# Supplementary material for: Complex Analyses of Short Inverted Repeats in All Sequenced Chloroplast DNAs
Source: Biomed Res Int. 2018 Jul 24;2018:1097018. doi: 10.1155/2018/1097018 (PMC6081594; doi:10.1155/2018/1097018)
Supplement: Supplementary Material — Supplementary Figure S1: neighborhood of an annotated feature. Example of possible S-IR occurrence around features and its classification: (a) an S-IR overlapping only partially with a feature is considered to be in near neighborhood; (b) an S-IR overlapping fully with a feature is therefore considered to be inside; (c) an S-IR is not considered to be in near neighborhood because it is not fully overlapping with either a feature or its neighborhood. Supplementary Figure 2: phylogenetic tree of all inspected organisms with chloroplast genome made using iTOL. Subgroups are highlighted by different colors. From left counterclockwise: Rosids (red, 522 species); Asterids (blue, 398 species); Caryophyllales (dark green, 32 species); Saxifragales (yellow, 10 species); Santalales (purple, 9 species); Early-Diverging Eudicotyledons (green, 49 species); Commelinids (red, 290 species); Asparagales (blue, 125 species); Liliales (yellow, 41 species); Dioscoreales (purple, 10 species); Alismatales (dark green, 14 species); Magnoliidae (orange, 41 species); Basal Magnoliophyta (green, 13 species); Acrogymnospermae (red, 85 species); Polypodiopsida (green, 49); Bryophyta (orange, 8 species); Zygnemophyceae (red, 11 species); Chlorophyta (purple, 90 species); Rhodophyta (green, 60 species); Stramenopiles (orange, 37 species); Euglenozoa (blue, 9 species). Supplementary Code S1: method for construction of interactive PCA plots from S-IR data by R (version 3.4.0). Referred Excel input for this analysis was values from even S-IR length columns of Supplementary Table S1. Supplementary Table S1: incidence of S-IRs. This table represents ratio of presence of S-IRs by their length. Values were calculated by the following formula: number of sequences containing at least one S-IR of given length in a subgroup/total number of sequences in a subgroup. For example, in Alismatales subgroup, there is a total of 14 S-IR sequences, 9 of those sequences have S-IRs of length 24, and thus 9 / 14 = 0.6 [file 1097018.f1.zip › PCA-interactive-plots/lib/plotlyjs-1.29.2/plotly-latest.min.js]

/**
* plotly.js v1.29.2
* Copyright 2012-2017, Plotly, Inc.
* All rights reserved.
* Licensed under the MIT license
*/
!function(t){if("object"==typeof exports&&"undefined"!=typeof module)module.exports=t();else if("function"==typeof define&&define.amd)define([],t);else{var e;e="undefined"!=typeof window?window:"undefined"!=typeof global?global:"undefined"!=typeof self?self:this,e.Plotly=t()}}(function(){var t;return function t(e,r,n){function i(o,s){if(!r[o]){if(!e[o]){var l="function"==typeof require&&require;if(!s&&l)return l(o,!0);if(a)return a(o,!0);var u=new Error("Cannot find module '"+o+"'");throw u.code="MODULE_NOT_FOUND",u}var c=r[o]={exports:{}};e[o][0].call(c.exports,function(t){var r=e[o][1][t];return i(r||t)},c,c.exports,t,e,r,n)}return r[o].exports}for(var a="function"==typeof require&&require,o=0;o<n.length;o++)i(n[o]);return i}({1:[function(t,e,r){"use strict";var n=t("../src/lib"),i={"X,X div":"font-family:'Open Sans', verdana, arial, sans-serif;margin:0;padding:0;","X input,X button":"font-family:'Open Sans', verdana, arial, sans-serif;","X input:focus,X button:focus":"outline:none;","X a":"text-decoration:none;","X a:hover":"text-decoration:none;","X .crisp":"shape-rendering:crispEdges;","X .user-select-none":"-webkit-user-select:none;-moz-user-select:none;-ms-user-select:none;-o-user-select:none;user-select:none;","X svg":"overflow:hidden;","X svg a":"fill:#447adb;","X svg a:hover":"fill:#3c6dc5;","X .main-svg":"position:absolute;top:0;left:0;pointer-events:none;","X .main-svg .draglayer":"pointer-events:all;","X .cursor-default":"cursor:default;","X .cursor-pointer":"cursor:pointer;","X .cursor-crosshair":"cursor:crosshair;","X .cursor-move":"cursor:move;","X .cursor-col-resize":"cursor:col-resize;","X .cursor-row-resize":"cursor:row-resize;","X .cursor-ns-resize":"cursor:ns-resize;","X .cursor-ew-resize":"cursor:ew-resize;","X .cursor-sw-resize":"cursor:sw-resize;","X .cursor-s-resize":"cursor:s-resize;","X .cursor-se-resize":"cursor:se-resize;","X .cursor-w-resize":"cursor:w-resize;","X .cursor-e-resize":"cursor:e-resize;","X .cursor-nw-resize":"cursor:nw-resize;","X .cursor-n-resize":"cursor:n-resize;","X .cursor-ne-resize":"cursor:ne-resize;","X .modebar":"position:absolute;top:2px;right:2px;z-index:1001;background:rgba(255,255,255,0.7);","X .modebar--hover":"opacity:0;-webkit-transition:opacity 0.3s ease 0s;-moz-transition:opacity 0.3s ease 0s;-ms-transition:opacity 0.3s ease 0s;-o-transition:opacity 0.3s ease 0s;transition:opacity 0.3s ease 0s;","X:hover .modebar--hover":"opacity:1;","X .modebar-group":"float:left;display:inline-block;box-sizing:border-box;margin-left:8px;position:relative;vertical-align:middle;white-space:nowrap;","X .modebar-group:first-child":"margin-left:0px;","X .modebar-btn":"position:relative;font-size:16px;padding:3px 4px;cursor:pointer;line-height:normal;box-sizing:border-box;","X .modebar-btn svg":"position:relative;top:2px;","X .modebar-btn path":"fill:rgba(0,31,95,0.3);","X .modebar-btn.active path,X .modebar-btn:hover path":"fill:rgba(0,22,72,0.5);","X .modebar-btn.modebar-btn--logo":"padding:3px 1px;","X .modebar-btn.modebar-btn--logo path":"fill:#447adb !important;","X [data-title]:before,X [data-title]:after":"position:absolute;-webkit-transform:translate3d(0, 0, 0);-moz-transform:translate3d(0, 0, 0);-ms-transform:translate3d(0, 0, 0);-o-transform:translate3d(0, 0, 0);transform:translate3d(0, 0, 0);display:none;opacity:0;z-index:1001;pointer-events:none;top:110%;right:50%;","X [data-title]:hover:before,X [data-title]:hover:after":"display:block;opacity:1;","X [data-title]:before":"content:'';position:absolute;background:transparent;border:6px solid transparent;z-index:1002;margin-top:-12px;border-bottom-color:#69738a;margin-right:-6px;","X [data-title]:after":"content:attr(data-title);background:#69738a;color:white;padding:8px 10px;font-size:12px;line-height:12px;white-space:nowrap;margin-right:-18px;border-radius:2px;","X .select-outline":"fill:none;stroke-width:1;shape-rendering:crispEdges;","X .select-outline-1":"stroke:white;","X .select-outline-2":"stroke:black;stroke-dasharray:2px 2px;",Y:"font-family:'Open Sans';position:fixed;top:50px;right:20px;z-index:10000;font-size:10pt;max-width:180px;","Y p":"margin:0;","Y .notifier-note":"min-width:180px;max-width:250px;border:1px solid #fff;z-index:3000;margin:0;background-color:#8c97af;background-color:rgba(140,151,175,0.9);color:#fff;padding:10px;","Y .notifier-close":"color:#fff;opacity:0.8;float:right;padding:0 5px;background:none;border:none;font-size:20px;font-weight:bold;line-height:20px;","Y .notifier-close:hover":"color:#444;text-decoration:none;cursor:pointer;"};for(var a in i){var o=a.replace(/^,/," ,").replace(/X/g,".js-plotly-plot .plotly").replace(/Y/g,".plotly-notifier");n.addStyleRule(o,i[a])}},{"../src/lib":724}],2:[function(t,e,r){"use strict";e.exports={undo:{width:857.1,path:"m857 350q0-87-34-166t-91-137-137-92-166-34q-96 0-183 41t-147 114q-4 6-4 13t5 11l76 77q6 5 14 5 9-1 13-7 41-53 100-82t126-29q58 0 110 23t92 61 61 91 22 111-22 111-61 91-92 61-110 23q-55 0-105-20t-90-57l77-77q17-16 8-38-10-23-33-23h-250q-15 0-25 11t-11 25v250q0 24 22 33 22 10 39-8l72-72q60 57 137 88t159 31q87 0 166-34t137-92 91-137 34-166z",ascent:850,descent:-150},home:{width:928.6,path:"m786 296v-267q0-15-11-26t-25-10h-214v214h-143v-214h-214q-15 0-25 10t-11 26v267q0 1 0 2t0 2l321 264 321-264q1-1 1-4z m124 39l-34-41q-5-5-12-6h-2q-7 0-12 3l-386 322-386-322q-7-4-13-4-7 2-12 7l-35 41q-4 5-3 13t6 12l401 334q18 15 42 15t43-15l136-114v109q0 8 5 13t13 5h107q8 0 13-5t5-13v-227l122-102q5-5 6-12t-4-13z",ascent:850,descent:-150},"camera-retro":{width:1e3,path:"m518 386q0 8-5 13t-13 5q-37 0-63-27t-26-63q0-8 5-13t13-5 12 5 5 13q0 23 16 38t38 16q8 0 13 5t5 13z m125-73q0-59-42-101t-101-42-101 42-42 101 42 101 101 42 101-42 42-101z m-572-320h858v71h-858v-71z m643 320q0 89-62 152t-152 62-151-62-63-152 63-151 151-63 152 63 62 151z m-571 358h214v72h-214v-72z m-72-107h858v143h-462l-36-71h-360v-72z m929 143v-714q0-30-21-51t-50-21h-858q-29 0-50 21t-21 51v714q0 30 21 51t50 21h858q29 0 50-21t21-51z",ascent:850,descent:-150},zoombox:{width:1e3,path:"m1000-25l-250 251c40 63 63 138 63 218 0 224-182 406-407 406-224 0-406-182-406-406s183-406 407-406c80 0 155 22 218 62l250-250 125 125z m-812 250l0 438 437 0 0-438-437 0z m62 375l313 0 0-312-313 0 0 312z",ascent:850,descent:-150},pan:{width:1e3,path:"m1000 350l-187 188 0-125-250 0 0 250 125 0-188 187-187-187 125 0 0-250-250 0 0 125-188-188 186-187 0 125 252 0 0-250-125 0 187-188 188 188-125 0 0 250 250 0 0-126 187 188z",ascent:850,descent:-150},zoom_plus:{width:1e3,path:"m1 787l0-875 875 0 0 875-875 0z m687-500l-187 0 0-187-125 0 0 187-188 0 0 125 188 0 0 187 125 0 0-187 187 0 0-125z",ascent:850,descent:-150},zoom_minus:{width:1e3,path:"m0 788l0-876 875 0 0 876-875 0z m688-500l-500 0 0 125 500 0 0-125z",ascent:850,descent:-150},autoscale:{width:1e3,path:"m250 850l-187 0-63 0 0-62 0-188 63 0 0 188 187 0 0 62z m688 0l-188 0 0-62 188 0 0-188 62 0 0 188 0 62-62 0z m-875-938l0 188-63 0 0-188 0-62 63 0 187 0 0 62-187 0z m875 188l0-188-188 0 0-62 188 0 62 0 0 62 0 188-62 0z m-125 188l-1 0-93-94-156 156 156 156 92-93 2 0 0 250-250 0 0-2 93-92-156-156-156 156 94 92 0 2-250 0 0-250 0 0 93 93 157-156-157-156-93 94 0 0 0-250 250 0 0 0-94 93 156 157 156-157-93-93 0 0 250 0 0 250z",ascent:850,descent:-150},tooltip_basic:{width:1500,path:"m375 725l0 0-375-375 375-374 0-1 1125 0 0 750-1125 0z",ascent:850,descent:-150},tooltip_compare:{width:1125,path:"m187 786l0 2-187-188 188-187 0 0 937 0 0 373-938 0z m0-499l0 1-187-188 188-188 0 0 937 0 0 376-938-1z",ascent:850,descent:-150},plotlylogo:{width:1542,path:"m0-10h182v-140h-182v140z m228 146h183v-286h-183v286z m225 714h182v-1000h-182v1000z m225-285h182v-715h-182v715z m225 142h183v-857h-183v857z m231-428h182v-429h-182v429z m225-291h183v-138h-183v138z",ascent:850,descent:-150},"z-axis":{width:1e3,path:"m833 5l-17 108v41l-130-65 130-66c0 0 0 38 0 39 0-1 36-14 39-25 4-15-6-22-16-30-15-12-39-16-56-20-90-22-187-23-279-23-261 0-341 34-353 59 3 60 228 110 228 110-140-8-351-35-351-116 0-120 293-142 474-142 155 0 477 22 477 142 0 50-74 79-163 96z m-374 94c-58-5-99-21-99-40 0-24 65-43 144-43 79 0 143 19 143 43 0 19-42 34-98 40v216h87l-132 135-133-135h88v-216z m167 515h-136v1c16 16 31 34 46 52l84 109v54h-230v-71h124v-1c-16-17-28-32-44-51l-89-114v-51h245v72z",ascent:850,descent:-150},"3d_rotate":{width:1e3,path:"m922 660c-5 4-9 7-14 11-359 263-580-31-580-31l-102 28 58-400c0 1 1 1 2 2 118 108 351 249 351 249s-62 27-100 42c88 83 222 183 347 122 16-8 30-17 44-27-2 1-4 2-6 4z m36-329c0 0 64 229-88 296-62 27-124 14-175-11 157-78 225-208 249-266 8-19 11-31 11-31 2 5 6 15 11 32-5-13-8-20-8-20z m-775-239c70-31 117-50 198-32-121 80-199 346-199 346l-96-15-58-12c0 0 55-226 155-287z m603 133l-317-139c0 0 4-4 19-14 7-5 24-15 24-15s-177-147-389 4c235-287 536-112 536-112l31-22 100 299-4-1z m-298-153c6-4 14-9 24-15 0 0-17 10-24 15z",ascent:850,descent:-150},camera:{width:1e3,path:"m500 450c-83 0-150-67-150-150 0-83 67-150 150-150 83 0 150 67 150 150 0 83-67 150-150 150z m400 150h-120c-16 0-34 13-39 29l-31 93c-6 15-23 28-40 28h-340c-16 0-34-13-39-28l-31-94c-6-15-23-28-40-28h-120c-55 0-100-45-100-100v-450c0-55 45-100 100-100h800c55 0 100 45 100 100v450c0 55-45 100-100 100z m-400-550c-138 0-250 112-250 250 0 138 112 250 250 250 138 0 250-112 250-250 0-138-112-250-250-250z m365 380c-19 0-35 16-35 35 0 19 16 35 35 35 19 0 35-16 35-35 0-19-16-35-35-35z",ascent:850,descent:-150},movie:{width:1e3,path:"m938 413l-188-125c0 37-17 71-44 94 64 38 107 107 107 187 0 121-98 219-219 219-121 0-219-98-219-219 0-61 25-117 66-156h-115c30 33 49 76 49 125 0 103-84 187-187 187s-188-84-188-187c0-57 26-107 65-141-38-22-65-62-65-109v-250c0-70 56-126 125-126h500c69 0 125 56 125 126l188-126c34 0 62 28 62 63v375c0 35-28 63-62 63z m-750 0c-69 0-125 56-125 125s56 125 125 125 125-56 125-125-56-125-125-125z m406-1c-87 0-157 70-157 157 0 86 70 156 157 156s156-70 156-156-70-157-156-157z",ascent:850,descent:-150},question:{width:857.1,path:"m500 82v107q0 8-5 13t-13 5h-107q-8 0-13-5t-5-13v-107q0-8 5-13t13-5h107q8 0 13 5t5 13z m143 375q0 49-31 91t-77 65-95 23q-136 0-207-119-9-14 4-24l74-55q4-4 10-4 9 0 14 7 30 38 48 51 19 14 48 14 27 0 48-15t21-33q0-21-11-34t-38-25q-35-16-65-48t-29-70v-20q0-8 5-13t13-5h107q8 0 13 5t5 13q0 10 12 27t30 28q18 10 28 16t25 19 25 27 16 34 7 45z m214-107q0-117-57-215t-156-156-215-58-216 58-155 156-58 215 58 215 155 156 216 58 215-58 156-156 57-215z",ascent:850,descent:-150},disk:{width:857.1,path:"m214-7h429v214h-429v-214z m500 0h72v500q0 8-6 21t-11 20l-157 156q-5 6-19 12t-22 5v-232q0-22-15-38t-38-16h-322q-22 0-37 16t-16 38v232h-72v-714h72v232q0 22 16 38t37 16h465q22 0 38-16t15-38v-232z m-214 518v178q0 8-5 13t-13 5h-107q-7 0-13-5t-5-13v-178q0-8 5-13t13-5h107q7 0 13 5t5 13z m357-18v-518q0-22-15-38t-38-16h-750q-23 0-38 16t-16 38v750q0 22 16 38t38 16h517q23 0 50-12t42-26l156-157q16-15 27-42t11-49z",ascent:850,descent:-150},lasso:{width:1031,path:"m1018 538c-36 207-290 336-568 286-277-48-473-256-436-463 10-57 36-108 76-151-13-66 11-137 68-183 34-28 75-41 114-42l-55-70 0 0c-2-1-3-2-4-3-10-14-8-34 5-45 14-11 34-8 45 4 1 1 2 3 2 5l0 0 113 140c16 11 31 24 45 40 4 3 6 7 8 11 48-3 100 0 151 9 278 48 473 255 436 462z m-624-379c-80 14-149 48-197 96 42 42 109 47 156 9 33-26 47-66 41-105z m-187-74c-19 16-33 37-39 60 50-32 109-55 174-68-42-25-95-24-135 8z m360 75c-34-7-69-9-102-8 8 62-16 128-68 170-73 59-175 54-244-5-9 20-16 40-20 61-28 159 121 317 333 354s407-60 434-217c28-159-121-318-333-355z",ascent:850,descent:-150},selectbox:{width:1e3,path:"m0 850l0-143 143 0 0 143-143 0z m286 0l0-143 143 0 0 143-143 0z m285 0l0-143 143 0 0 143-143 0z m286 0l0-143 143 0 0 143-143 0z m-857-286l0-143 143 0 0 143-143 0z m857 0l0-143 143 0 0 143-143 0z m-857-285l0-143 143 0 0 143-143 0z m857 0l0-143 143 0 0 143-143 0z m-857-286l0-143 143 0 0 143-143 0z m286 0l0-143 143 0 0 143-143 0z m285 0l0-143 143 0 0 143-143 0z m286 0l0-143 143 0 0 143-143 0z",ascent:850,descent:-150},spikeline:{width:1e3,path:"M512 409c0-57-46-104-103-104-57 0-104 47-104 104 0 57 47 103 104 103 57 0 103-46 103-103z m-327-39l92 0 0 92-92 0z m-185 0l92 0 0 92-92 0z m370-186l92 0 0 93-92 0z m0-184l92 0 0 92-92 0z",ascent:850,descent:-150}}},{}],3:[function(t,e,r){"use strict";e.exports=t("../src/traces/bar")},{"../src/traces/bar":856}],4:[function(t,e,r){"use strict";e.exports=t("../src/traces/box")},{"../src/traces/box":868}],5:[function(t,e,r){"use strict";e.exports=t("../src/components/calendars")},{"../src/components/calendars":600}],6:[function(t,e,r){"use strict";e.exports=t("../src/traces/candlestick")},{"../src/traces/candlestick":876}],7:[function(t,e,r){"use strict";e.exports=t("../src/traces/carpet")},{"../src/traces/carpet":897}],8:[function(t,e,r){"use strict";e.exports=t("../src/traces/choropleth")},{"../src/traces/choropleth":912}],9:[function(t,e,r){"use strict";e.exports=t("../src/traces/contour")},{"../src/traces/contour":923}],10:[function(t,e,r){"use strict";e.exports=t("../src/traces/contourcarpet")},{"../src/traces/contourcarpet":938}],11:[function(t,e,r){"use strict";e.exports=t("../src/core")},{"../src/core":707}],12:[function(t,e,r){"use strict";e.exports=t("../src/transforms/filter")},{"../src/transforms/filter":1097}],13:[function(t,e,r){"use strict";e.exports=t("../src/transforms/groupby")},{"../src/transforms/groupby":1098}],14:[function(t,e,r){"use strict";e.exports=t("../src/traces/heatmap")},{"../src/traces/heatmap":951}],15:[function(t,e,r){"use strict";e.exports=t("../src/traces/heatmapgl")},{"../src/traces/heatmapgl":960}],16:[function(t,e,r){"use strict";e.exports=t("../src/traces/histogram")},{"../src/traces/histogram":968}],17:[function(t,e,r){"use strict";e.exports=t("../src/traces/histogram2d")},{"../src/traces/histogram2d":973}],18:[function(t,e,r){"use strict";e.exports=t("../src/traces/histogram2dcontour")},{"../src/traces/histogram2dcontour":977}],19:[function(t,e,r){"use strict";var n=t("./core");n.register([t("./bar"),t("./box"),t("./heatmap"),t("./histogram"),t("./histogram2d"),t("./histogram2dcontour"),t("./pie"),t("./contour"),t("./scatterternary"),t("./sankey"),t("./scatter3d"),t("./surface"),t("./mesh3d"),t("./scattergeo"),t("./choropleth"),t("./scattergl"),t("./pointcloud"),t("./heatmapgl"),t("./parcoords"),t("./scattermapbox"),t("./carpet"),t("./scattercarpet"),t("./contourcarpet"),t("./ohlc"),t("./candlestick")]),n.register([t("./filter"),t("./groupby"),t("./sort")]),n.register([t("./calendars")]),e.exports=n},{"./bar":3,"./box":4,"./calendars":5,"./candlestick":6,"./carpet":7,"./choropleth":8,"./contour":9,"./contourcarpet":10,"./core":11,"./filter":12,"./groupby":13,"./heatmap":14,"./heatmapgl":15,"./histogram":16,"./histogram2d":17,"./histogram2dcontour":18,"./mesh3d":20,"./ohlc":21,"./parcoords":22,"./pie":23,"./pointcloud":24,"./sankey":25,"./scatter3d":26,"./scattercarpet":27,"./scattergeo":28,"./scattergl":29,"./scattermapbox":30,"./scatterternary":31,"./sort":32,"./surface":33}],20:[function(t,e,r){"use strict";e.exports=t("../src/traces/mesh3d")},{"../src/traces/mesh3d":983}],21:[function(t,e,r){"use strict";e.exports=t("../src/traces/ohlc")},{"../src/traces/ohlc":988}],22:[function(t,e,r){"use strict";e.exports=t("../src/traces/parcoords")},{"../src/traces/parcoords":997}],23:[function(t,e,r){"use strict";e.exports=t("../src/traces/pie")},{"../src/traces/pie":1006}],24:[function(t,e,r){"use strict";e.exports=t("../src/traces/pointcloud")},{"../src/traces/pointcloud":1015}],25:[function(t,e,r){"use strict";e.exports=t("../src/traces/sankey")},{"../src/traces/sankey":1021}],26:[function(t,e,r){"use strict";e.exports=t("../src/traces/scatter3d")},{"../src/traces/scatter3d":1053}],27:[function(t,e,r){"use strict";e.exports=t("../src/traces/scattercarpet")},{"../src/traces/scattercarpet":1058}],28:[function(t,e,r){"use strict";e.exports=t("../src/traces/scattergeo")},{"../src/traces/scattergeo":1067}],29:[function(t,e,r){"use strict";e.exports=t("../src/traces/scattergl")},{"../src/traces/scattergl":1073}],30:[function(t,e,r){"use strict";e.exports=t("../src/traces/scattermapbox")},{"../src/traces/scattermapbox":1080}],31:[function(t,e,r){"use strict";e.exports=t("../src/traces/scatterternary")},{"../src/traces/scatterternary":1087}],32:[function(t,e,r){"use strict";e.exports=t("../src/transforms/sort")},{"../src/transforms/sort":1099}],33:[function(t,e,r){"use strict";e.exports=t("../src/traces/surface")},{"../src/traces/surface":1096}],34:[function(t,e,r){"use strict";function n(t,e){function r(e,r,n,a){var o=1/t.clientHeight,s=o*(r-m),l=o*(n-v),c=p.flipX?1:-1,f=p.flipY?1:-1,d=Math.PI*p.rotateSpeed,y=i();if(1&e)a.shift?u.rotate(y,0,0,-s*d):u.rotate(y,c*d*s,-f*d*l,0);else if(2&e)u.pan(y,-p.translateSpeed*s*h,p.translateSpeed*l*h,0);else if(4&e){var b=p.zoomSpeed*l/window.innerHeight*(y-u.lastT())*50;u.pan(y,0,0,h*(Math.exp(b)-1))}m=r,v=n,g=a}t=t||document.body,e=e||{};var n=[.01,1/0];"distanceLimits"in e&&(n[0]=e.distanceLimits[0],n[1]=e.distanceLimits[1]),"zoomMin"in e&&(n[0]=e.zoomMin),"zoomMax"in e&&(n[1]=e.zoomMax);var u=a({center:e.center||[0,0,0],up:e.up||[0,1,0],eye:e.eye||[0,0,10],mode:e.mode||"orbit",distanceLimits:n}),c=[0,0,0,0,0,0,0,0,0,0,0,0,0,0,0,0],h=0,f=t.clientWidth,d=t.clientHeight,p={view:u,element:t,delay:e.delay||16,rotateSpeed:e.rotateSpeed||1,zoomSpeed:e.zoomSpeed||1,translateSpeed:e.translateSpeed||1,flipX:!!e.flipX,flipY:!!e.flipY,modes:u.modes,tick:function(){var e=i(),r=this.delay;u.idle(e-r),u.flush(e-(100+2*r));var n=e-2*r;u.recalcMatrix(n);for(var a=!0,o=u.computedMatrix,s=0;s<16;++s)a=a&&c[s]===o[s],c[s]=o[s];var l=t.clientWidth===f&&t.clientHeight===d;return f=t.clientWidth,d=t.clientHeight,a?!l:(h=Math.exp(u.computedRadius[0]),!0)},lookAt:function(t,e,r){u.lookAt(u.lastT(),t,e,r)},rotate:function(t,e,r){u.rotate(u.lastT(),t,e,r)},pan:function(t,e,r){u.pan(u.lastT(),t,e,r)},translate:function(t,e,r){u.translate(u.lastT(),t,e,r)}};Object.defineProperties(p,{matrix:{get:function(){return u.computedMatrix},set:function(t){return u.setMatrix(u.lastT(),t),u.computedMatrix},enumerable:!0},mode:{get:function(){return u.getMode()},set:function(t){return u.setMode(t),u.getMode()},enumerable:!0},center:{get:function(){return u.computedCenter},set:function(t){return u.lookAt(u.lastT(),t),u.computedCenter},enumerable:!0},eye:{get:function(){return u.computedEye},set:function(t){return u.lookAt(u.lastT(),null,t),u.computedEye},enumerable:!0},up:{get:function(){return u.computedUp},set:function(t){return u.lookAt(u.lastT(),null,null,t),u.computedUp},enumerable:!0},distance:{get:function(){return h},set:function(t){return u.setDistance(u.lastT(),t),t},enumerable:!0},distanceLimits:{get:function(){return u.getDistanceLimits(n)},set:function(t){return u.setDistanceLimits(t),t},enumerable:!0}}),t.addEventListener("contextmenu",function(t){return t.preventDefault(),!1});var m=0,v=0,g={shift:!1,control:!1,alt:!1,meta:!1};return o(t,r),t.addEventListener("touchstart",function(e){var n=l(e.changedTouches[0],t);r(0,n[0],n[1],g),r(1,n[0],n[1],g)}),t.addEventListener("touchmove",function(e){var n=l(e.changedTouches[0],t);r(1,n[0],n[1],g)}),t.addEventListener("touchend",function(e){l(e.changedTouches[0],t);r(0,m,v,g)}),s(t,function(t,e,r){var n=p.flipX?1:-1,a=p.flipY?1:-1,o=i();if(Math.abs(t)>Math.abs(e))u.rotate(o,0,0,-t*n*Math.PI*p.rotateSpeed/window.innerWidth);else{var s=p.zoomSpeed*a*e/window.innerHeight*(o-u.lastT())/100;u.pan(o,0,0,h*(Math.exp(s)-1))}},!0),p}e.exports=n;var i=t("right-now"),a=t("3d-view"),o=t("mouse-change"),s=t("mouse-wheel"),l=t("mouse-event-offset")},{"3d-view":35,"mouse-change":450,"mouse-event-offset":451,"mouse-wheel":453,"right-now":500}],35:[function(t,e,r){"use strict";function n(t,e){this._controllerNames=Object.keys(t),this._controllerList=this._controllerNames.map(function(e){return t[e]}),this._mode=e,this._active=t[e],this._active||(this._mode="turntable",this._active=t.turntable),this.modes=this._controllerNames,this.computedMatrix=this._active.computedMatrix,this.computedEye=this._active.computedEye,this.computedUp=this._active.computedUp,this.computedCenter=this._active.computedCenter,this.computedRadius=this._active.computedRadius}function i(t){t=t||{};var e=t.eye||[0,0,1],r=t.center||[0,0,0],i=t.up||[0,1,0],l=t.distanceLimits||[0,1/0],u=t.mode||"turntable",c=a(),h=o(),f=s();return c.setDistanceLimits(l[0],l[1]),c.lookAt(0,e,r,i),h.setDistanceLimits(l[0],l[1]),h.lookAt(0,e,r,i),f.setDistanceLimits(l[0],l[1]),f.lookAt(0,e,r,i),new n({turntable:c,orbit:h,matrix:f},u)}e.exports=i;var a=t("turntable-camera-controller"),o=t("orbit-camera-controller"),s=t("matrix-camera-controller"),l=n.prototype;[["flush",1],["idle",1],["lookAt",4],["rotate",4],["pan",4],["translate",4],["setMatrix",2],["setDistanceLimits",2],["setDistance",2]].forEach(function(t){for(var e=t[0],r=[],n=0;n<t[1];++n)r.push("a"+n);var i="var cc=this._controllerList;for(var i=0;i<cc.length;++i){cc[i]."+t[0]+"("+r.join()+")}";l[e]=Function.apply(null,r.concat(i))}),l.recalcMatrix=function(t){this._active.recalcMatrix(t)},l.getDistance=function(t){return this._active.getDistance(t)},l.getDistanceLimits=function(t){return this._active.getDistanceLimits(t)},l.lastT=function(){return this._active.lastT()},l.setMode=function(t){if(t!==this._mode){var e=this._controllerNames.indexOf(t);if(!(e<0)){var r=this._active,n=this._controllerList[e],i=Math.max(r.lastT(),n.lastT());r.recalcMatrix(i),n.setMatrix(i,r.computedMatrix),this._active=n,this._mode=t,this.computedMatrix=this._active.computedMatrix,this.computedEye=this._active.computedEye,this.computedUp=this._active.computedUp,this.computedCenter=this._active.computedCenter,this.computedRadius=this._active.computedRadius}}},l.getMode=function(){return this._mode}},{"matrix-camera-controller":448,"orbit-camera-controller":471,"turntable-camera-controller":536}],36:[function(e,r,n){!function(i,a){"object"==typeof n&&void 0!==r?a(n,e("d3-array"),e("d3-collection"),e("d3-interpolate")):"function"==typeof t&&t.amd?t(["exports","d3-array","d3-collection","d3-interpolate"],a):a(i.d3=i.d3||{},i.d3,i.d3,i.d3)}(this,function(t,e,r,n){"use strict";var i=function(){function t(){v.forEach(function(t){t.sourceLinks=[],t.targetLinks=[]}),g.forEach(function(t,e){var r=t.source,n=t.target;"number"==typeof r&&(r=t.source=v[t.source]),"number"==typeof n&&(n=t.target=v[t.target]),t.originalIndex=e,r.sourceLinks.push(t),n.targetLinks.push(t)})}function i(){v.forEach(function(t){t.value=Math.max(e.sum(t.sourceLinks,h),e.sum(t.targetLinks,h))})}function a(){for(var t,e=v,r=0;e.length;)t=[],e.forEach(function(e){e.x=r,e.dx=d,e.sourceLinks.forEach(function(e){t.indexOf(e.target)<0&&t.push(e.target)})}),e=t,++r;o(r),s((m[0]-d)/(r-1))}function o(t){v.forEach(function(e){e.sourceLinks.length||(e.x=t-1)})}function s(t){v.forEach(function(e){e.x*=t})}function l(t){function n(){a.forEach(function(t){var e,r,n,a=0,o=t.length;for(t.sort(i),n=0;n<o;++n)e=t[n],r=a-e.y,r>0&&(e.y+=r),a=e.y+e.dy+p;if((r=a-p-m[1])>0)for(a=e.y-=r,n=o-2;n>=0;--n)e=t[n],r=e.y+e.dy+p-a,r>0&&(e.y-=r),a=e.y})}function i(t,e){return t.y-e.y}var a=r.nest().key(function(t){return t.x}).sortKeys(e.ascending).entries(v).map(function(t){return t.values});!function(){var t=e.min(a,function(t){return(m[1]-(t.length-1)*p)/e.sum(t,h)});a.forEach(function(e){e.forEach(function(e,r){e.y=r,e.dy=e.value*t})}),g.forEach(function(e){e.dy=e.value*t})}(),n();for(var o=1;t>0;--t)!function(t){function r(t){return c(t.target)*t.value}a.slice().reverse().forEach(function(n){n.forEach(function(n){if(n.sourceLinks.length){var i=e.sum(n.sourceLinks,r)/e.sum(n.sourceLinks,h);n.y+=(i-c(n))*t}})})}(o*=.99),n(),function(t){function r(t){return c(t.source)*t.value}a.forEach(function(n){n.forEach(function(n){if(n.targetLinks.length){var i=e.sum(n.targetLinks,r)/e.sum(n.targetLinks,h);n.y+=(i-c(n))*t}})})}(o),n()}function u(){function t(t,e){return t.source.y-e.source.y||t.originalIndex-e.originalIndex}function e(t,e){return t.target.y-e.target.y||t.originalIndex-e.originalIndex}v.forEach(function(r){r.sourceLinks.sort(e),r.targetLinks.sort(t)}),v.forEach(function(t){var e=0,r=0;t.sourceLinks.forEach(function(t){t.sy=e,e+=t.dy}),t.targetLinks.forEach(function(t){t.ty=r,r+=t.dy})})}function c(t){return t.y+t.dy/2}function h(t){return t.value}var f={},d=24,p=8,m=[1,1],v=[],g=[];return f.nodeWidth=function(t){return arguments.length?(d=+t,f):d},f.nodePadding=function(t){return arguments.length?(p=+t,f):p},f.nodes=function(t){return arguments.length?(v=t,f):v},f.links=function(t){return arguments.length?(g=t,f):g},f.size=function(t){return arguments.length?(m=t,f):m},f.layout=function(e){return t(),i(),a(),l(e),u(),f},f.relayout=function(){return u(),f},f.link=function(){function t(t){var r=t.source.x+t.source.dx,i=t.target.x,a=n.interpolateNumber(r,i),o=a(e),s=a(1-e),l=t.source.y+t.sy,u=l+t.dy,c=t.target.y+t.ty,h=c+t.dy;return"M"+r+","+l+"C"+o+","+l+" "+s+","+c+" "+i+","+c+"L"+i+","+h+"C"+s+","+h+" "+o+","+u+" "+r+","+u+"Z"}var e=.5;return t.curvature=function(r){return arguments.length?(e=+r,t):e},t},f};t.sankey=i,Object.defineProperty(t,"__esModule",{value:!0})})},{"d3-array":112,"d3-collection":113,"d3-interpolate":117}],37:[function(t,e,r){"use strict";function n(t){var e=s.get(t),r=e&&(e._triangleBuffer.handle||e._triangleBuffer.buffer);if(!r||!t.isBuffer(r)){var n=a(t,new Float32Array([-1,-1,-1,4,4,-1]));e=o(t,[{buffer:n,type:t.FLOAT,size:2}]),e._triangleBuffer=n,s.set(t,e)}e.bind(),t.drawArrays(t.TRIANGLES,0,3),e.unbind()}var i="undefined"==typeof WeakMap?t("weak-map"):WeakMap,a=t("gl-buffer"),o=t("gl-vao"),s=new i;e.exports=n},{"gl-buffer":154,"gl-vao":269,"weak-map":557}],38:[function(t,e,r){function n(t,e,r){e="number"==typeof e?e:1,r=r||": ";var n=t.split(/\r?\n/),a=String(n.length+e-1).length;return n.map(function(t,n){var o=n+e,s=String(o).length;return i(o,a-s)+r+t}).join("\n")}var i=t("pad-left");e.exports=n},{"pad-left":472}],39:[function(t,e,r){"use strict";function n(t,e){for(var r=new Array(e+1),n=0;n<t.length;++n)r[n]=t[n];for(var n=0;n<=t.length;++n){for(var i=t.length;i<=e;++i){for(var o=new Array(e),s=0;s<e;++s)o[s]=Math.pow(i+1-n,s);r[i]=o}if(a.apply(void 0,r))return!0}return!1}function i(t){var e=t.length;if(0===e)return[];if(1===e)return[0];for(var r=t[0].length,i=[t[0]],a=[0],o=1;o<e;++o)if(i.push(t[o]),n(i,r)){if(a.push(o),a.length===r+1)return a}else i.pop();return a}e.exports=i;var a=t("robust-orientation")},{"robust-orientation":506}],40:[function(t,e,r){"use strict";function n(t,e){return i(e).filter(function(r){for(var n=new Array(r.length),i=0;i<r.length;++i)n[i]=e[r[i]];return a(n)*t<1})}e.exports=n;var i=t("delaunay-triangulate"),a=t("circumradius")},{circumradius:85,"delaunay-triangulate":121}],41:[function(t,e,r){function n(t,e){return a(i(t,e))}e.exports=n;var i=t("alpha-complex"),a=t("simplicial-complex-boundary")},{"alpha-complex":40,"simplicial-complex-boundary":514}],42:[function(t,e,r){"use strict";function n(t,e){if(!t||null==t.length)throw Error("Argument should be an array");e=null==e?1:Math.floor(e);for(var r=Array(2*e),n=0;n<e;n++){for(var i=-1/0,a=1/0,o=n,s=t.length;o<s;o+=e)t[o]>i&&(i=t[o]),t[o]<a&&(a=t[o]);r[n]=a,r[e+n]=i}return r}e.exports=n},{}],43:[function(t,e,r){"use strict";function n(t,e,r){if(!t||null==t.length)throw Error("Argument should be an array");null==e&&(e=1),null==r&&(r=i(t,e));for(var n=0;n<e;n++){var a=r[e+n],o=r[n],s=n,l=t.length;if(a===1/0&&o===-1/0)for(s=n;s<l;s+=e)t[s]=t[s]===a?1:t[s]===o?0:.5;else if(a===1/0)for(s=n;s<l;s+=e)t[s]=t[s]===a?1:0;else if(o===-1/0)for(s=n;s<l;s+=e)t[s]=t[s]===o?0:1;else{var u=a-o;for(s=n;s<l;s+=e)t[s]=(t[s]-o)/u}}return t}var i=t("array-bounds");e.exports=n},{"array-bounds":42}],44:[function(t,e,r){"use strict";e.exports=function(){function t(t){return!Array.isArray(t)&&null!==t&&"object"==typeof t}function e(t,e,r){for(var n=(e-t)/Math.max(r-1,1),i=[],a=0;a<r;a++)i.push(t+a*n);return i}function r(){for(var t=[].slice.call(arguments),e=t.map(function(t){return t.length}),r=Math.min.apply(null,e),n=[],i=0;i<r;i++){n[i]=[];for(var a=0;a<t.length;++a)n[i][a]=t[a][i]}return n}function n(t,e,r){for(var n=Math.min.apply(null,[t.length,e.length,r.length]),i=[],a=0;a<n;a++)i.push([t[a],e[a],r[a]]);return i}function i(t){function e(t){for(var n=0;n<t.length;n++)Array.isArray(t[n])?e(t[n],r):r+=t[n]}var r=0;return e(t,r),r}function a(t){for(var e=[],r=0;r<t.length;++r){e[r]=[];for(var n=0;n<t[r].length;++n)e[r][n]=t[r][n]}return e}function o(t){for(var e=[],r=0;r<t.length;++r)e[r]=t[r];return e}function s(t,e){if(t.length!==e.length)return!1;for(var r=t.length;r--;)if(t[r]!==e[r])return!1;return!0}function l(t,e){var r,n;if("string"!=typeof t)return t;if(r=[],"#"===t[0]?(t=t.substr(1),3===t.length&&(t+=t),n=parseInt(t,16),r[0]=n>>16&255,r[1]=n>>8&255,r[2]=255&n):h.test(t)&&(n=t.match(f),r[0]=parseInt(n[1]),r[1]=parseInt(n[2]),r[2]=parseInt(n[3])),!e)for(var i=0;i<3;++i)r[i]=r[i]/255;return r}function u(t,e){var r,n;if("string"!=typeof t)return t;if(r=[],"#"===t[0]?(t=t.substr(1),3===t.length&&(t+=t),n=parseInt(t,16),r[0]=n>>16&255,r[1]=n>>8&255,r[2]=255&n):h.test(t)&&(n=t.match(f),r[0]=parseInt(n[1]),r[1]=parseInt(n[2]),r[2]=parseInt(n[3]),n[4]?r[3]=parseFloat(n[4]):r[3]=1),!e)for(var i=0;i<3;++i)r[i]=r[i]/255;return r}var c={},h=/^rgba?\(\s*\d{1,3}\s*,\s*\d{1,3}\s*,\s*\d{1,3}\s*(,.*)?\)$/,f=/^rgba?\(\s*(\d{1,3})\s*,\s*(\d{1,3})\s*,\s*(\d{1,3})\s*,?\s*(.*)?\)$/;return c.isPlainObject=t,c.linspace=e,c.zip3=n,c.sum=i,c.zip=r,c.isEqual=s,c.copy2D=a,c.copy1D=o,c.str2RgbArray=l,c.str2RgbaArray=u,c}()},{}],45:[function(t,e,r){(function(r){"use strict";function n(t,e){if(t===e)return 0;for(var r=t.length,n=e.length,i=0,a=Math.min(r,n);i<a;++i)if(t[i]!==e[i]){r=t[i],n=e[i];break}return r<n?-1:n<r?1:0}function i(t){return r.Buffer&&"function"==typeof r.Buffer.isBuffer?r.Buffer.isBuffer(t):!(null==t||!t._isBuffer)}function a(t){return Object.prototype.toString.call(t)}function o(t){return!i(t)&&("function"==typeof r.ArrayBuffer&&("function"==typeof ArrayBuffer.isView?ArrayBuffer.isView(t):!!t&&(t instanceof DataView||!!(t.buffer&&t.buffer instanceof ArrayBuffer))))}function s(t){if(x.isFunction(t)){if(M)return t.name;var e=t.toString(),r=e.match(A);return r&&r[1]}}function l(t,e){return"string"==typeof t?t.length<e?t:t.slice(0,e):t}function u(t){if(M||!x.isFunction(t))return x.inspect(t);var e=s(t);return"[Function"+(e?": "+e:"")+"]"}function c(t){return l(u(t.actual),128)+" "+t.operator+" "+l(u(t.expected),128)}function h(t,e,r,n,i){throw new k.AssertionError({message:r,actual:t,expected:e,operator:n,stackStartFunction:i})}function f(t,e){t||h(t,!0,e,"==",k.ok)}function d(t,e,r,s){if(t===e)return!0;if(i(t)&&i(e))return 0===n(t,e);if(x.isDate(t)&&x.isDate(e))return t.getTime()===e.getTime();if(x.isRegExp(t)&&x.isRegExp(e))return t.source===e.source&&t.global===e.global&&t.multiline===e.multiline&&t.lastIndex===e.lastIndex&&t.ignoreCase===e.ignoreCase;if(null!==t&&"object"==typeof t||null!==e&&"object"==typeof e){if(o(t)&&o(e)&&a(t)===a(e)&&!(t instanceof Float32Array||t instanceof Float64Array))return 0===n(new Uint8Array(t.buffer),new Uint8Array(e.buffer));if(i(t)!==i(e))return!1;s=s||{actual:[],expected:[]};var l=s.actual.indexOf(t);return-1!==l&&l===s.expected.indexOf(e)||(s.actual.push(t),s.expected.push(e),m(t,e,r,s))}return r?t===e:t==e}function p(t){return"[object Arguments]"==Object.prototype.toString.call(t)}function m(t,e,r,n){if(null===t||void 0===t||null===e||void 0===e)return!1;if(x.isPrimitive(t)||x.isPrimitive(e))return t===e;if(r&&Object.getPrototypeOf(t)!==Object.getPrototypeOf(e))return!1;var i=p(t),a=p(e);if(i&&!a||!i&&a)return!1;if(i)return t=w.call(t),e=w.call(e),d(t,e,r);var o,s,l=T(t),u=T(e);if(l.length!==u.length)return!1;for(l.sort(),u.sort(),s=l.length-1;s>=0;s--)if(l[s]!==u[s])return!1;for(s=l.length-1;s>=0;s--)if(o=l[s],!d(t[o],e[o],r,n))return!1;return!0}function v(t,e,r){d(t,e,!0)&&h(t,e,r,"notDeepStrictEqual",v)}function g(t,e){if(!t||!e)return!1;if("[object RegExp]"==Object.prototype.toString.call(e))return e.test(t);try{if(t instanceof e)return!0}catch(t){}return!Error.isPrototypeOf(e)&&!0===e.call({},t)}
function y(t){var e;try{t()}catch(t){e=t}return e}function b(t,e,r,n){var i;if("function"!=typeof e)throw new TypeError('"block" argument must be a function');"string"==typeof r&&(n=r,r=null),i=y(e),n=(r&&r.name?" ("+r.name+").":".")+(n?" "+n:"."),t&&!i&&h(i,r,"Missing expected exception"+n);var a="string"==typeof n,o=!t&&x.isError(i),s=!t&&i&&!r;if((o&&a&&g(i,r)||s)&&h(i,r,"Got unwanted exception"+n),t&&i&&r&&!g(i,r)||!t&&i)throw i}var x=t("util/"),_=Object.prototype.hasOwnProperty,w=Array.prototype.slice,M=function(){return"foo"===function(){}.name}(),k=e.exports=f,A=/\s*function\s+([^\(\s]*)\s*/;k.AssertionError=function(t){this.name="AssertionError",this.actual=t.actual,this.expected=t.expected,this.operator=t.operator,t.message?(this.message=t.message,this.generatedMessage=!1):(this.message=c(this),this.generatedMessage=!0);var e=t.stackStartFunction||h;if(Error.captureStackTrace)Error.captureStackTrace(this,e);else{var r=new Error;if(r.stack){var n=r.stack,i=s(e),a=n.indexOf("\n"+i);if(a>=0){var o=n.indexOf("\n",a+1);n=n.substring(o+1)}this.stack=n}}},x.inherits(k.AssertionError,Error),k.fail=h,k.ok=f,k.equal=function(t,e,r){t!=e&&h(t,e,r,"==",k.equal)},k.notEqual=function(t,e,r){t==e&&h(t,e,r,"!=",k.notEqual)},k.deepEqual=function(t,e,r){d(t,e,!1)||h(t,e,r,"deepEqual",k.deepEqual)},k.deepStrictEqual=function(t,e,r){d(t,e,!0)||h(t,e,r,"deepStrictEqual",k.deepStrictEqual)},k.notDeepEqual=function(t,e,r){d(t,e,!1)&&h(t,e,r,"notDeepEqual",k.notDeepEqual)},k.notDeepStrictEqual=v,k.strictEqual=function(t,e,r){t!==e&&h(t,e,r,"===",k.strictEqual)},k.notStrictEqual=function(t,e,r){t===e&&h(t,e,r,"!==",k.notStrictEqual)},k.throws=function(t,e,r){b(!0,t,e,r)},k.doesNotThrow=function(t,e,r){b(!1,t,e,r)},k.ifError=function(t){if(t)throw t};var T=Object.keys||function(t){var e=[];for(var r in t)_.call(t,r)&&e.push(r);return e}}).call(this,"undefined"!=typeof global?global:"undefined"!=typeof self?self:"undefined"!=typeof window?window:{})},{"util/":547}],46:[function(t,e,r){e.exports=function(t){return atob(t)}},{}],47:[function(t,e,r){"use strict";function n(t){for(var e=0,r=0;r<t.length;++r)e+=t[r];return e}function i(t,e){for(var r=e.length,i=new Array(r+1),o=0;o<r;++o){for(var s=new Array(r+1),l=0;l<=r;++l)s[l]=t[l][o];i[o]=s}i[r]=new Array(r+1);for(var o=0;o<=r;++o)i[r][o]=1;for(var u=new Array(r+1),o=0;o<r;++o)u[o]=e[o];u[r]=1;var c=a(i,u),h=n(c[r+1]);0===h&&(h=1);for(var f=new Array(r+1),o=0;o<=r;++o)f[o]=n(c[o])/h;return f}e.exports=i;var a=t("robust-linear-solve")},{"robust-linear-solve":505}],48:[function(t,e,r){"use strict";function n(t,e){return i(t[0].mul(e[1]).add(e[0].mul(t[1])),t[1].mul(e[1]))}var i=t("./lib/rationalize");e.exports=n},{"./lib/rationalize":58}],49:[function(t,e,r){"use strict";function n(t,e){return t[0].mul(e[1]).cmp(e[0].mul(t[1]))}e.exports=n},{}],50:[function(t,e,r){"use strict";function n(t,e){return i(t[0].mul(e[1]),t[1].mul(e[0]))}var i=t("./lib/rationalize");e.exports=n},{"./lib/rationalize":58}],51:[function(t,e,r){"use strict";function n(t,e){if(i(t))return e?u(t,n(e)):[t[0].clone(),t[1].clone()];var r,c,h=0;if(a(t))r=t.clone();else if("string"==typeof t)r=s(t);else{if(0===t)return[o(0),o(1)];if(t===Math.floor(t))r=o(t);else{for(;t!==Math.floor(t);)t*=Math.pow(2,256),h-=256;r=o(t)}}if(i(e))r.mul(e[1]),c=e[0].clone();else if(a(e))c=e.clone();else if("string"==typeof e)c=s(e);else if(e)if(e===Math.floor(e))c=o(e);else{for(;e!==Math.floor(e);)e*=Math.pow(2,256),h+=256;c=o(e)}else c=o(1);return h>0?r=r.ushln(h):h<0&&(c=c.ushln(-h)),l(r,c)}var i=t("./is-rat"),a=t("./lib/is-bn"),o=t("./lib/num-to-bn"),s=t("./lib/str-to-bn"),l=t("./lib/rationalize"),u=t("./div");e.exports=n},{"./div":50,"./is-rat":52,"./lib/is-bn":56,"./lib/num-to-bn":57,"./lib/rationalize":58,"./lib/str-to-bn":59}],52:[function(t,e,r){"use strict";function n(t){return Array.isArray(t)&&2===t.length&&i(t[0])&&i(t[1])}var i=t("./lib/is-bn");e.exports=n},{"./lib/is-bn":56}],53:[function(t,e,r){"use strict";function n(t){return t.cmp(new i(0))}var i=t("bn.js");e.exports=n},{"bn.js":66}],54:[function(t,e,r){"use strict";function n(t){var e=t.length,r=t.words,n=0;if(1===e)n=r[0];else if(2===e)n=r[0]+67108864*r[1];else for(var a=0;a<e;a++){var o=r[a];n+=o*Math.pow(67108864,a)}return i(t)*n}var i=t("./bn-sign");e.exports=n},{"./bn-sign":53}],55:[function(t,e,r){"use strict";function n(t){var e=a(i.lo(t));if(e<32)return e;var r=a(i.hi(t));return r>20?52:r+32}var i=t("double-bits"),a=t("bit-twiddle").countTrailingZeros;e.exports=n},{"bit-twiddle":65,"double-bits":122}],56:[function(t,e,r){"use strict";function n(t){return t&&"object"==typeof t&&Boolean(t.words)}t("bn.js");e.exports=n},{"bn.js":66}],57:[function(t,e,r){"use strict";function n(t){var e=a.exponent(t);return e<52?new i(t):new i(t*Math.pow(2,52-e)).ushln(e-52)}var i=t("bn.js"),a=t("double-bits");e.exports=n},{"bn.js":66,"double-bits":122}],58:[function(t,e,r){"use strict";function n(t,e){var r=a(t),n=a(e);if(0===r)return[i(0),i(1)];if(0===n)return[i(0),i(0)];n<0&&(t=t.neg(),e=e.neg());var o=t.gcd(e);return o.cmpn(1)?[t.div(o),e.div(o)]:[t,e]}var i=t("./num-to-bn"),a=t("./bn-sign");e.exports=n},{"./bn-sign":53,"./num-to-bn":57}],59:[function(t,e,r){"use strict";function n(t){return new i(t)}var i=t("bn.js");e.exports=n},{"bn.js":66}],60:[function(t,e,r){"use strict";function n(t,e){return i(t[0].mul(e[0]),t[1].mul(e[1]))}var i=t("./lib/rationalize");e.exports=n},{"./lib/rationalize":58}],61:[function(t,e,r){"use strict";function n(t){return i(t[0])*i(t[1])}var i=t("./lib/bn-sign");e.exports=n},{"./lib/bn-sign":53}],62:[function(t,e,r){"use strict";function n(t,e){return i(t[0].mul(e[1]).sub(t[1].mul(e[0])),t[1].mul(e[1]))}var i=t("./lib/rationalize");e.exports=n},{"./lib/rationalize":58}],63:[function(t,e,r){"use strict";function n(t){var e=t[0],r=t[1];if(0===e.cmpn(0))return 0;var n=e.abs().divmod(r.abs()),o=n.div,s=i(o),l=n.mod,u=e.negative!==r.negative?-1:1;if(0===l.cmpn(0))return u*s;if(s){var c=a(s)+4,h=i(l.ushln(c).divRound(r));return u*(s+h*Math.pow(2,-c))}var f=r.bitLength()-l.bitLength()+53,h=i(l.ushln(f).divRound(r));return f<1023?u*h*Math.pow(2,-f):(h*=Math.pow(2,-1023),u*h*Math.pow(2,1023-f))}var i=t("./lib/bn-to-num"),a=t("./lib/ctz");e.exports=n},{"./lib/bn-to-num":54,"./lib/ctz":55}],64:[function(t,e,r){"use strict";function n(t,e,r,n,i,a){var o=["function ",t,"(a,l,h,",n.join(","),"){",a?"":"var i=",r?"l-1":"h+1",";while(l<=h){var m=(l+h)>>>1,x=a",i?".get(m)":"[m]"];return a?e.indexOf("c")<0?o.push(";if(x===y){return m}else if(x<=y){"):o.push(";var p=c(x,y);if(p===0){return m}else if(p<=0){"):o.push(";if(",e,"){i=m;"),r?o.push("l=m+1}else{h=m-1}"):o.push("h=m-1}else{l=m+1}"),o.push("}"),a?o.push("return -1};"):o.push("return i};"),o.join("")}function i(t,e,r,i){return new Function([n("A","x"+t+"y",e,["y"],!1,i),n("B","x"+t+"y",e,["y"],!0,i),n("P","c(x,y)"+t+"0",e,["y","c"],!1,i),n("Q","c(x,y)"+t+"0",e,["y","c"],!0,i),"function dispatchBsearch",r,"(a,y,c,l,h){if(a.shape){if(typeof(c)==='function'){return Q(a,(l===undefined)?0:l|0,(h===undefined)?a.shape[0]-1:h|0,y,c)}else{return B(a,(c===undefined)?0:c|0,(l===undefined)?a.shape[0]-1:l|0,y)}}else{if(typeof(c)==='function'){return P(a,(l===undefined)?0:l|0,(h===undefined)?a.length-1:h|0,y,c)}else{return A(a,(c===undefined)?0:c|0,(l===undefined)?a.length-1:l|0,y)}}}return dispatchBsearch",r].join(""))()}e.exports={ge:i(">=",!1,"GE"),gt:i(">",!1,"GT"),lt:i("<",!0,"LT"),le:i("<=",!0,"LE"),eq:i("-",!0,"EQ",!0)}},{}],65:[function(t,e,r){"use strict";"use restrict";function n(t){var e=32;return t&=-t,t&&e--,65535&t&&(e-=16),16711935&t&&(e-=8),252645135&t&&(e-=4),858993459&t&&(e-=2),1431655765&t&&(e-=1),e}r.INT_BITS=32,r.INT_MAX=2147483647,r.INT_MIN=-1<<31,r.sign=function(t){return(t>0)-(t<0)},r.abs=function(t){var e=t>>31;return(t^e)-e},r.min=function(t,e){return e^(t^e)&-(t<e)},r.max=function(t,e){return t^(t^e)&-(t<e)},r.isPow2=function(t){return!(t&t-1||!t)},r.log2=function(t){var e,r;return e=(t>65535)<<4,t>>>=e,r=(t>255)<<3,t>>>=r,e|=r,r=(t>15)<<2,t>>>=r,e|=r,r=(t>3)<<1,t>>>=r,(e|=r)|t>>1},r.log10=function(t){return t>=1e9?9:t>=1e8?8:t>=1e7?7:t>=1e6?6:t>=1e5?5:t>=1e4?4:t>=1e3?3:t>=100?2:t>=10?1:0},r.popCount=function(t){return t-=t>>>1&1431655765,16843009*((t=(858993459&t)+(t>>>2&858993459))+(t>>>4)&252645135)>>>24},r.countTrailingZeros=n,r.nextPow2=function(t){return t+=0===t,--t,t|=t>>>1,t|=t>>>2,t|=t>>>4,t|=t>>>8,(t|=t>>>16)+1},r.prevPow2=function(t){return t|=t>>>1,t|=t>>>2,t|=t>>>4,t|=t>>>8,(t|=t>>>16)-(t>>>1)},r.parity=function(t){return t^=t>>>16,t^=t>>>8,t^=t>>>4,27030>>>(t&=15)&1};var i=new Array(256);!function(t){for(var e=0;e<256;++e){var r=e,n=e,i=7;for(r>>>=1;r;r>>>=1)n<<=1,n|=1&r,--i;t[e]=n<<i&255}}(i),r.reverse=function(t){return i[255&t]<<24|i[t>>>8&255]<<16|i[t>>>16&255]<<8|i[t>>>24&255]},r.interleave2=function(t,e){return t&=65535,t=16711935&(t|t<<8),t=252645135&(t|t<<4),t=858993459&(t|t<<2),t=1431655765&(t|t<<1),e&=65535,e=16711935&(e|e<<8),e=252645135&(e|e<<4),e=858993459&(e|e<<2),e=1431655765&(e|e<<1),t|e<<1},r.deinterleave2=function(t,e){return t=t>>>e&1431655765,t=858993459&(t|t>>>1),t=252645135&(t|t>>>2),t=16711935&(t|t>>>4),(t=65535&(t|t>>>16))<<16>>16},r.interleave3=function(t,e,r){return t&=1023,t=4278190335&(t|t<<16),t=251719695&(t|t<<8),t=3272356035&(t|t<<4),t=1227133513&(t|t<<2),e&=1023,e=4278190335&(e|e<<16),e=251719695&(e|e<<8),e=3272356035&(e|e<<4),e=1227133513&(e|e<<2),t|=e<<1,r&=1023,r=4278190335&(r|r<<16),r=251719695&(r|r<<8),r=3272356035&(r|r<<4),r=1227133513&(r|r<<2),t|r<<2},r.deinterleave3=function(t,e){return t=t>>>e&1227133513,t=3272356035&(t|t>>>2),t=251719695&(t|t>>>4),t=4278190335&(t|t>>>8),(t=1023&(t|t>>>16))<<22>>22},r.nextCombination=function(t){var e=t|t-1;return e+1|(~e&-~e)-1>>>n(t)+1}},{}],66:[function(t,e,r){!function(e,r){"use strict";function n(t,e){if(!t)throw new Error(e||"Assertion failed")}function i(t,e){t.super_=e;var r=function(){};r.prototype=e.prototype,t.prototype=new r,t.prototype.constructor=t}function a(t,e,r){if(a.isBN(t))return t;this.negative=0,this.words=null,this.length=0,this.red=null,null!==t&&("le"!==e&&"be"!==e||(r=e,e=10),this._init(t||0,e||10,r||"be"))}function o(t,e,r){for(var n=0,i=Math.min(t.length,r),a=e;a<i;a++){var o=t.charCodeAt(a)-48;n<<=4,n|=o>=49&&o<=54?o-49+10:o>=17&&o<=22?o-17+10:15&o}return n}function s(t,e,r,n){for(var i=0,a=Math.min(t.length,r),o=e;o<a;o++){var s=t.charCodeAt(o)-48;i*=n,i+=s>=49?s-49+10:s>=17?s-17+10:s}return i}function l(t){for(var e=new Array(t.bitLength()),r=0;r<e.length;r++){var n=r/26|0,i=r%26;e[r]=(t.words[n]&1<<i)>>>i}return e}function u(t,e,r){r.negative=e.negative^t.negative;var n=t.length+e.length|0;r.length=n,n=n-1|0;var i=0|t.words[0],a=0|e.words[0],o=i*a,s=67108863&o,l=o/67108864|0;r.words[0]=s;for(var u=1;u<n;u++){for(var c=l>>>26,h=67108863&l,f=Math.min(u,e.length-1),d=Math.max(0,u-t.length+1);d<=f;d++){var p=u-d|0;i=0|t.words[p],a=0|e.words[d],o=i*a+h,c+=o/67108864|0,h=67108863&o}r.words[u]=0|h,l=0|c}return 0!==l?r.words[u]=0|l:r.length--,r.strip()}function c(t,e,r){r.negative=e.negative^t.negative,r.length=t.length+e.length;for(var n=0,i=0,a=0;a<r.length-1;a++){var o=i;i=0;for(var s=67108863&n,l=Math.min(a,e.length-1),u=Math.max(0,a-t.length+1);u<=l;u++){var c=a-u,h=0|t.words[c],f=0|e.words[u],d=h*f,p=67108863&d;o=o+(d/67108864|0)|0,p=p+s|0,s=67108863&p,o=o+(p>>>26)|0,i+=o>>>26,o&=67108863}r.words[a]=s,n=o,o=i}return 0!==n?r.words[a]=n:r.length--,r.strip()}function h(t,e,r){return(new f).mulp(t,e,r)}function f(t,e){this.x=t,this.y=e}function d(t,e){this.name=t,this.p=new a(e,16),this.n=this.p.bitLength(),this.k=new a(1).iushln(this.n).isub(this.p),this.tmp=this._tmp()}function p(){d.call(this,"k256","ffffffff ffffffff ffffffff ffffffff ffffffff ffffffff fffffffe fffffc2f")}function m(){d.call(this,"p224","ffffffff ffffffff ffffffff ffffffff 00000000 00000000 00000001")}function v(){d.call(this,"p192","ffffffff ffffffff ffffffff fffffffe ffffffff ffffffff")}function g(){d.call(this,"25519","7fffffffffffffff ffffffffffffffff ffffffffffffffff ffffffffffffffed")}function y(t){if("string"==typeof t){var e=a._prime(t);this.m=e.p,this.prime=e}else n(t.gtn(1),"modulus must be greater than 1"),this.m=t,this.prime=null}function b(t){y.call(this,t),this.shift=this.m.bitLength(),this.shift%26!=0&&(this.shift+=26-this.shift%26),this.r=new a(1).iushln(this.shift),this.r2=this.imod(this.r.sqr()),this.rinv=this.r._invmp(this.m),this.minv=this.rinv.mul(this.r).isubn(1).div(this.m),this.minv=this.minv.umod(this.r),this.minv=this.r.sub(this.minv)}"object"==typeof e?e.exports=a:r.BN=a,a.BN=a,a.wordSize=26;var x;try{x=t("buffer").Buffer}catch(t){}a.isBN=function(t){return t instanceof a||null!==t&&"object"==typeof t&&t.constructor.wordSize===a.wordSize&&Array.isArray(t.words)},a.max=function(t,e){return t.cmp(e)>0?t:e},a.min=function(t,e){return t.cmp(e)<0?t:e},a.prototype._init=function(t,e,r){if("number"==typeof t)return this._initNumber(t,e,r);if("object"==typeof t)return this._initArray(t,e,r);"hex"===e&&(e=16),n(e===(0|e)&&e>=2&&e<=36),t=t.toString().replace(/\s+/g,"");var i=0;"-"===t[0]&&i++,16===e?this._parseHex(t,i):this._parseBase(t,e,i),"-"===t[0]&&(this.negative=1),this.strip(),"le"===r&&this._initArray(this.toArray(),e,r)},a.prototype._initNumber=function(t,e,r){t<0&&(this.negative=1,t=-t),t<67108864?(this.words=[67108863&t],this.length=1):t<4503599627370496?(this.words=[67108863&t,t/67108864&67108863],this.length=2):(n(t<9007199254740992),this.words=[67108863&t,t/67108864&67108863,1],this.length=3),"le"===r&&this._initArray(this.toArray(),e,r)},a.prototype._initArray=function(t,e,r){if(n("number"==typeof t.length),t.length<=0)return this.words=[0],this.length=1,this;this.length=Math.ceil(t.length/3),this.words=new Array(this.length);for(var i=0;i<this.length;i++)this.words[i]=0;var a,o,s=0;if("be"===r)for(i=t.length-1,a=0;i>=0;i-=3)o=t[i]|t[i-1]<<8|t[i-2]<<16,this.words[a]|=o<<s&67108863,this.words[a+1]=o>>>26-s&67108863,(s+=24)>=26&&(s-=26,a++);else if("le"===r)for(i=0,a=0;i<t.length;i+=3)o=t[i]|t[i+1]<<8|t[i+2]<<16,this.words[a]|=o<<s&67108863,this.words[a+1]=o>>>26-s&67108863,(s+=24)>=26&&(s-=26,a++);return this.strip()},a.prototype._parseHex=function(t,e){this.length=Math.ceil((t.length-e)/6),this.words=new Array(this.length);for(var r=0;r<this.length;r++)this.words[r]=0;var n,i,a=0;for(r=t.length-6,n=0;r>=e;r-=6)i=o(t,r,r+6),this.words[n]|=i<<a&67108863,this.words[n+1]|=i>>>26-a&4194303,(a+=24)>=26&&(a-=26,n++);r+6!==e&&(i=o(t,e,r+6),this.words[n]|=i<<a&67108863,this.words[n+1]|=i>>>26-a&4194303),this.strip()},a.prototype._parseBase=function(t,e,r){this.words=[0],this.length=1;for(var n=0,i=1;i<=67108863;i*=e)n++;n--,i=i/e|0;for(var a=t.length-r,o=a%n,l=Math.min(a,a-o)+r,u=0,c=r;c<l;c+=n)u=s(t,c,c+n,e),this.imuln(i),this.words[0]+u<67108864?this.words[0]+=u:this._iaddn(u);if(0!==o){var h=1;for(u=s(t,c,t.length,e),c=0;c<o;c++)h*=e;this.imuln(h),this.words[0]+u<67108864?this.words[0]+=u:this._iaddn(u)}},a.prototype.copy=function(t){t.words=new Array(this.length);for(var e=0;e<this.length;e++)t.words[e]=this.words[e];t.length=this.length,t.negative=this.negative,t.red=this.red},a.prototype.clone=function(){var t=new a(null);return this.copy(t),t},a.prototype._expand=function(t){for(;this.length<t;)this.words[this.length++]=0;return this},a.prototype.strip=function(){for(;this.length>1&&0===this.words[this.length-1];)this.length--;return this._normSign()},a.prototype._normSign=function(){return 1===this.length&&0===this.words[0]&&(this.negative=0),this},a.prototype.inspect=function(){return(this.red?"<BN-R: ":"<BN: ")+this.toString(16)+">"};var _=["","0","00","000","0000","00000","000000","0000000","00000000","000000000","0000000000","00000000000","000000000000","0000000000000","00000000000000","000000000000000","0000000000000000","00000000000000000","000000000000000000","0000000000000000000","00000000000000000000","000000000000000000000","0000000000000000000000","00000000000000000000000","000000000000000000000000","0000000000000000000000000"],w=[0,0,25,16,12,11,10,9,8,8,7,7,7,7,6,6,6,6,6,6,6,5,5,5,5,5,5,5,5,5,5,5,5,5,5,5,5],M=[0,0,33554432,43046721,16777216,48828125,60466176,40353607,16777216,43046721,1e7,19487171,35831808,62748517,7529536,11390625,16777216,24137569,34012224,47045881,64e6,4084101,5153632,6436343,7962624,9765625,11881376,14348907,17210368,20511149,243e5,28629151,33554432,39135393,45435424,52521875,60466176];a.prototype.toString=function(t,e){t=t||10,e=0|e||1;var r;if(16===t||"hex"===t){r="";for(var i=0,a=0,o=0;o<this.length;o++){var s=this.words[o],l=(16777215&(s<<i|a)).toString(16);a=s>>>24-i&16777215,r=0!==a||o!==this.length-1?_[6-l.length]+l+r:l+r,i+=2,i>=26&&(i-=26,o--)}for(0!==a&&(r=a.toString(16)+r);r.length%e!=0;)r="0"+r;return 0!==this.negative&&(r="-"+r),r}if(t===(0|t)&&t>=2&&t<=36){var u=w[t],c=M[t];r="";var h=this.clone();for(h.negative=0;!h.isZero();){var f=h.modn(c).toString(t);h=h.idivn(c),r=h.isZero()?f+r:_[u-f.length]+f+r}for(this.isZero()&&(r="0"+r);r.length%e!=0;)r="0"+r;return 0!==this.negative&&(r="-"+r),r}n(!1,"Base should be between 2 and 36")},a.prototype.toNumber=function(){var t=this.words[0];return 2===this.length?t+=67108864*this.words[1]:3===this.length&&1===this.words[2]?t+=4503599627370496+67108864*this.words[1]:this.length>2&&n(!1,"Number can only safely store up to 53 bits"),0!==this.negative?-t:t},a.prototype.toJSON=function(){return this.toString(16)},a.prototype.toBuffer=function(t,e){return n(void 0!==x),this.toArrayLike(x,t,e)},a.prototype.toArray=function(t,e){return this.toArrayLike(Array,t,e)},a.prototype.toArrayLike=function(t,e,r){var i=this.byteLength(),a=r||Math.max(1,i);n(i<=a,"byte array longer than desired length"),n(a>0,"Requested array length <= 0"),this.strip();var o,s,l="le"===e,u=new t(a),c=this.clone();if(l){for(s=0;!c.isZero();s++)o=c.andln(255),c.iushrn(8),u[s]=o;for(;s<a;s++)u[s]=0}else{for(s=0;s<a-i;s++)u[s]=0;for(s=0;!c.isZero();s++)o=c.andln(255),c.iushrn(8),u[a-s-1]=o}return u},Math.clz32?a.prototype._countBits=function(t){return 32-Math.clz32(t)}:a.prototype._countBits=function(t){var e=t,r=0;return e>=4096&&(r+=13,e>>>=13),e>=64&&(r+=7,e>>>=7),e>=8&&(r+=4,e>>>=4),e>=2&&(r+=2,e>>>=2),r+e},a.prototype._zeroBits=function(t){if(0===t)return 26;var e=t,r=0;return 0==(8191&e)&&(r+=13,e>>>=13),0==(127&e)&&(r+=7,e>>>=7),0==(15&e)&&(r+=4,e>>>=4),0==(3&e)&&(r+=2,e>>>=2),0==(1&e)&&r++,r},a.prototype.bitLength=function(){var t=this.words[this.length-1],e=this._countBits(t);return 26*(this.length-1)+e},a.prototype.zeroBits=function(){if(this.isZero())return 0;for(var t=0,e=0;e<this.length;e++){var r=this._zeroBits(this.words[e]);if(t+=r,26!==r)break}return t},a.prototype.byteLength=function(){return Math.ceil(this.bitLength()/8)},a.prototype.toTwos=function(t){return 0!==this.negative?this.abs().inotn(t).iaddn(1):this.clone()},a.prototype.fromTwos=function(t){return this.testn(t-1)?this.notn(t).iaddn(1).ineg():this.clone()},a.prototype.isNeg=function(){return 0!==this.negative},a.prototype.neg=function(){return this.clone().ineg()},a.prototype.ineg=function(){return this.isZero()||(this.negative^=1),this},a.prototype.iuor=function(t){for(;this.length<t.length;)this.words[this.length++]=0;for(var e=0;e<t.length;e++)this.words[e]=this.words[e]|t.words[e];return this.strip()},a.prototype.ior=function(t){return n(0==(this.negative|t.negative)),this.iuor(t)},a.prototype.or=function(t){return this.length>t.length?this.clone().ior(t):t.clone().ior(this)},a.prototype.uor=function(t){return this.length>t.length?this.clone().iuor(t):t.clone().iuor(this)},a.prototype.iuand=function(t){var e;e=this.length>t.length?t:this;for(var r=0;r<e.length;r++)this.words[r]=this.words[r]&t.words[r];return this.length=e.length,this.strip()},a.prototype.iand=function(t){return n(0==(this.negative|t.negative)),this.iuand(t)},a.prototype.and=function(t){return this.length>t.length?this.clone().iand(t):t.clone().iand(this)},a.prototype.uand=function(t){return this.length>t.length?this.clone().iuand(t):t.clone().iuand(this)},a.prototype.iuxor=function(t){var e,r;this.length>t.length?(e=this,r=t):(e=t,r=this);for(var n=0;n<r.length;n++)this.words[n]=e.words[n]^r.words[n];if(this!==e)for(;n<e.length;n++)this.words[n]=e.words[n];return this.length=e.length,this.strip()},a.prototype.ixor=function(t){return n(0==(this.negative|t.negative)),this.iuxor(t)},a.prototype.xor=function(t){return this.length>t.length?this.clone().ixor(t):t.clone().ixor(this)},a.prototype.uxor=function(t){return this.length>t.length?this.clone().iuxor(t):t.clone().iuxor(this)},a.prototype.inotn=function(t){n("number"==typeof t&&t>=0);var e=0|Math.ceil(t/26),r=t%26;this._expand(e),r>0&&e--;for(var i=0;i<e;i++)this.words[i]=67108863&~this.words[i];return r>0&&(this.words[i]=~this.words[i]&67108863>>26-r),this.strip()},a.prototype.notn=function(t){return this.clone().inotn(t)},a.prototype.setn=function(t,e){n("number"==typeof t&&t>=0);var r=t/26|0,i=t%26;return this._expand(r+1),this.words[r]=e?this.words[r]|1<<i:this.words[r]&~(1<<i),this.strip()},a.prototype.iadd=function(t){var e;if(0!==this.negative&&0===t.negative)return this.negative=0,e=this.isub(t),this.negative^=1,this._normSign();if(0===this.negative&&0!==t.negative)return t.negative=0,e=this.isub(t),t.negative=1,e._normSign();var r,n;this.length>t.length?(r=this,n=t):(r=t,n=this);for(var i=0,a=0;a<n.length;a++)e=(0|r.words[a])+(0|n.words[a])+i,this.words[a]=67108863&e,i=e>>>26;for(;0!==i&&a<r.length;a++)e=(0|r.words[a])+i,this.words[a]=67108863&e,i=e>>>26;if(this.length=r.length,0!==i)this.words[this.length]=i,this.length++;else if(r!==this)for(;a<r.length;a++)this.words[a]=r.words[a];return this},a.prototype.add=function(t){var e;return 0!==t.negative&&0===this.negative?(t.negative=0,e=this.sub(t),t.negative^=1,e):0===t.negative&&0!==this.negative?(this.negative=0,e=t.sub(this),this.negative=1,e):this.length>t.length?this.clone().iadd(t):t.clone().iadd(this)},a.prototype.isub=function(t){if(0!==t.negative){t.negative=0;var e=this.iadd(t);return t.negative=1,e._normSign()}if(0!==this.negative)return this.negative=0,this.iadd(t),this.negative=1,this._normSign();var r=this.cmp(t);if(0===r)return this.negative=0,this.length=1,this.words[0]=0,this;var n,i;r>0?(n=this,i=t):(n=t,i=this);for(var a=0,o=0;o<i.length;o++)e=(0|n.words[o])-(0|i.words[o])+a,a=e>>26,this.words[o]=67108863&e;for(;0!==a&&o<n.length;o++)e=(0|n.words[o])+a,a=e>>26,this.words[o]=67108863&e;if(0===a&&o<n.length&&n!==this)for(;o<n.length;o++)this.words[o]=n.words[o];return this.length=Math.max(this.length,o),n!==this&&(this.negative=1),this.strip()},a.prototype.sub=function(t){return this.clone().isub(t)};var k=function(t,e,r){var n,i,a,o=t.words,s=e.words,l=r.words,u=0,c=0|o[0],h=8191&c,f=c>>>13,d=0|o[1],p=8191&d,m=d>>>13,v=0|o[2],g=8191&v,y=v>>>13,b=0|o[3],x=8191&b,_=b>>>13,w=0|o[4],M=8191&w,k=w>>>13,A=0|o[5],T=8191&A,S=A>>>13,E=0|o[6],L=8191&E,C=E>>>13,z=0|o[7],I=8191&z,D=z>>>13,P=0|o[8],O=8191&P,R=P>>>13,F=0|o[9],j=8191&F,N=F>>>13,B=0|s[0],U=8191&B,V=B>>>13,H=0|s[1],q=8191&H,G=H>>>13,Y=0|s[2],X=8191&Y,W=Y>>>13,Z=0|s[3],J=8191&Z,K=Z>>>13,Q=0|s[4],$=8191&Q,tt=Q>>>13,et=0|s[5],rt=8191&et,nt=et>>>13,it=0|s[6],at=8191&it,ot=it>>>13,st=0|s[7],lt=8191&st,ut=st>>>13,ct=0|s[8],ht=8191&ct,ft=ct>>>13,dt=0|s[9],pt=8191&dt,mt=dt>>>13;r.negative=t.negative^e.negative,r.length=19,n=Math.imul(h,U),i=Math.imul(h,V),i=i+Math.imul(f,U)|0,a=Math.imul(f,V);var vt=(u+n|0)+((8191&i)<<13)|0;u=(a+(i>>>13)|0)+(vt>>>26)|0,vt&=67108863,n=Math.imul(p,U),i=Math.imul(p,V),i=i+Math.imul(m,U)|0,a=Math.imul(m,V),n=n+Math.imul(h,q)|0,i=i+Math.imul(h,G)|0,i=i+Math.imul(f,q)|0,a=a+Math.imul(f,G)|0;var gt=(u+n|0)+((8191&i)<<13)|0;u=(a+(i>>>13)|0)+(gt>>>26)|0,gt&=67108863,n=Math.imul(g,U),i=Math.imul(g,V),i=i+Math.imul(y,U)|0,a=Math.imul(y,V),n=n+Math.imul(p,q)|0,i=i+Math.imul(p,G)|0,i=i+Math.imul(m,q)|0,a=a+Math.imul(m,G)|0,n=n+Math.imul(h,X)|0,i=i+Math.imul(h,W)|0,i=i+Math.imul(f,X)|0,a=a+Math.imul(f,W)|0;var yt=(u+n|0)+((8191&i)<<13)|0;u=(a+(i>>>13)|0)+(yt>>>26)|0,yt&=67108863,n=Math.imul(x,U),i=Math.imul(x,V),i=i+Math.imul(_,U)|0,a=Math.imul(_,V),n=n+Math.imul(g,q)|0,i=i+Math.imul(g,G)|0,i=i+Math.imul(y,q)|0,a=a+Math.imul(y,G)|0,n=n+Math.imul(p,X)|0,i=i+Math.imul(p,W)|0,i=i+Math.imul(m,X)|0,a=a+Math.imul(m,W)|0,n=n+Math.imul(h,J)|0,i=i+Math.imul(h,K)|0,i=i+Math.imul(f,J)|0,a=a+Math.imul(f,K)|0;var bt=(u+n|0)+((8191&i)<<13)|0;u=(a+(i>>>13)|0)+(bt>>>26)|0,bt&=67108863,n=Math.imul(M,U),i=Math.imul(M,V),i=i+Math.imul(k,U)|0,a=Math.imul(k,V),n=n+Math.imul(x,q)|0,i=i+Math.imul(x,G)|0,i=i+Math.imul(_,q)|0,a=a+Math.imul(_,G)|0,n=n+Math.imul(g,X)|0,i=i+Math.imul(g,W)|0,i=i+Math.imul(y,X)|0,a=a+Math.imul(y,W)|0,n=n+Math.imul(p,J)|0,i=i+Math.imul(p,K)|0,i=i+Math.imul(m,J)|0,a=a+Math.imul(m,K)|0,n=n+Math.imul(h,$)|0,i=i+Math.imul(h,tt)|0,i=i+Math.imul(f,$)|0,a=a+Math.imul(f,tt)|0;var xt=(u+n|0)+((8191&i)<<13)|0;u=(a+(i>>>13)|0)+(xt>>>26)|0,xt&=67108863,n=Math.imul(T,U),i=Math.imul(T,V),i=i+Math.imul(S,U)|0,a=Math.imul(S,V),n=n+Math.imul(M,q)|0,i=i+Math.imul(M,G)|0,i=i+Math.imul(k,q)|0,a=a+Math.imul(k,G)|0,n=n+Math.imul(x,X)|0,i=i+Math.imul(x,W)|0,i=i+Math.imul(_,X)|0,a=a+Math.imul(_,W)|0,n=n+Math.imul(g,J)|0,i=i+Math.imul(g,K)|0,i=i+Math.imul(y,J)|0,a=a+Math.imul(y,K)|0,n=n+Math.imul(p,$)|0,i=i+Math.imul(p,tt)|0,i=i+Math.imul(m,$)|0,a=a+Math.imul(m,tt)|0,n=n+Math.imul(h,rt)|0,i=i+Math.imul(h,nt)|0,i=i+Math.imul(f,rt)|0,a=a+Math.imul(f,nt)|0;var _t=(u+n|0)+((8191&i)<<13)|0;u=(a+(i>>>13)|0)+(_t>>>26)|0,_t&=67108863,n=Math.imul(L,U),i=Math.imul(L,V),i=i+Math.imul(C,U)|0,a=Math.imul(C,V),n=n+Math.imul(T,q)|0,i=i+Math.imul(T,G)|0,i=i+Math.imul(S,q)|0,a=a+Math.imul(S,G)|0,n=n+Math.imul(M,X)|0,i=i+Math.imul(M,W)|0,i=i+Math.imul(k,X)|0,a=a+Math.imul(k,W)|0,n=n+Math.imul(x,J)|0,i=i+Math.imul(x,K)|0,i=i+Math.imul(_,J)|0,a=a+Math.imul(_,K)|0,n=n+Math.imul(g,$)|0,i=i+Math.imul(g,tt)|0,i=i+Math.imul(y,$)|0,a=a+Math.imul(y,tt)|0,n=n+Math.imul(p,rt)|0,i=i+Math.imul(p,nt)|0,i=i+Math.imul(m,rt)|0,a=a+Math.imul(m,nt)|0,n=n+Math.imul(h,at)|0,i=i+Math.imul(h,ot)|0,i=i+Math.imul(f,at)|0,a=a+Math.imul(f,ot)|0;var wt=(u+n|0)+((8191&i)<<13)|0;u=(a+(i>>>13)|0)+(wt>>>26)|0,wt&=67108863,n=Math.imul(I,U),i=Math.imul(I,V),i=i+Math.imul(D,U)|0,a=Math.imul(D,V),n=n+Math.imul(L,q)|0,i=i+Math.imul(L,G)|0,i=i+Math.imul(C,q)|0,a=a+Math.imul(C,G)|0,n=n+Math.imul(T,X)|0,i=i+Math.imul(T,W)|0,i=i+Math.imul(S,X)|0,a=a+Math.imul(S,W)|0,n=n+Math.imul(M,J)|0,i=i+Math.imul(M,K)|0,i=i+Math.imul(k,J)|0,a=a+Math.imul(k,K)|0,n=n+Math.imul(x,$)|0,i=i+Math.imul(x,tt)|0,i=i+Math.imul(_,$)|0,a=a+Math.imul(_,tt)|0,n=n+Math.imul(g,rt)|0,i=i+Math.imul(g,nt)|0,i=i+Math.imul(y,rt)|0,a=a+Math.imul(y,nt)|0,n=n+Math.imul(p,at)|0,i=i+Math.imul(p,ot)|0,i=i+Math.imul(m,at)|0,a=a+Math.imul(m,ot)|0,n=n+Math.imul(h,lt)|0,i=i+Math.imul(h,ut)|0,i=i+Math.imul(f,lt)|0,a=a+Math.imul(f,ut)|0;var Mt=(u+n|0)+((8191&i)<<13)|0;u=(a+(i>>>13)|0)+(Mt>>>26)|0,Mt&=67108863,n=Math.imul(O,U),i=Math.imul(O,V),i=i+Math.imul(R,U)|0,a=Math.imul(R,V),n=n+Math.imul(I,q)|0,i=i+Math.imul(I,G)|0,i=i+Math.imul(D,q)|0,a=a+Math.imul(D,G)|0,n=n+Math.imul(L,X)|0,i=i+Math.imul(L,W)|0,i=i+Math.imul(C,X)|0,a=a+Math.imul(C,W)|0,n=n+Math.imul(T,J)|0,i=i+Math.imul(T,K)|0,i=i+Math.imul(S,J)|0,a=a+Math.imul(S,K)|0,n=n+Math.imul(M,$)|0,i=i+Math.imul(M,tt)|0,i=i+Math.imul(k,$)|0,a=a+Math.imul(k,tt)|0,n=n+Math.imul(x,rt)|0,i=i+Math.imul(x,nt)|0,i=i+Math.imul(_,rt)|0,a=a+Math.imul(_,nt)|0,n=n+Math.imul(g,at)|0,i=i+Math.imul(g,ot)|0,i=i+Math.imul(y,at)|0,a=a+Math.imul(y,ot)|0,n=n+Math.imul(p,lt)|0,i=i+Math.imul(p,ut)|0,i=i+Math.imul(m,lt)|0,a=a+Math.imul(m,ut)|0,n=n+Math.imul(h,ht)|0,i=i+Math.imul(h,ft)|0,i=i+Math.imul(f,ht)|0,a=a+Math.imul(f,ft)|0;var kt=(u+n|0)+((8191&i)<<13)|0;u=(a+(i>>>13)|0)+(kt>>>26)|0,kt&=67108863,n=Math.imul(j,U),i=Math.imul(j,V),i=i+Math.imul(N,U)|0,a=Math.imul(N,V),n=n+Math.imul(O,q)|0,i=i+Math.imul(O,G)|0,i=i+Math.imul(R,q)|0,a=a+Math.imul(R,G)|0,n=n+Math.imul(I,X)|0,i=i+Math.imul(I,W)|0,i=i+Math.imul(D,X)|0,a=a+Math.imul(D,W)|0,n=n+Math.imul(L,J)|0,i=i+Math.imul(L,K)|0,i=i+Math.imul(C,J)|0,a=a+Math.imul(C,K)|0,n=n+Math.imul(T,$)|0,i=i+Math.imul(T,tt)|0,i=i+Math.imul(S,$)|0,a=a+Math.imul(S,tt)|0,n=n+Math.imul(M,rt)|0,i=i+Math.imul(M,nt)|0,i=i+Math.imul(k,rt)|0,a=a+Math.imul(k,nt)|0,n=n+Math.imul(x,at)|0,i=i+Math.imul(x,ot)|0,i=i+Math.imul(_,at)|0,a=a+Math.imul(_,ot)|0,n=n+Math.imul(g,lt)|0,i=i+Math.imul(g,ut)|0,i=i+Math.imul(y,lt)|0,a=a+Math.imul(y,ut)|0,n=n+Math.imul(p,ht)|0,i=i+Math.imul(p,ft)|0,i=i+Math.imul(m,ht)|0,a=a+Math.imul(m,ft)|0,n=n+Math.imul(h,pt)|0,i=i+Math.imul(h,mt)|0,i=i+Math.imul(f,pt)|0,a=a+Math.imul(f,mt)|0;var At=(u+n|0)+((8191&i)<<13)|0;u=(a+(i>>>13)|0)+(At>>>26)|0,At&=67108863,n=Math.imul(j,q),i=Math.imul(j,G),i=i+Math.imul(N,q)|0,a=Math.imul(N,G),n=n+Math.imul(O,X)|0,i=i+Math.imul(O,W)|0,i=i+Math.imul(R,X)|0,a=a+Math.imul(R,W)|0,n=n+Math.imul(I,J)|0,i=i+Math.imul(I,K)|0,i=i+Math.imul(D,J)|0,a=a+Math.imul(D,K)|0,n=n+Math.imul(L,$)|0,i=i+Math.imul(L,tt)|0,i=i+Math.imul(C,$)|0,a=a+Math.imul(C,tt)|0,n=n+Math.imul(T,rt)|0,i=i+Math.imul(T,nt)|0,i=i+Math.imul(S,rt)|0,a=a+Math.imul(S,nt)|0,n=n+Math.imul(M,at)|0,i=i+Math.imul(M,ot)|0,i=i+Math.imul(k,at)|0,a=a+Math.imul(k,ot)|0,n=n+Math.imul(x,lt)|0,i=i+Math.imul(x,ut)|0,i=i+Math.imul(_,lt)|0,a=a+Math.imul(_,ut)|0,n=n+Math.imul(g,ht)|0,i=i+Math.imul(g,ft)|0,i=i+Math.imul(y,ht)|0,a=a+Math.imul(y,ft)|0,n=n+Math.imul(p,pt)|0,i=i+Math.imul(p,mt)|0,i=i+Math.imul(m,pt)|0,a=a+Math.imul(m,mt)|0;var Tt=(u+n|0)+((8191&i)<<13)|0;u=(a+(i>>>13)|0)+(Tt>>>26)|0,Tt&=67108863,n=Math.imul(j,X),i=Math.imul(j,W),i=i+Math.imul(N,X)|0,a=Math.imul(N,W),n=n+Math.imul(O,J)|0,i=i+Math.imul(O,K)|0,i=i+Math.imul(R,J)|0,a=a+Math.imul(R,K)|0,n=n+Math.imul(I,$)|0,i=i+Math.imul(I,tt)|0,i=i+Math.imul(D,$)|0,a=a+Math.imul(D,tt)|0,n=n+Math.imul(L,rt)|0,i=i+Math.imul(L,nt)|0,i=i+Math.imul(C,rt)|0,a=a+Math.imul(C,nt)|0,n=n+Math.imul(T,at)|0,i=i+Math.imul(T,ot)|0,i=i+Math.imul(S,at)|0,a=a+Math.imul(S,ot)|0,n=n+Math.imul(M,lt)|0,i=i+Math.imul(M,ut)|0,i=i+Math.imul(k,lt)|0,a=a+Math.imul(k,ut)|0,n=n+Math.imul(x,ht)|0,i=i+Math.imul(x,ft)|0,i=i+Math.imul(_,ht)|0,a=a+Math.imul(_,ft)|0,n=n+Math.imul(g,pt)|0,i=i+Math.imul(g,mt)|0,i=i+Math.imul(y,pt)|0,a=a+Math.imul(y,mt)|0;var St=(u+n|0)+((8191&i)<<13)|0;u=(a+(i>>>13)|0)+(St>>>26)|0,St&=67108863,n=Math.imul(j,J),i=Math.imul(j,K),i=i+Math.imul(N,J)|0,a=Math.imul(N,K),n=n+Math.imul(O,$)|0,i=i+Math.imul(O,tt)|0,i=i+Math.imul(R,$)|0,a=a+Math.imul(R,tt)|0,n=n+Math.imul(I,rt)|0,i=i+Math.imul(I,nt)|0,i=i+Math.imul(D,rt)|0,a=a+Math.imul(D,nt)|0,n=n+Math.imul(L,at)|0,i=i+Math.imul(L,ot)|0,i=i+Math.imul(C,at)|0,a=a+Math.imul(C,ot)|0,n=n+Math.imul(T,lt)|0,i=i+Math.imul(T,ut)|0,i=i+Math.imul(S,lt)|0,a=a+Math.imul(S,ut)|0,n=n+Math.imul(M,ht)|0,i=i+Math.imul(M,ft)|0,i=i+Math.imul(k,ht)|0,a=a+Math.imul(k,ft)|0,n=n+Math.imul(x,pt)|0,i=i+Math.imul(x,mt)|0,i=i+Math.imul(_,pt)|0,a=a+Math.imul(_,mt)|0;var Et=(u+n|0)+((8191&i)<<13)|0;u=(a+(i>>>13)|0)+(Et>>>26)|0,Et&=67108863,n=Math.imul(j,$),i=Math.imul(j,tt),i=i+Math.imul(N,$)|0,a=Math.imul(N,tt),n=n+Math.imul(O,rt)|0,i=i+Math.imul(O,nt)|0,i=i+Math.imul(R,rt)|0,a=a+Math.imul(R,nt)|0,n=n+Math.imul(I,at)|0,i=i+Math.imul(I,ot)|0,i=i+Math.imul(D,at)|0,a=a+Math.imul(D,ot)|0,n=n+Math.imul(L,lt)|0,i=i+Math.imul(L,ut)|0,i=i+Math.imul(C,lt)|0,a=a+Math.imul(C,ut)|0,n=n+Math.imul(T,ht)|0,i=i+Math.imul(T,ft)|0,i=i+Math.imul(S,ht)|0,a=a+Math.imul(S,ft)|0,n=n+Math.imul(M,pt)|0,i=i+Math.imul(M,mt)|0,i=i+Math.imul(k,pt)|0,a=a+Math.imul(k,mt)|0;var Lt=(u+n|0)+((8191&i)<<13)|0;u=(a+(i>>>13)|0)+(Lt>>>26)|0,Lt&=67108863,n=Math.imul(j,rt),i=Math.imul(j,nt),i=i+Math.imul(N,rt)|0,a=Math.imul(N,nt),n=n+Math.imul(O,at)|0,i=i+Math.imul(O,ot)|0,i=i+Math.imul(R,at)|0,a=a+Math.imul(R,ot)|0,n=n+Math.imul(I,lt)|0,i=i+Math.imul(I,ut)|0,i=i+Math.imul(D,lt)|0,a=a+Math.imul(D,ut)|0,n=n+Math.imul(L,ht)|0,i=i+Math.imul(L,ft)|0,i=i+Math.imul(C,ht)|0,a=a+Math.imul(C,ft)|0,n=n+Math.imul(T,pt)|0,i=i+Math.imul(T,mt)|0,i=i+Math.imul(S,pt)|0,a=a+Math.imul(S,mt)|0;var Ct=(u+n|0)+((8191&i)<<13)|0;u=(a+(i>>>13)|0)+(Ct>>>26)|0,Ct&=67108863,n=Math.imul(j,at),i=Math.imul(j,ot),i=i+Math.imul(N,at)|0,
a=Math.imul(N,ot),n=n+Math.imul(O,lt)|0,i=i+Math.imul(O,ut)|0,i=i+Math.imul(R,lt)|0,a=a+Math.imul(R,ut)|0,n=n+Math.imul(I,ht)|0,i=i+Math.imul(I,ft)|0,i=i+Math.imul(D,ht)|0,a=a+Math.imul(D,ft)|0,n=n+Math.imul(L,pt)|0,i=i+Math.imul(L,mt)|0,i=i+Math.imul(C,pt)|0,a=a+Math.imul(C,mt)|0;var zt=(u+n|0)+((8191&i)<<13)|0;u=(a+(i>>>13)|0)+(zt>>>26)|0,zt&=67108863,n=Math.imul(j,lt),i=Math.imul(j,ut),i=i+Math.imul(N,lt)|0,a=Math.imul(N,ut),n=n+Math.imul(O,ht)|0,i=i+Math.imul(O,ft)|0,i=i+Math.imul(R,ht)|0,a=a+Math.imul(R,ft)|0,n=n+Math.imul(I,pt)|0,i=i+Math.imul(I,mt)|0,i=i+Math.imul(D,pt)|0,a=a+Math.imul(D,mt)|0;var It=(u+n|0)+((8191&i)<<13)|0;u=(a+(i>>>13)|0)+(It>>>26)|0,It&=67108863,n=Math.imul(j,ht),i=Math.imul(j,ft),i=i+Math.imul(N,ht)|0,a=Math.imul(N,ft),n=n+Math.imul(O,pt)|0,i=i+Math.imul(O,mt)|0,i=i+Math.imul(R,pt)|0,a=a+Math.imul(R,mt)|0;var Dt=(u+n|0)+((8191&i)<<13)|0;u=(a+(i>>>13)|0)+(Dt>>>26)|0,Dt&=67108863,n=Math.imul(j,pt),i=Math.imul(j,mt),i=i+Math.imul(N,pt)|0,a=Math.imul(N,mt);var Pt=(u+n|0)+((8191&i)<<13)|0;return u=(a+(i>>>13)|0)+(Pt>>>26)|0,Pt&=67108863,l[0]=vt,l[1]=gt,l[2]=yt,l[3]=bt,l[4]=xt,l[5]=_t,l[6]=wt,l[7]=Mt,l[8]=kt,l[9]=At,l[10]=Tt,l[11]=St,l[12]=Et,l[13]=Lt,l[14]=Ct,l[15]=zt,l[16]=It,l[17]=Dt,l[18]=Pt,0!==u&&(l[19]=u,r.length++),r};Math.imul||(k=u),a.prototype.mulTo=function(t,e){var r=this.length+t.length;return 10===this.length&&10===t.length?k(this,t,e):r<63?u(this,t,e):r<1024?c(this,t,e):h(this,t,e)},f.prototype.makeRBT=function(t){for(var e=new Array(t),r=a.prototype._countBits(t)-1,n=0;n<t;n++)e[n]=this.revBin(n,r,t);return e},f.prototype.revBin=function(t,e,r){if(0===t||t===r-1)return t;for(var n=0,i=0;i<e;i++)n|=(1&t)<<e-i-1,t>>=1;return n},f.prototype.permute=function(t,e,r,n,i,a){for(var o=0;o<a;o++)n[o]=e[t[o]],i[o]=r[t[o]]},f.prototype.transform=function(t,e,r,n,i,a){this.permute(a,t,e,r,n,i);for(var o=1;o<i;o<<=1)for(var s=o<<1,l=Math.cos(2*Math.PI/s),u=Math.sin(2*Math.PI/s),c=0;c<i;c+=s)for(var h=l,f=u,d=0;d<o;d++){var p=r[c+d],m=n[c+d],v=r[c+d+o],g=n[c+d+o],y=h*v-f*g;g=h*g+f*v,v=y,r[c+d]=p+v,n[c+d]=m+g,r[c+d+o]=p-v,n[c+d+o]=m-g,d!==s&&(y=l*h-u*f,f=l*f+u*h,h=y)}},f.prototype.guessLen13b=function(t,e){var r=1|Math.max(e,t),n=1&r,i=0;for(r=r/2|0;r;r>>>=1)i++;return 1<<i+1+n},f.prototype.conjugate=function(t,e,r){if(!(r<=1))for(var n=0;n<r/2;n++){var i=t[n];t[n]=t[r-n-1],t[r-n-1]=i,i=e[n],e[n]=-e[r-n-1],e[r-n-1]=-i}},f.prototype.normalize13b=function(t,e){for(var r=0,n=0;n<e/2;n++){var i=8192*Math.round(t[2*n+1]/e)+Math.round(t[2*n]/e)+r;t[n]=67108863&i,r=i<67108864?0:i/67108864|0}return t},f.prototype.convert13b=function(t,e,r,i){for(var a=0,o=0;o<e;o++)a+=0|t[o],r[2*o]=8191&a,a>>>=13,r[2*o+1]=8191&a,a>>>=13;for(o=2*e;o<i;++o)r[o]=0;n(0===a),n(0==(-8192&a))},f.prototype.stub=function(t){for(var e=new Array(t),r=0;r<t;r++)e[r]=0;return e},f.prototype.mulp=function(t,e,r){var n=2*this.guessLen13b(t.length,e.length),i=this.makeRBT(n),a=this.stub(n),o=new Array(n),s=new Array(n),l=new Array(n),u=new Array(n),c=new Array(n),h=new Array(n),f=r.words;f.length=n,this.convert13b(t.words,t.length,o,n),this.convert13b(e.words,e.length,u,n),this.transform(o,a,s,l,n,i),this.transform(u,a,c,h,n,i);for(var d=0;d<n;d++){var p=s[d]*c[d]-l[d]*h[d];l[d]=s[d]*h[d]+l[d]*c[d],s[d]=p}return this.conjugate(s,l,n),this.transform(s,l,f,a,n,i),this.conjugate(f,a,n),this.normalize13b(f,n),r.negative=t.negative^e.negative,r.length=t.length+e.length,r.strip()},a.prototype.mul=function(t){var e=new a(null);return e.words=new Array(this.length+t.length),this.mulTo(t,e)},a.prototype.mulf=function(t){var e=new a(null);return e.words=new Array(this.length+t.length),h(this,t,e)},a.prototype.imul=function(t){return this.clone().mulTo(t,this)},a.prototype.imuln=function(t){n("number"==typeof t),n(t<67108864);for(var e=0,r=0;r<this.length;r++){var i=(0|this.words[r])*t,a=(67108863&i)+(67108863&e);e>>=26,e+=i/67108864|0,e+=a>>>26,this.words[r]=67108863&a}return 0!==e&&(this.words[r]=e,this.length++),this},a.prototype.muln=function(t){return this.clone().imuln(t)},a.prototype.sqr=function(){return this.mul(this)},a.prototype.isqr=function(){return this.imul(this.clone())},a.prototype.pow=function(t){var e=l(t);if(0===e.length)return new a(1);for(var r=this,n=0;n<e.length&&0===e[n];n++,r=r.sqr());if(++n<e.length)for(var i=r.sqr();n<e.length;n++,i=i.sqr())0!==e[n]&&(r=r.mul(i));return r},a.prototype.iushln=function(t){n("number"==typeof t&&t>=0);var e,r=t%26,i=(t-r)/26,a=67108863>>>26-r<<26-r;if(0!==r){var o=0;for(e=0;e<this.length;e++){var s=this.words[e]&a,l=(0|this.words[e])-s<<r;this.words[e]=l|o,o=s>>>26-r}o&&(this.words[e]=o,this.length++)}if(0!==i){for(e=this.length-1;e>=0;e--)this.words[e+i]=this.words[e];for(e=0;e<i;e++)this.words[e]=0;this.length+=i}return this.strip()},a.prototype.ishln=function(t){return n(0===this.negative),this.iushln(t)},a.prototype.iushrn=function(t,e,r){n("number"==typeof t&&t>=0);var i;i=e?(e-e%26)/26:0;var a=t%26,o=Math.min((t-a)/26,this.length),s=67108863^67108863>>>a<<a,l=r;if(i-=o,i=Math.max(0,i),l){for(var u=0;u<o;u++)l.words[u]=this.words[u];l.length=o}if(0===o);else if(this.length>o)for(this.length-=o,u=0;u<this.length;u++)this.words[u]=this.words[u+o];else this.words[0]=0,this.length=1;var c=0;for(u=this.length-1;u>=0&&(0!==c||u>=i);u--){var h=0|this.words[u];this.words[u]=c<<26-a|h>>>a,c=h&s}return l&&0!==c&&(l.words[l.length++]=c),0===this.length&&(this.words[0]=0,this.length=1),this.strip()},a.prototype.ishrn=function(t,e,r){return n(0===this.negative),this.iushrn(t,e,r)},a.prototype.shln=function(t){return this.clone().ishln(t)},a.prototype.ushln=function(t){return this.clone().iushln(t)},a.prototype.shrn=function(t){return this.clone().ishrn(t)},a.prototype.ushrn=function(t){return this.clone().iushrn(t)},a.prototype.testn=function(t){n("number"==typeof t&&t>=0);var e=t%26,r=(t-e)/26,i=1<<e;return!(this.length<=r)&&!!(this.words[r]&i)},a.prototype.imaskn=function(t){n("number"==typeof t&&t>=0);var e=t%26,r=(t-e)/26;if(n(0===this.negative,"imaskn works only with positive numbers"),this.length<=r)return this;if(0!==e&&r++,this.length=Math.min(r,this.length),0!==e){var i=67108863^67108863>>>e<<e;this.words[this.length-1]&=i}return this.strip()},a.prototype.maskn=function(t){return this.clone().imaskn(t)},a.prototype.iaddn=function(t){return n("number"==typeof t),n(t<67108864),t<0?this.isubn(-t):0!==this.negative?1===this.length&&(0|this.words[0])<t?(this.words[0]=t-(0|this.words[0]),this.negative=0,this):(this.negative=0,this.isubn(t),this.negative=1,this):this._iaddn(t)},a.prototype._iaddn=function(t){this.words[0]+=t;for(var e=0;e<this.length&&this.words[e]>=67108864;e++)this.words[e]-=67108864,e===this.length-1?this.words[e+1]=1:this.words[e+1]++;return this.length=Math.max(this.length,e+1),this},a.prototype.isubn=function(t){if(n("number"==typeof t),n(t<67108864),t<0)return this.iaddn(-t);if(0!==this.negative)return this.negative=0,this.iaddn(t),this.negative=1,this;if(this.words[0]-=t,1===this.length&&this.words[0]<0)this.words[0]=-this.words[0],this.negative=1;else for(var e=0;e<this.length&&this.words[e]<0;e++)this.words[e]+=67108864,this.words[e+1]-=1;return this.strip()},a.prototype.addn=function(t){return this.clone().iaddn(t)},a.prototype.subn=function(t){return this.clone().isubn(t)},a.prototype.iabs=function(){return this.negative=0,this},a.prototype.abs=function(){return this.clone().iabs()},a.prototype._ishlnsubmul=function(t,e,r){var i,a=t.length+r;this._expand(a);var o,s=0;for(i=0;i<t.length;i++){o=(0|this.words[i+r])+s;var l=(0|t.words[i])*e;o-=67108863&l,s=(o>>26)-(l/67108864|0),this.words[i+r]=67108863&o}for(;i<this.length-r;i++)o=(0|this.words[i+r])+s,s=o>>26,this.words[i+r]=67108863&o;if(0===s)return this.strip();for(n(-1===s),s=0,i=0;i<this.length;i++)o=-(0|this.words[i])+s,s=o>>26,this.words[i]=67108863&o;return this.negative=1,this.strip()},a.prototype._wordDiv=function(t,e){var r=this.length-t.length,n=this.clone(),i=t,o=0|i.words[i.length-1];0!==(r=26-this._countBits(o))&&(i=i.ushln(r),n.iushln(r),o=0|i.words[i.length-1]);var s,l=n.length-i.length;if("mod"!==e){s=new a(null),s.length=l+1,s.words=new Array(s.length);for(var u=0;u<s.length;u++)s.words[u]=0}var c=n.clone()._ishlnsubmul(i,1,l);0===c.negative&&(n=c,s&&(s.words[l]=1));for(var h=l-1;h>=0;h--){var f=67108864*(0|n.words[i.length+h])+(0|n.words[i.length+h-1]);for(f=Math.min(f/o|0,67108863),n._ishlnsubmul(i,f,h);0!==n.negative;)f--,n.negative=0,n._ishlnsubmul(i,1,h),n.isZero()||(n.negative^=1);s&&(s.words[h]=f)}return s&&s.strip(),n.strip(),"div"!==e&&0!==r&&n.iushrn(r),{div:s||null,mod:n}},a.prototype.divmod=function(t,e,r){if(n(!t.isZero()),this.isZero())return{div:new a(0),mod:new a(0)};var i,o,s;return 0!==this.negative&&0===t.negative?(s=this.neg().divmod(t,e),"mod"!==e&&(i=s.div.neg()),"div"!==e&&(o=s.mod.neg(),r&&0!==o.negative&&o.iadd(t)),{div:i,mod:o}):0===this.negative&&0!==t.negative?(s=this.divmod(t.neg(),e),"mod"!==e&&(i=s.div.neg()),{div:i,mod:s.mod}):0!=(this.negative&t.negative)?(s=this.neg().divmod(t.neg(),e),"div"!==e&&(o=s.mod.neg(),r&&0!==o.negative&&o.isub(t)),{div:s.div,mod:o}):t.length>this.length||this.cmp(t)<0?{div:new a(0),mod:this}:1===t.length?"div"===e?{div:this.divn(t.words[0]),mod:null}:"mod"===e?{div:null,mod:new a(this.modn(t.words[0]))}:{div:this.divn(t.words[0]),mod:new a(this.modn(t.words[0]))}:this._wordDiv(t,e)},a.prototype.div=function(t){return this.divmod(t,"div",!1).div},a.prototype.mod=function(t){return this.divmod(t,"mod",!1).mod},a.prototype.umod=function(t){return this.divmod(t,"mod",!0).mod},a.prototype.divRound=function(t){var e=this.divmod(t);if(e.mod.isZero())return e.div;var r=0!==e.div.negative?e.mod.isub(t):e.mod,n=t.ushrn(1),i=t.andln(1),a=r.cmp(n);return a<0||1===i&&0===a?e.div:0!==e.div.negative?e.div.isubn(1):e.div.iaddn(1)},a.prototype.modn=function(t){n(t<=67108863);for(var e=(1<<26)%t,r=0,i=this.length-1;i>=0;i--)r=(e*r+(0|this.words[i]))%t;return r},a.prototype.idivn=function(t){n(t<=67108863);for(var e=0,r=this.length-1;r>=0;r--){var i=(0|this.words[r])+67108864*e;this.words[r]=i/t|0,e=i%t}return this.strip()},a.prototype.divn=function(t){return this.clone().idivn(t)},a.prototype.egcd=function(t){n(0===t.negative),n(!t.isZero());var e=this,r=t.clone();e=0!==e.negative?e.umod(t):e.clone();for(var i=new a(1),o=new a(0),s=new a(0),l=new a(1),u=0;e.isEven()&&r.isEven();)e.iushrn(1),r.iushrn(1),++u;for(var c=r.clone(),h=e.clone();!e.isZero();){for(var f=0,d=1;0==(e.words[0]&d)&&f<26;++f,d<<=1);if(f>0)for(e.iushrn(f);f-- >0;)(i.isOdd()||o.isOdd())&&(i.iadd(c),o.isub(h)),i.iushrn(1),o.iushrn(1);for(var p=0,m=1;0==(r.words[0]&m)&&p<26;++p,m<<=1);if(p>0)for(r.iushrn(p);p-- >0;)(s.isOdd()||l.isOdd())&&(s.iadd(c),l.isub(h)),s.iushrn(1),l.iushrn(1);e.cmp(r)>=0?(e.isub(r),i.isub(s),o.isub(l)):(r.isub(e),s.isub(i),l.isub(o))}return{a:s,b:l,gcd:r.iushln(u)}},a.prototype._invmp=function(t){n(0===t.negative),n(!t.isZero());var e=this,r=t.clone();e=0!==e.negative?e.umod(t):e.clone();for(var i=new a(1),o=new a(0),s=r.clone();e.cmpn(1)>0&&r.cmpn(1)>0;){for(var l=0,u=1;0==(e.words[0]&u)&&l<26;++l,u<<=1);if(l>0)for(e.iushrn(l);l-- >0;)i.isOdd()&&i.iadd(s),i.iushrn(1);for(var c=0,h=1;0==(r.words[0]&h)&&c<26;++c,h<<=1);if(c>0)for(r.iushrn(c);c-- >0;)o.isOdd()&&o.iadd(s),o.iushrn(1);e.cmp(r)>=0?(e.isub(r),i.isub(o)):(r.isub(e),o.isub(i))}var f;return f=0===e.cmpn(1)?i:o,f.cmpn(0)<0&&f.iadd(t),f},a.prototype.gcd=function(t){if(this.isZero())return t.abs();if(t.isZero())return this.abs();var e=this.clone(),r=t.clone();e.negative=0,r.negative=0;for(var n=0;e.isEven()&&r.isEven();n++)e.iushrn(1),r.iushrn(1);for(;;){for(;e.isEven();)e.iushrn(1);for(;r.isEven();)r.iushrn(1);var i=e.cmp(r);if(i<0){var a=e;e=r,r=a}else if(0===i||0===r.cmpn(1))break;e.isub(r)}return r.iushln(n)},a.prototype.invm=function(t){return this.egcd(t).a.umod(t)},a.prototype.isEven=function(){return 0==(1&this.words[0])},a.prototype.isOdd=function(){return 1==(1&this.words[0])},a.prototype.andln=function(t){return this.words[0]&t},a.prototype.bincn=function(t){n("number"==typeof t);var e=t%26,r=(t-e)/26,i=1<<e;if(this.length<=r)return this._expand(r+1),this.words[r]|=i,this;for(var a=i,o=r;0!==a&&o<this.length;o++){var s=0|this.words[o];s+=a,a=s>>>26,s&=67108863,this.words[o]=s}return 0!==a&&(this.words[o]=a,this.length++),this},a.prototype.isZero=function(){return 1===this.length&&0===this.words[0]},a.prototype.cmpn=function(t){var e=t<0;if(0!==this.negative&&!e)return-1;if(0===this.negative&&e)return 1;this.strip();var r;if(this.length>1)r=1;else{e&&(t=-t),n(t<=67108863,"Number is too big");var i=0|this.words[0];r=i===t?0:i<t?-1:1}return 0!==this.negative?0|-r:r},a.prototype.cmp=function(t){if(0!==this.negative&&0===t.negative)return-1;if(0===this.negative&&0!==t.negative)return 1;var e=this.ucmp(t);return 0!==this.negative?0|-e:e},a.prototype.ucmp=function(t){if(this.length>t.length)return 1;if(this.length<t.length)return-1;for(var e=0,r=this.length-1;r>=0;r--){var n=0|this.words[r],i=0|t.words[r];if(n!==i){n<i?e=-1:n>i&&(e=1);break}}return e},a.prototype.gtn=function(t){return 1===this.cmpn(t)},a.prototype.gt=function(t){return 1===this.cmp(t)},a.prototype.gten=function(t){return this.cmpn(t)>=0},a.prototype.gte=function(t){return this.cmp(t)>=0},a.prototype.ltn=function(t){return-1===this.cmpn(t)},a.prototype.lt=function(t){return-1===this.cmp(t)},a.prototype.lten=function(t){return this.cmpn(t)<=0},a.prototype.lte=function(t){return this.cmp(t)<=0},a.prototype.eqn=function(t){return 0===this.cmpn(t)},a.prototype.eq=function(t){return 0===this.cmp(t)},a.red=function(t){return new y(t)},a.prototype.toRed=function(t){return n(!this.red,"Already a number in reduction context"),n(0===this.negative,"red works only with positives"),t.convertTo(this)._forceRed(t)},a.prototype.fromRed=function(){return n(this.red,"fromRed works only with numbers in reduction context"),this.red.convertFrom(this)},a.prototype._forceRed=function(t){return this.red=t,this},a.prototype.forceRed=function(t){return n(!this.red,"Already a number in reduction context"),this._forceRed(t)},a.prototype.redAdd=function(t){return n(this.red,"redAdd works only with red numbers"),this.red.add(this,t)},a.prototype.redIAdd=function(t){return n(this.red,"redIAdd works only with red numbers"),this.red.iadd(this,t)},a.prototype.redSub=function(t){return n(this.red,"redSub works only with red numbers"),this.red.sub(this,t)},a.prototype.redISub=function(t){return n(this.red,"redISub works only with red numbers"),this.red.isub(this,t)},a.prototype.redShl=function(t){return n(this.red,"redShl works only with red numbers"),this.red.shl(this,t)},a.prototype.redMul=function(t){return n(this.red,"redMul works only with red numbers"),this.red._verify2(this,t),this.red.mul(this,t)},a.prototype.redIMul=function(t){return n(this.red,"redMul works only with red numbers"),this.red._verify2(this,t),this.red.imul(this,t)},a.prototype.redSqr=function(){return n(this.red,"redSqr works only with red numbers"),this.red._verify1(this),this.red.sqr(this)},a.prototype.redISqr=function(){return n(this.red,"redISqr works only with red numbers"),this.red._verify1(this),this.red.isqr(this)},a.prototype.redSqrt=function(){return n(this.red,"redSqrt works only with red numbers"),this.red._verify1(this),this.red.sqrt(this)},a.prototype.redInvm=function(){return n(this.red,"redInvm works only with red numbers"),this.red._verify1(this),this.red.invm(this)},a.prototype.redNeg=function(){return n(this.red,"redNeg works only with red numbers"),this.red._verify1(this),this.red.neg(this)},a.prototype.redPow=function(t){return n(this.red&&!t.red,"redPow(normalNum)"),this.red._verify1(this),this.red.pow(this,t)};var A={k256:null,p224:null,p192:null,p25519:null};d.prototype._tmp=function(){var t=new a(null);return t.words=new Array(Math.ceil(this.n/13)),t},d.prototype.ireduce=function(t){var e,r=t;do{this.split(r,this.tmp),r=this.imulK(r),r=r.iadd(this.tmp),e=r.bitLength()}while(e>this.n);var n=e<this.n?-1:r.ucmp(this.p);return 0===n?(r.words[0]=0,r.length=1):n>0?r.isub(this.p):r.strip(),r},d.prototype.split=function(t,e){t.iushrn(this.n,0,e)},d.prototype.imulK=function(t){return t.imul(this.k)},i(p,d),p.prototype.split=function(t,e){for(var r=Math.min(t.length,9),n=0;n<r;n++)e.words[n]=t.words[n];if(e.length=r,t.length<=9)return t.words[0]=0,void(t.length=1);var i=t.words[9];for(e.words[e.length++]=4194303&i,n=10;n<t.length;n++){var a=0|t.words[n];t.words[n-10]=(4194303&a)<<4|i>>>22,i=a}i>>>=22,t.words[n-10]=i,0===i&&t.length>10?t.length-=10:t.length-=9},p.prototype.imulK=function(t){t.words[t.length]=0,t.words[t.length+1]=0,t.length+=2;for(var e=0,r=0;r<t.length;r++){var n=0|t.words[r];e+=977*n,t.words[r]=67108863&e,e=64*n+(e/67108864|0)}return 0===t.words[t.length-1]&&(t.length--,0===t.words[t.length-1]&&t.length--),t},i(m,d),i(v,d),i(g,d),g.prototype.imulK=function(t){for(var e=0,r=0;r<t.length;r++){var n=19*(0|t.words[r])+e,i=67108863&n;n>>>=26,t.words[r]=i,e=n}return 0!==e&&(t.words[t.length++]=e),t},a._prime=function(t){if(A[t])return A[t];var e;if("k256"===t)e=new p;else if("p224"===t)e=new m;else if("p192"===t)e=new v;else{if("p25519"!==t)throw new Error("Unknown prime "+t);e=new g}return A[t]=e,e},y.prototype._verify1=function(t){n(0===t.negative,"red works only with positives"),n(t.red,"red works only with red numbers")},y.prototype._verify2=function(t,e){n(0==(t.negative|e.negative),"red works only with positives"),n(t.red&&t.red===e.red,"red works only with red numbers")},y.prototype.imod=function(t){return this.prime?this.prime.ireduce(t)._forceRed(this):t.umod(this.m)._forceRed(this)},y.prototype.neg=function(t){return t.isZero()?t.clone():this.m.sub(t)._forceRed(this)},y.prototype.add=function(t,e){this._verify2(t,e);var r=t.add(e);return r.cmp(this.m)>=0&&r.isub(this.m),r._forceRed(this)},y.prototype.iadd=function(t,e){this._verify2(t,e);var r=t.iadd(e);return r.cmp(this.m)>=0&&r.isub(this.m),r},y.prototype.sub=function(t,e){this._verify2(t,e);var r=t.sub(e);return r.cmpn(0)<0&&r.iadd(this.m),r._forceRed(this)},y.prototype.isub=function(t,e){this._verify2(t,e);var r=t.isub(e);return r.cmpn(0)<0&&r.iadd(this.m),r},y.prototype.shl=function(t,e){return this._verify1(t),this.imod(t.ushln(e))},y.prototype.imul=function(t,e){return this._verify2(t,e),this.imod(t.imul(e))},y.prototype.mul=function(t,e){return this._verify2(t,e),this.imod(t.mul(e))},y.prototype.isqr=function(t){return this.imul(t,t.clone())},y.prototype.sqr=function(t){return this.mul(t,t)},y.prototype.sqrt=function(t){if(t.isZero())return t.clone();var e=this.m.andln(3);if(n(e%2==1),3===e){var r=this.m.add(new a(1)).iushrn(2);return this.pow(t,r)}for(var i=this.m.subn(1),o=0;!i.isZero()&&0===i.andln(1);)o++,i.iushrn(1);n(!i.isZero());var s=new a(1).toRed(this),l=s.redNeg(),u=this.m.subn(1).iushrn(1),c=this.m.bitLength();for(c=new a(2*c*c).toRed(this);0!==this.pow(c,u).cmp(l);)c.redIAdd(l);for(var h=this.pow(c,i),f=this.pow(t,i.addn(1).iushrn(1)),d=this.pow(t,i),p=o;0!==d.cmp(s);){for(var m=d,v=0;0!==m.cmp(s);v++)m=m.redSqr();n(v<p);var g=this.pow(h,new a(1).iushln(p-v-1));f=f.redMul(g),h=g.redSqr(),d=d.redMul(h),p=v}return f},y.prototype.invm=function(t){var e=t._invmp(this.m);return 0!==e.negative?(e.negative=0,this.imod(e).redNeg()):this.imod(e)},y.prototype.pow=function(t,e){if(e.isZero())return new a(1);if(0===e.cmpn(1))return t.clone();var r=new Array(16);r[0]=new a(1).toRed(this),r[1]=t;for(var n=2;n<r.length;n++)r[n]=this.mul(r[n-1],t);var i=r[0],o=0,s=0,l=e.bitLength()%26;for(0===l&&(l=26),n=e.length-1;n>=0;n--){for(var u=e.words[n],c=l-1;c>=0;c--){var h=u>>c&1;i!==r[0]&&(i=this.sqr(i)),0!==h||0!==o?(o<<=1,o|=h,(4===++s||0===n&&0===c)&&(i=this.mul(i,r[o]),s=0,o=0)):s=0}l=26}return i},y.prototype.convertTo=function(t){var e=t.umod(this.m);return e===t?e.clone():e},y.prototype.convertFrom=function(t){var e=t.clone();return e.red=null,e},a.mont=function(t){return new b(t)},i(b,y),b.prototype.convertTo=function(t){return this.imod(t.ushln(this.shift))},b.prototype.convertFrom=function(t){var e=this.imod(t.mul(this.rinv));return e.red=null,e},b.prototype.imul=function(t,e){if(t.isZero()||e.isZero())return t.words[0]=0,t.length=1,t;var r=t.imul(e),n=r.maskn(this.shift).mul(this.minv).imaskn(this.shift).mul(this.m),i=r.isub(n).iushrn(this.shift),a=i;return i.cmp(this.m)>=0?a=i.isub(this.m):i.cmpn(0)<0&&(a=i.iadd(this.m)),a._forceRed(this)},b.prototype.mul=function(t,e){if(t.isZero()||e.isZero())return new a(0)._forceRed(this);var r=t.mul(e),n=r.maskn(this.shift).mul(this.minv).imaskn(this.shift).mul(this.m),i=r.isub(n).iushrn(this.shift),o=i;return i.cmp(this.m)>=0?o=i.isub(this.m):i.cmpn(0)<0&&(o=i.iadd(this.m)),o._forceRed(this)},b.prototype.invm=function(t){return this.imod(t._invmp(this.m).mul(this.r2))._forceRed(this)}}(void 0===e||e,this)},{}],67:[function(t,e,r){"use strict";function n(t){var e,r,n,i=t.length,a=0;for(e=0;e<i;++e)a+=t[e].length;var o=new Array(a),s=0;for(e=0;e<i;++e){var l=t[e],u=l.length;for(r=0;r<u;++r){var c=o[s++]=new Array(u-1),h=0;for(n=0;n<u;++n)n!==r&&(c[h++]=l[n]);if(1&r){var f=c[1];c[1]=c[0],c[0]=f}}}return o}e.exports=n},{}],68:[function(t,e,r){"use strict";function n(t,e){for(var r=0;r<t;++r)if(!(e[r]<=e[r+t]))return!0;return!1}function i(t,e,r,i){for(var a=0,o=0,s=0,l=t.length;s<l;++s){var u=t[s];if(!n(e,u)){for(var c=0;c<2*e;++c)r[a++]=u[c];i[o++]=s}}return o}function a(t,e,r,n){var a=t.length,o=e.length;if(!(a<=0||o<=0)){var s=t[0].length>>>1;if(!(s<=0)){var l,u=h.mallocDouble(2*s*a),c=h.mallocInt32(a);if((a=i(t,s,u,c))>0){if(1===s&&n)f.init(a),l=f.sweepComplete(s,r,0,a,u,c,0,a,u,c);else{var p=h.mallocDouble(2*s*o),m=h.mallocInt32(o);o=i(e,s,p,m),o>0&&(f.init(a+o),l=1===s?f.sweepBipartite(s,r,0,a,u,c,0,o,p,m):d(s,r,n,a,u,c,o,p,m),h.free(p),h.free(m))}h.free(u),h.free(c)}return l}}}function o(t,e){c.push([t,e])}function s(t){return c=[],a(t,t,o,!0),c}function l(t,e){return c=[],a(t,e,o,!1),c}function u(t,e,r){switch(arguments.length){case 1:return s(t);case 2:return"function"==typeof e?a(t,t,e,!0):l(t,e);case 3:return a(t,e,r,!1);default:throw new Error("box-intersect: Invalid arguments")}}e.exports=u;var c,h=t("typedarray-pool"),f=t("./lib/sweep"),d=t("./lib/intersect")},{"./lib/intersect":70,"./lib/sweep":74,"typedarray-pool":539}],69:[function(t,e,r){"use strict";function n(t,e,r){var n="bruteForce"+(t?"Red":"Blue")+(e?"Flip":"")+(r?"Full":""),i=["function ",n,"(",w.join(),"){","var ",u,"=2*",a,";"],l="for(var i="+c+","+p+"="+u+"*"+c+";i<"+h+";++i,"+p+"+="+u+"){var x0="+f+"["+o+"+"+p+"],x1="+f+"["+o+"+"+p+"+"+a+"],xi="+d+"[i];",M="for(var j="+m+","+b+"="+u+"*"+m+";j<"+v+";++j,"+b+"+="+u+"){var y0="+g+"["+o+"+"+b+"],"+(r?"y1="+g+"["+o+"+"+b+"+"+a+"],":"")+"yi="+y+"[j];";return t?i.push(l,_,":",M):i.push(M,_,":",l),r?i.push("if(y1<x0||x1<y0)continue;"):e?i.push("if(y0<=x0||x1<y0)continue;"):i.push("if(y0<x0||x1<y0)continue;"),i.push("for(var k="+o+"+1;k<"+a+";++k){var r0="+f+"[k+"+p+"],r1="+f+"[k+"+a+"+"+p+"],b0="+g+"[k+"+b+"],b1="+g+"[k+"+a+"+"+b+"];if(r1<b0||b1<r0)continue "+_+";}var "+x+"="+s+"("),e?i.push("yi,xi"):i.push("xi,yi"),i.push(");if("+x+"!==void 0)return "+x+";}}}"),{name:n,code:i.join("")}}function i(t){function e(e,r){var a=n(e,r,t);i.push(a.code),o.push("return "+a.name+"("+w.join()+");")}var r="bruteForce"+(t?"Full":"Partial"),i=[],a=w.slice();t||a.splice(3,0,l);var o=["function "+r+"("+a.join()+"){"];o.push("if("+h+"-"+c+">"+v+"-"+m+"){"),t?(e(!0,!1),o.push("}else{"),e(!1,!1)):(o.push("if("+l+"){"),e(!0,!0),o.push("}else{"),e(!0,!1),o.push("}}else{if("+l+"){"),e(!1,!0),o.push("}else{"),e(!1,!1),o.push("}")),o.push("}}return "+r);var s=i.join("")+o.join("");return new Function(s)()}var a="d",o="ax",s="vv",l="fp",u="es",c="rs",h="re",f="rb",d="ri",p="rp",m="bs",v="be",g="bb",y="bi",b="bp",x="rv",_="Q",w=[a,o,s,c,h,f,d,m,v,g,y];r.partial=i(!1),r.full=i(!0)},{}],70:[function(t,e,r){"use strict";function n(t,e){var r=8*u.log2(e+1)*(t+1)|0,n=u.nextPow2(A*r);S.length<n&&(l.free(S),S=l.mallocInt32(n));var i=u.nextPow2(T*r);E<i&&(l.free(E),E=l.mallocDouble(i))}function i(t,e,r,n,i,a,o,s,l){var u=A*t;S[u]=e,S[u+1]=r,S[u+2]=n,S[u+3]=i,S[u+4]=a,S[u+5]=o;var c=T*t;E[c]=s,E[c+1]=l}function a(t,e,r,n,i,a,o,s,l,u,c){var h=2*t,f=l*h,d=u[f+e];t:for(var p=i,m=i*h;p<a;++p,m+=h){var v=o[m+e],g=o[m+e+t];if(!(d<v||g<d)&&(!n||d!==v)){for(var y=s[p],b=e+1;b<t;++b){var v=o[m+b],g=o[m+b+t],x=u[f+b],_=u[f+b+t];if(g<x||_<v)continue t}var w;if(void 0!==(w=n?r(c,y):r(y,c)))return w}}}function o(t,e,r,n,i,a,o,s,l,u){var c=2*t,h=s*c,f=l[h+e];t:for(var d=n,p=n*c;d<i;++d,p+=c){var m=o[d];if(m!==u){var v=a[p+e],g=a[p+e+t];if(!(f<v||g<f)){for(var y=e+1;y<t;++y){var v=a[p+y],g=a[p+y+t],b=l[h+y],x=l[h+y+t];if(g<b||x<v)continue t}var _=r(m,u);if(void 0!==_)return _}}}}function s(t,e,r,s,l,u,c,m,L){n(t,s+c);var C,z=0,I=2*t;for(i(z++,0,0,s,0,c,r?16:0,-1/0,1/0),r||i(z++,0,0,c,0,s,1,-1/0,1/0);z>0;){z-=1;var D=z*A,P=S[D],O=S[D+1],R=S[D+2],F=S[D+3],j=S[D+4],N=S[D+5],B=z*T,U=E[B],V=E[B+1],H=1&N,q=!!(16&N),G=l,Y=u,X=m,W=L;if(H&&(G=m,Y=L,X=l,W=u),!(2&N&&(R=_(t,P,O,R,G,Y,V),O>=R)||4&N&&(O=w(t,P,O,R,G,Y,U))>=R)){var Z=R-O,J=j-F;if(q){if(t*Z*(Z+J)<y){if(void 0!==(C=d.scanComplete(t,P,e,O,R,G,Y,F,j,X,W)))return C;continue}}else{if(t*Math.min(Z,J)<v){if(void 0!==(C=h(t,P,e,H,O,R,G,Y,F,j,X,W)))return C;continue}if(t*Z*J<g){if(void 0!==(C=d.scanBipartite(t,P,e,H,O,R,G,Y,F,j,X,W)))return C;continue}}var K=b(t,P,O,R,G,Y,U,V);if(O<K)if(t*(K-O)<v){if(void 0!==(C=f(t,P+1,e,O,K,G,Y,F,j,X,W)))return C}else if(P===t-2){if(void 0!==(C=H?d.sweepBipartite(t,e,F,j,X,W,O,K,G,Y):d.sweepBipartite(t,e,O,K,G,Y,F,j,X,W)))return C}else i(z++,P+1,O,K,F,j,H,-1/0,1/0),i(z++,P+1,F,j,O,K,1^H,-1/0,1/0);if(K<R){var Q=p(t,P,F,j,X,W),$=X[I*Q+P],tt=x(t,P,Q,j,X,W,$);if(tt<j&&i(z++,P,K,R,tt,j,(4|H)+(q?16:0),$,V),F<Q&&i(z++,P,K,R,F,Q,(2|H)+(q?16:0),U,$),Q+1===tt){if(void 0!==(C=q?o(t,P,e,K,R,G,Y,Q,X,W[Q]):a(t,P,e,H,K,R,G,Y,Q,X,W[Q])))return C}else if(Q<tt){var et;if(q){if(et=M(t,P,K,R,G,Y,$),K<et){var rt=x(t,P,K,et,G,Y,$);if(P===t-2){if(K<rt&&void 0!==(C=d.sweepComplete(t,e,K,rt,G,Y,Q,tt,X,W)))return C;if(rt<et&&void 0!==(C=d.sweepBipartite(t,e,rt,et,G,Y,Q,tt,X,W)))return C}else K<rt&&i(z++,P+1,K,rt,Q,tt,16,-1/0,1/0),rt<et&&(i(z++,P+1,rt,et,Q,tt,0,-1/0,1/0),i(z++,P+1,Q,tt,rt,et,1,-1/0,1/0))}}else et=H?k(t,P,K,R,G,Y,$):M(t,P,K,R,G,Y,$),K<et&&(P===t-2?C=H?d.sweepBipartite(t,e,Q,tt,X,W,K,et,G,Y):d.sweepBipartite(t,e,K,et,G,Y,Q,tt,X,W):(i(z++,P+1,K,et,Q,tt,H,-1/0,1/0),i(z++,P+1,Q,tt,K,et,1^H,-1/0,1/0)))}}}}}e.exports=s;var l=t("typedarray-pool"),u=t("bit-twiddle"),c=t("./brute"),h=c.partial,f=c.full,d=t("./sweep"),p=t("./median"),m=t("./partition"),v=128,g=1<<22,y=1<<22,b=m("!(lo>=p0)&&!(p1>=hi)",["p0","p1"]),x=m("lo===p0",["p0"]),_=m("lo<p0",["p0"]),w=m("hi<=p0",["p0"]),M=m("lo<=p0&&p0<=hi",["p0"]),k=m("lo<p0&&p0<=hi",["p0"]),A=6,T=2,S=l.mallocInt32(1024),E=l.mallocDouble(1024)},{"./brute":69,"./median":71,"./partition":72,"./sweep":74,"bit-twiddle":65,"typedarray-pool":539}],71:[function(t,e,r){"use strict";function n(t,e,r,n,i,a){for(var o=2*t,s=o*(r+1)+e,l=r+1;l<n;++l,s+=o)for(var u=i[s],c=l,h=o*(l-1);c>r&&i[h+e]>u;--c,h-=o){for(var f=h,d=h+o,p=0;p<o;++p,++f,++d){var m=i[f];i[f]=i[d],i[d]=m}var v=a[c];a[c]=a[c-1],a[c-1]=v}}function i(t,e,r,i,a,l){if(i<=r+1)return r;for(var u=r,c=i,h=i+r>>>1,f=2*t,d=h,p=a[f*h+e];u<c;){if(c-u<s){n(t,e,u,c,a,l),p=a[f*h+e];break}var m=c-u,v=Math.random()*m+u|0,g=a[f*v+e],y=Math.random()*m+u|0,b=a[f*y+e],x=Math.random()*m+u|0,_=a[f*x+e];g<=b?_>=b?(d=y,p=b):g>=_?(d=v,p=g):(d=x,p=_):b>=_?(d=y,p=b):_>=g?(d=v,p=g):(d=x,p=_);for(var w=f*(c-1),M=f*d,k=0;k<f;++k,++w,++M){var A=a[w];a[w]=a[M],a[M]=A}var T=l[c-1];l[c-1]=l[d],l[d]=T,d=o(t,e,u,c-1,a,l,p);for(var w=f*(c-1),M=f*d,k=0;k<f;++k,++w,++M){var A=a[w];a[w]=a[M],a[M]=A}var T=l[c-1];if(l[c-1]=l[d],l[d]=T,h<d){for(c=d-1;u<c&&a[f*(c-1)+e]===p;)c-=1;c+=1}else{if(!(d<h))break;for(u=d+1;u<c&&a[f*u+e]===p;)u+=1}}return o(t,e,r,h,a,l,a[f*h+e])}e.exports=i;var a=t("./partition"),o=a("lo<p0",["p0"]),s=8},{"./partition":72}],72:[function(t,e,r){"use strict";function n(t,e){var r="abcdef".split("").concat(e),n=[];return t.indexOf("lo")>=0&&n.push("lo=e[k+n]"),t.indexOf("hi")>=0&&n.push("hi=e[k+o]"),r.push(i.replace("_",n.join()).replace("$",t)),Function.apply(void 0,r)}e.exports=n;var i="for(var j=2*a,k=j*c,l=k,m=c,n=b,o=a+b,p=c;d>p;++p,k+=j){var _;if($)if(m===p)m+=1,l+=j;else{for(var s=0;j>s;++s){var t=e[k+s];e[k+s]=e[l],e[l++]=t}var u=f[p];f[p]=f[m],f[m++]=u}}return m"},{}],73:[function(t,e,r){"use strict";function n(t,e){e<=4*f?i(0,e-1,t):h(0,e-1,t)}function i(t,e,r){for(var n=2*(t+1),i=t+1;i<=e;++i){for(var a=r[n++],o=r[n++],s=i,l=n-2;s-- >t;){var u=r[l-2],c=r[l-1];if(u<a)break;if(u===a&&c<o)break;r[l]=u,r[l+1]=c,l-=2}r[l]=a,r[l+1]=o}}function a(t,e,r){t*=2,e*=2;var n=r[t],i=r[t+1];r[t]=r[e],r[t+1]=r[e+1],r[e]=n,r[e+1]=i}function o(t,e,r){t*=2,e*=2,r[t]=r[e],r[t+1]=r[e+1]}function s(t,e,r,n){t*=2,e*=2,r*=2;var i=n[t],a=n[t+1];n[t]=n[e],n[t+1]=n[e+1],n[e]=n[r],n[e+1]=n[r+1],n[r]=i,n[r+1]=a}function l(t,e,r,n,i){t*=2,e*=2,i[t]=i[e],i[e]=r,i[t+1]=i[e+1],i[e+1]=n}function u(t,e,r){t*=2,e*=2;var n=r[t],i=r[e];return!(n<i)&&(n!==i||r[t+1]>r[e+1])}function c(t,e,r,n){t*=2;var i=n[t];return i<e||i===e&&n[t+1]<r}function h(t,e,r){var n=(e-t+1)/6|0,d=t+n,p=e-n,m=t+e>>1,v=m-n,g=m+n,y=d,b=v,x=m,_=g,w=p,M=t+1,k=e-1,A=0;u(y,b,r)&&(A=y,y=b,b=A),u(_,w,r)&&(A=_,_=w,w=A),u(y,x,r)&&(A=y,y=x,x=A),u(b,x,r)&&(A=b,b=x,x=A),u(y,_,r)&&(A=y,y=_,_=A),u(x,_,r)&&(A=x,x=_,_=A),u(b,w,r)&&(A=b,b=w,w=A),u(b,x,r)&&(A=b,b=x,x=A),u(_,w,r)&&(A=_,_=w,w=A);for(var T=r[2*b],S=r[2*b+1],E=r[2*_],L=r[2*_+1],C=2*y,z=2*x,I=2*w,D=2*d,P=2*m,O=2*p,R=0;R<2;++R){var F=r[C+R],j=r[z+R],N=r[I+R];r[D+R]=F,r[P+R]=j,r[O+R]=N}o(v,t,r),o(g,e,r);for(var B=M;B<=k;++B)if(c(B,T,S,r))B!==M&&a(B,M,r),++M;else if(!c(B,E,L,r))for(;;){if(c(k,E,L,r)){c(k,T,S,r)?(s(B,M,k,r),++M,--k):(a(B,k,r),--k);break}if(--k<B)break}l(t,M-1,T,S,r),l(e,k+1,E,L,r),M-2-t<=f?i(t,M-2,r):h(t,M-2,r),e-(k+2)<=f?i(k+2,e,r):h(k+2,e,r),k-M<=f?i(M,k,r):h(M,k,r)}e.exports=n;var f=32},{}],74:[function(t,e,r){"use strict";function n(t){var e=h.nextPow2(t);p.length<e&&(c.free(p),p=c.mallocInt32(e)),m.length<e&&(c.free(m),m=c.mallocInt32(e)),v.length<e&&(c.free(v),v=c.mallocInt32(e)),g.length<e&&(c.free(g),g=c.mallocInt32(e)),y.length<e&&(c.free(y),y=c.mallocInt32(e)),b.length<e&&(c.free(b),b=c.mallocInt32(e));var r=8*e;x.length<r&&(c.free(x),x=c.mallocDouble(r))}function i(t,e,r,n){var i=e[n],a=t[r-1];t[i]=a,e[a]=i}function a(t,e,r,n){t[r]=n,e[n]=r}function o(t,e,r,n,o,s,l,u,c,h){for(var y=0,b=2*t,_=t-1,w=b-1,M=r;M<n;++M){var k=s[M],A=b*M;x[y++]=o[A+_],x[y++]=-(k+1),x[y++]=o[A+w],x[y++]=k}for(var M=l;M<u;++M){var k=h[M]+d,T=b*M;x[y++]=c[T+_],x[y++]=-k,x[y++]=c[T+w],x[y++]=k}var S=y>>>1;f(x,S);for(var E=0,L=0,M=0;M<S;++M){var C=0|x[2*M+1];if(C>=d)C=C-d|0,i(v,g,L--,C);else if(C>=0)i(p,m,E--,C);else if(C<=-d){C=-C-d|0;for(var z=0;z<E;++z){var I=e(p[z],C);if(void 0!==I)return I}a(v,g,L++,C)}else{C=-C-1|0;for(var z=0;z<L;++z){var I=e(C,v[z]);if(void 0!==I)return I}a(p,m,E++,C)}}}function s(t,e,r,n,o,s,l,u,c,h){for(var d=0,_=2*t,w=t-1,M=_-1,k=r;k<n;++k){var A=s[k]+1<<1,T=_*k;x[d++]=o[T+w],x[d++]=-A,x[d++]=o[T+M],x[d++]=A}for(var k=l;k<u;++k){var A=h[k]+1<<1,S=_*k;x[d++]=c[S+w],x[d++]=1|-A,x[d++]=c[S+M],x[d++]=1|A}var E=d>>>1;f(x,E);for(var L=0,C=0,z=0,k=0;k<E;++k){var I=0|x[2*k+1],D=1&I;if(k<E-1&&I>>1==x[2*k+3]>>1&&(D=2,k+=1),I<0){for(var P=-(I>>1)-1,O=0;O<z;++O){var R=e(y[O],P);if(void 0!==R)return R}if(0!==D)for(var O=0;O<L;++O){var R=e(p[O],P);if(void 0!==R)return R}if(1!==D)for(var O=0;O<C;++O){var R=e(v[O],P);if(void 0!==R)return R}0===D?a(p,m,L++,P):1===D?a(v,g,C++,P):2===D&&a(y,b,z++,P)}else{var P=(I>>1)-1;0===D?i(p,m,L--,P):1===D?i(v,g,C--,P):2===D&&i(y,b,z--,P)}}}function l(t,e,r,n,o,s,l,u,c,h,v,g){var y=0,b=2*t,_=e,w=e+t,M=1,k=1;n?k=d:M=d;for(var A=o;A<s;++A){var T=A+M,S=b*A;x[y++]=l[S+_],x[y++]=-T,x[y++]=l[S+w],x[y++]=T}for(var A=c;A<h;++A){var T=A+k,E=b*A;x[y++]=v[E+_],x[y++]=-T}var L=y>>>1;f(x,L);for(var C=0,A=0;A<L;++A){var z=0|x[2*A+1];if(z<0){var T=-z,I=!1;if(T>=d?(I=!n,T-=d):(I=!!n,T-=1),I)a(p,m,C++,T);else{
var D=g[T],P=b*T,O=v[P+e+1],R=v[P+e+1+t];t:for(var F=0;F<C;++F){var j=p[F],N=b*j;if(!(R<l[N+e+1]||l[N+e+1+t]<O)){for(var B=e+2;B<t;++B)if(v[P+B+t]<l[N+B]||l[N+B+t]<v[P+B])continue t;var U,V=u[j];if(void 0!==(U=n?r(D,V):r(V,D)))return U}}}}else i(p,m,C--,z-M)}}function u(t,e,r,n,i,a,o,s,l,u,c){for(var h=0,m=2*t,v=e,g=e+t,y=n;y<i;++y){var b=y+d,_=m*y;x[h++]=a[_+v],x[h++]=-b,x[h++]=a[_+g],x[h++]=b}for(var y=s;y<l;++y){var b=y+1,w=m*y;x[h++]=u[w+v],x[h++]=-b}var M=h>>>1;f(x,M);for(var k=0,y=0;y<M;++y){var A=0|x[2*y+1];if(A<0){var b=-A;if(b>=d)p[k++]=b-d;else{b-=1;var T=c[b],S=m*b,E=u[S+e+1],L=u[S+e+1+t];t:for(var C=0;C<k;++C){var z=p[C],I=o[z];if(I===T)break;var D=m*z;if(!(L<a[D+e+1]||a[D+e+1+t]<E)){for(var P=e+2;P<t;++P)if(u[S+P+t]<a[D+P]||a[D+P+t]<u[S+P])continue t;var O=r(I,T);if(void 0!==O)return O}}}}else{for(var b=A-d,C=k-1;C>=0;--C)if(p[C]===b){for(var P=C+1;P<k;++P)p[P-1]=p[P];break}--k}}}e.exports={init:n,sweepBipartite:o,sweepComplete:s,scanBipartite:l,scanComplete:u};var c=t("typedarray-pool"),h=t("bit-twiddle"),f=t("./sort"),d=1<<28,p=c.mallocInt32(1024),m=c.mallocInt32(1024),v=c.mallocInt32(1024),g=c.mallocInt32(1024),y=c.mallocInt32(1024),b=c.mallocInt32(1024),x=c.mallocDouble(8192)},{"./sort":73,"bit-twiddle":65,"typedarray-pool":539}],75:[function(t,e,r){"use strict";function n(t){if(t>Z)throw new RangeError("Invalid typed array length");var e=new Uint8Array(t);return e.__proto__=i.prototype,e}function i(t,e,r){if("number"==typeof t){if("string"==typeof e)throw new Error("If encoding is specified then the first argument must be a string");return l(t)}return a(t,e,r)}function a(t,e,r){if("number"==typeof t)throw new TypeError('"value" argument must not be a number');return t instanceof ArrayBuffer?h(t,e,r):"string"==typeof t?u(t,e):f(t)}function o(t){if("number"!=typeof t)throw new TypeError('"size" argument must be a number');if(t<0)throw new RangeError('"size" argument must not be negative')}function s(t,e,r){return o(t),t<=0?n(t):void 0!==e?"string"==typeof r?n(t).fill(e,r):n(t).fill(e):n(t)}function l(t){return o(t),n(t<0?0:0|d(t))}function u(t,e){if("string"==typeof e&&""!==e||(e="utf8"),!i.isEncoding(e))throw new TypeError('"encoding" must be a valid string encoding');var r=0|m(t,e),a=n(r),o=a.write(t,e);return o!==r&&(a=a.slice(0,o)),a}function c(t){for(var e=t.length<0?0:0|d(t.length),r=n(e),i=0;i<e;i+=1)r[i]=255&t[i];return r}function h(t,e,r){if(e<0||t.byteLength<e)throw new RangeError("'offset' is out of bounds");if(t.byteLength<e+(r||0))throw new RangeError("'length' is out of bounds");var n;return n=void 0===e&&void 0===r?new Uint8Array(t):void 0===r?new Uint8Array(t,e):new Uint8Array(t,e,r),n.__proto__=i.prototype,n}function f(t){if(i.isBuffer(t)){var e=0|d(t.length),r=n(e);return 0===r.length?r:(t.copy(r,0,0,e),r)}if(t){if(G(t)||"length"in t)return"number"!=typeof t.length||Y(t.length)?n(0):c(t);if("Buffer"===t.type&&Array.isArray(t.data))return c(t.data)}throw new TypeError("First argument must be a string, Buffer, ArrayBuffer, Array, or array-like object.")}function d(t){if(t>=Z)throw new RangeError("Attempt to allocate Buffer larger than maximum size: 0x"+Z.toString(16)+" bytes");return 0|t}function p(t){return+t!=t&&(t=0),i.alloc(+t)}function m(t,e){if(i.isBuffer(t))return t.length;if(G(t)||t instanceof ArrayBuffer)return t.byteLength;"string"!=typeof t&&(t=""+t);var r=t.length;if(0===r)return 0;for(var n=!1;;)switch(e){case"ascii":case"latin1":case"binary":return r;case"utf8":case"utf-8":case void 0:return B(t).length;case"ucs2":case"ucs-2":case"utf16le":case"utf-16le":return 2*r;case"hex":return r>>>1;case"base64":return H(t).length;default:if(n)return B(t).length;e=(""+e).toLowerCase(),n=!0}}function v(t,e,r){var n=!1;if((void 0===e||e<0)&&(e=0),e>this.length)return"";if((void 0===r||r>this.length)&&(r=this.length),r<=0)return"";if(r>>>=0,e>>>=0,r<=e)return"";for(t||(t="utf8");;)switch(t){case"hex":return z(this,e,r);case"utf8":case"utf-8":return S(this,e,r);case"ascii":return L(this,e,r);case"latin1":case"binary":return C(this,e,r);case"base64":return T(this,e,r);case"ucs2":case"ucs-2":case"utf16le":case"utf-16le":return I(this,e,r);default:if(n)throw new TypeError("Unknown encoding: "+t);t=(t+"").toLowerCase(),n=!0}}function g(t,e,r){var n=t[e];t[e]=t[r],t[r]=n}function y(t,e,r,n,a){if(0===t.length)return-1;if("string"==typeof r?(n=r,r=0):r>2147483647?r=2147483647:r<-2147483648&&(r=-2147483648),r=+r,Y(r)&&(r=a?0:t.length-1),r<0&&(r=t.length+r),r>=t.length){if(a)return-1;r=t.length-1}else if(r<0){if(!a)return-1;r=0}if("string"==typeof e&&(e=i.from(e,n)),i.isBuffer(e))return 0===e.length?-1:b(t,e,r,n,a);if("number"==typeof e)return e&=255,"function"==typeof Uint8Array.prototype.indexOf?a?Uint8Array.prototype.indexOf.call(t,e,r):Uint8Array.prototype.lastIndexOf.call(t,e,r):b(t,[e],r,n,a);throw new TypeError("val must be string, number or Buffer")}function b(t,e,r,n,i){function a(t,e){return 1===o?t[e]:t.readUInt16BE(e*o)}var o=1,s=t.length,l=e.length;if(void 0!==n&&("ucs2"===(n=String(n).toLowerCase())||"ucs-2"===n||"utf16le"===n||"utf-16le"===n)){if(t.length<2||e.length<2)return-1;o=2,s/=2,l/=2,r/=2}var u;if(i){var c=-1;for(u=r;u<s;u++)if(a(t,u)===a(e,-1===c?0:u-c)){if(-1===c&&(c=u),u-c+1===l)return c*o}else-1!==c&&(u-=u-c),c=-1}else for(r+l>s&&(r=s-l),u=r;u>=0;u--){for(var h=!0,f=0;f<l;f++)if(a(t,u+f)!==a(e,f)){h=!1;break}if(h)return u}return-1}function x(t,e,r,n){r=Number(r)||0;var i=t.length-r;n?(n=Number(n))>i&&(n=i):n=i;var a=e.length;if(a%2!=0)throw new TypeError("Invalid hex string");n>a/2&&(n=a/2);for(var o=0;o<n;++o){var s=parseInt(e.substr(2*o,2),16);if(Y(s))return o;t[r+o]=s}return o}function _(t,e,r,n){return q(B(e,t.length-r),t,r,n)}function w(t,e,r,n){return q(U(e),t,r,n)}function M(t,e,r,n){return w(t,e,r,n)}function k(t,e,r,n){return q(H(e),t,r,n)}function A(t,e,r,n){return q(V(e,t.length-r),t,r,n)}function T(t,e,r){return 0===e&&r===t.length?X.fromByteArray(t):X.fromByteArray(t.slice(e,r))}function S(t,e,r){r=Math.min(t.length,r);for(var n=[],i=e;i<r;){var a=t[i],o=null,s=a>239?4:a>223?3:a>191?2:1;if(i+s<=r){var l,u,c,h;switch(s){case 1:a<128&&(o=a);break;case 2:l=t[i+1],128==(192&l)&&(h=(31&a)<<6|63&l)>127&&(o=h);break;case 3:l=t[i+1],u=t[i+2],128==(192&l)&&128==(192&u)&&(h=(15&a)<<12|(63&l)<<6|63&u)>2047&&(h<55296||h>57343)&&(o=h);break;case 4:l=t[i+1],u=t[i+2],c=t[i+3],128==(192&l)&&128==(192&u)&&128==(192&c)&&(h=(15&a)<<18|(63&l)<<12|(63&u)<<6|63&c)>65535&&h<1114112&&(o=h)}}null===o?(o=65533,s=1):o>65535&&(o-=65536,n.push(o>>>10&1023|55296),o=56320|1023&o),n.push(o),i+=s}return E(n)}function E(t){var e=t.length;if(e<=J)return String.fromCharCode.apply(String,t);for(var r="",n=0;n<e;)r+=String.fromCharCode.apply(String,t.slice(n,n+=J));return r}function L(t,e,r){var n="";r=Math.min(t.length,r);for(var i=e;i<r;++i)n+=String.fromCharCode(127&t[i]);return n}function C(t,e,r){var n="";r=Math.min(t.length,r);for(var i=e;i<r;++i)n+=String.fromCharCode(t[i]);return n}function z(t,e,r){var n=t.length;(!e||e<0)&&(e=0),(!r||r<0||r>n)&&(r=n);for(var i="",a=e;a<r;++a)i+=N(t[a]);return i}function I(t,e,r){for(var n=t.slice(e,r),i="",a=0;a<n.length;a+=2)i+=String.fromCharCode(n[a]+256*n[a+1]);return i}function D(t,e,r){if(t%1!=0||t<0)throw new RangeError("offset is not uint");if(t+e>r)throw new RangeError("Trying to access beyond buffer length")}function P(t,e,r,n,a,o){if(!i.isBuffer(t))throw new TypeError('"buffer" argument must be a Buffer instance');if(e>a||e<o)throw new RangeError('"value" argument is out of bounds');if(r+n>t.length)throw new RangeError("Index out of range")}function O(t,e,r,n,i,a){if(r+n>t.length)throw new RangeError("Index out of range");if(r<0)throw new RangeError("Index out of range")}function R(t,e,r,n,i){return e=+e,r>>>=0,i||O(t,e,r,4,3.4028234663852886e38,-3.4028234663852886e38),W.write(t,e,r,n,23,4),r+4}function F(t,e,r,n,i){return e=+e,r>>>=0,i||O(t,e,r,8,1.7976931348623157e308,-1.7976931348623157e308),W.write(t,e,r,n,52,8),r+8}function j(t){if(t=t.trim().replace(K,""),t.length<2)return"";for(;t.length%4!=0;)t+="=";return t}function N(t){return t<16?"0"+t.toString(16):t.toString(16)}function B(t,e){e=e||1/0;for(var r,n=t.length,i=null,a=[],o=0;o<n;++o){if((r=t.charCodeAt(o))>55295&&r<57344){if(!i){if(r>56319){(e-=3)>-1&&a.push(239,191,189);continue}if(o+1===n){(e-=3)>-1&&a.push(239,191,189);continue}i=r;continue}if(r<56320){(e-=3)>-1&&a.push(239,191,189),i=r;continue}r=65536+(i-55296<<10|r-56320)}else i&&(e-=3)>-1&&a.push(239,191,189);if(i=null,r<128){if((e-=1)<0)break;a.push(r)}else if(r<2048){if((e-=2)<0)break;a.push(r>>6|192,63&r|128)}else if(r<65536){if((e-=3)<0)break;a.push(r>>12|224,r>>6&63|128,63&r|128)}else{if(!(r<1114112))throw new Error("Invalid code point");if((e-=4)<0)break;a.push(r>>18|240,r>>12&63|128,r>>6&63|128,63&r|128)}}return a}function U(t){for(var e=[],r=0;r<t.length;++r)e.push(255&t.charCodeAt(r));return e}function V(t,e){for(var r,n,i,a=[],o=0;o<t.length&&!((e-=2)<0);++o)r=t.charCodeAt(o),n=r>>8,i=r%256,a.push(i),a.push(n);return a}function H(t){return X.toByteArray(j(t))}function q(t,e,r,n){for(var i=0;i<n&&!(i+r>=e.length||i>=t.length);++i)e[i+r]=t[i];return i}function G(t){return"function"==typeof ArrayBuffer.isView&&ArrayBuffer.isView(t)}function Y(t){return t!==t}var X=t("base64-js"),W=t("ieee754");r.Buffer=i,r.SlowBuffer=p,r.INSPECT_MAX_BYTES=50;var Z=2147483647;r.kMaxLength=Z,i.TYPED_ARRAY_SUPPORT=function(){try{var t=new Uint8Array(1);return t.__proto__={__proto__:Uint8Array.prototype,foo:function(){return 42}},42===t.foo()}catch(t){return!1}}(),i.TYPED_ARRAY_SUPPORT||"undefined"==typeof console||"function"!=typeof console.error||console.error("This browser lacks typed array (Uint8Array) support which is required by `buffer` v5.x. Use `buffer` v4.x if you require old browser support."),"undefined"!=typeof Symbol&&Symbol.species&&i[Symbol.species]===i&&Object.defineProperty(i,Symbol.species,{value:null,configurable:!0,enumerable:!1,writable:!1}),i.poolSize=8192,i.from=function(t,e,r){return a(t,e,r)},i.prototype.__proto__=Uint8Array.prototype,i.__proto__=Uint8Array,i.alloc=function(t,e,r){return s(t,e,r)},i.allocUnsafe=function(t){return l(t)},i.allocUnsafeSlow=function(t){return l(t)},i.isBuffer=function(t){return null!=t&&!0===t._isBuffer},i.compare=function(t,e){if(!i.isBuffer(t)||!i.isBuffer(e))throw new TypeError("Arguments must be Buffers");if(t===e)return 0;for(var r=t.length,n=e.length,a=0,o=Math.min(r,n);a<o;++a)if(t[a]!==e[a]){r=t[a],n=e[a];break}return r<n?-1:n<r?1:0},i.isEncoding=function(t){switch(String(t).toLowerCase()){case"hex":case"utf8":case"utf-8":case"ascii":case"latin1":case"binary":case"base64":case"ucs2":case"ucs-2":case"utf16le":case"utf-16le":return!0;default:return!1}},i.concat=function(t,e){if(!Array.isArray(t))throw new TypeError('"list" argument must be an Array of Buffers');if(0===t.length)return i.alloc(0);var r;if(void 0===e)for(e=0,r=0;r<t.length;++r)e+=t[r].length;var n=i.allocUnsafe(e),a=0;for(r=0;r<t.length;++r){var o=t[r];if(!i.isBuffer(o))throw new TypeError('"list" argument must be an Array of Buffers');o.copy(n,a),a+=o.length}return n},i.byteLength=m,i.prototype._isBuffer=!0,i.prototype.swap16=function(){var t=this.length;if(t%2!=0)throw new RangeError("Buffer size must be a multiple of 16-bits");for(var e=0;e<t;e+=2)g(this,e,e+1);return this},i.prototype.swap32=function(){var t=this.length;if(t%4!=0)throw new RangeError("Buffer size must be a multiple of 32-bits");for(var e=0;e<t;e+=4)g(this,e,e+3),g(this,e+1,e+2);return this},i.prototype.swap64=function(){var t=this.length;if(t%8!=0)throw new RangeError("Buffer size must be a multiple of 64-bits");for(var e=0;e<t;e+=8)g(this,e,e+7),g(this,e+1,e+6),g(this,e+2,e+5),g(this,e+3,e+4);return this},i.prototype.toString=function(){var t=this.length;return 0===t?"":0===arguments.length?S(this,0,t):v.apply(this,arguments)},i.prototype.equals=function(t){if(!i.isBuffer(t))throw new TypeError("Argument must be a Buffer");return this===t||0===i.compare(this,t)},i.prototype.inspect=function(){var t="",e=r.INSPECT_MAX_BYTES;return this.length>0&&(t=this.toString("hex",0,e).match(/.{2}/g).join(" "),this.length>e&&(t+=" ... ")),"<Buffer "+t+">"},i.prototype.compare=function(t,e,r,n,a){if(!i.isBuffer(t))throw new TypeError("Argument must be a Buffer");if(void 0===e&&(e=0),void 0===r&&(r=t?t.length:0),void 0===n&&(n=0),void 0===a&&(a=this.length),e<0||r>t.length||n<0||a>this.length)throw new RangeError("out of range index");if(n>=a&&e>=r)return 0;if(n>=a)return-1;if(e>=r)return 1;if(e>>>=0,r>>>=0,n>>>=0,a>>>=0,this===t)return 0;for(var o=a-n,s=r-e,l=Math.min(o,s),u=this.slice(n,a),c=t.slice(e,r),h=0;h<l;++h)if(u[h]!==c[h]){o=u[h],s=c[h];break}return o<s?-1:s<o?1:0},i.prototype.includes=function(t,e,r){return-1!==this.indexOf(t,e,r)},i.prototype.indexOf=function(t,e,r){return y(this,t,e,r,!0)},i.prototype.lastIndexOf=function(t,e,r){return y(this,t,e,r,!1)},i.prototype.write=function(t,e,r,n){if(void 0===e)n="utf8",r=this.length,e=0;else if(void 0===r&&"string"==typeof e)n=e,r=this.length,e=0;else{if(!isFinite(e))throw new Error("Buffer.write(string, encoding, offset[, length]) is no longer supported");e>>>=0,isFinite(r)?(r>>>=0,void 0===n&&(n="utf8")):(n=r,r=void 0)}var i=this.length-e;if((void 0===r||r>i)&&(r=i),t.length>0&&(r<0||e<0)||e>this.length)throw new RangeError("Attempt to write outside buffer bounds");n||(n="utf8");for(var a=!1;;)switch(n){case"hex":return x(this,t,e,r);case"utf8":case"utf-8":return _(this,t,e,r);case"ascii":return w(this,t,e,r);case"latin1":case"binary":return M(this,t,e,r);case"base64":return k(this,t,e,r);case"ucs2":case"ucs-2":case"utf16le":case"utf-16le":return A(this,t,e,r);default:if(a)throw new TypeError("Unknown encoding: "+n);n=(""+n).toLowerCase(),a=!0}},i.prototype.toJSON=function(){return{type:"Buffer",data:Array.prototype.slice.call(this._arr||this,0)}};var J=4096;i.prototype.slice=function(t,e){var r=this.length;t=~~t,e=void 0===e?r:~~e,t<0?(t+=r)<0&&(t=0):t>r&&(t=r),e<0?(e+=r)<0&&(e=0):e>r&&(e=r),e<t&&(e=t);var n=this.subarray(t,e);return n.__proto__=i.prototype,n},i.prototype.readUIntLE=function(t,e,r){t>>>=0,e>>>=0,r||D(t,e,this.length);for(var n=this[t],i=1,a=0;++a<e&&(i*=256);)n+=this[t+a]*i;return n},i.prototype.readUIntBE=function(t,e,r){t>>>=0,e>>>=0,r||D(t,e,this.length);for(var n=this[t+--e],i=1;e>0&&(i*=256);)n+=this[t+--e]*i;return n},i.prototype.readUInt8=function(t,e){return t>>>=0,e||D(t,1,this.length),this[t]},i.prototype.readUInt16LE=function(t,e){return t>>>=0,e||D(t,2,this.length),this[t]|this[t+1]<<8},i.prototype.readUInt16BE=function(t,e){return t>>>=0,e||D(t,2,this.length),this[t]<<8|this[t+1]},i.prototype.readUInt32LE=function(t,e){return t>>>=0,e||D(t,4,this.length),(this[t]|this[t+1]<<8|this[t+2]<<16)+16777216*this[t+3]},i.prototype.readUInt32BE=function(t,e){return t>>>=0,e||D(t,4,this.length),16777216*this[t]+(this[t+1]<<16|this[t+2]<<8|this[t+3])},i.prototype.readIntLE=function(t,e,r){t>>>=0,e>>>=0,r||D(t,e,this.length);for(var n=this[t],i=1,a=0;++a<e&&(i*=256);)n+=this[t+a]*i;return i*=128,n>=i&&(n-=Math.pow(2,8*e)),n},i.prototype.readIntBE=function(t,e,r){t>>>=0,e>>>=0,r||D(t,e,this.length);for(var n=e,i=1,a=this[t+--n];n>0&&(i*=256);)a+=this[t+--n]*i;return i*=128,a>=i&&(a-=Math.pow(2,8*e)),a},i.prototype.readInt8=function(t,e){return t>>>=0,e||D(t,1,this.length),128&this[t]?-1*(255-this[t]+1):this[t]},i.prototype.readInt16LE=function(t,e){t>>>=0,e||D(t,2,this.length);var r=this[t]|this[t+1]<<8;return 32768&r?4294901760|r:r},i.prototype.readInt16BE=function(t,e){t>>>=0,e||D(t,2,this.length);var r=this[t+1]|this[t]<<8;return 32768&r?4294901760|r:r},i.prototype.readInt32LE=function(t,e){return t>>>=0,e||D(t,4,this.length),this[t]|this[t+1]<<8|this[t+2]<<16|this[t+3]<<24},i.prototype.readInt32BE=function(t,e){return t>>>=0,e||D(t,4,this.length),this[t]<<24|this[t+1]<<16|this[t+2]<<8|this[t+3]},i.prototype.readFloatLE=function(t,e){return t>>>=0,e||D(t,4,this.length),W.read(this,t,!0,23,4)},i.prototype.readFloatBE=function(t,e){return t>>>=0,e||D(t,4,this.length),W.read(this,t,!1,23,4)},i.prototype.readDoubleLE=function(t,e){return t>>>=0,e||D(t,8,this.length),W.read(this,t,!0,52,8)},i.prototype.readDoubleBE=function(t,e){return t>>>=0,e||D(t,8,this.length),W.read(this,t,!1,52,8)},i.prototype.writeUIntLE=function(t,e,r,n){if(t=+t,e>>>=0,r>>>=0,!n){P(this,t,e,r,Math.pow(2,8*r)-1,0)}var i=1,a=0;for(this[e]=255&t;++a<r&&(i*=256);)this[e+a]=t/i&255;return e+r},i.prototype.writeUIntBE=function(t,e,r,n){if(t=+t,e>>>=0,r>>>=0,!n){P(this,t,e,r,Math.pow(2,8*r)-1,0)}var i=r-1,a=1;for(this[e+i]=255&t;--i>=0&&(a*=256);)this[e+i]=t/a&255;return e+r},i.prototype.writeUInt8=function(t,e,r){return t=+t,e>>>=0,r||P(this,t,e,1,255,0),this[e]=255&t,e+1},i.prototype.writeUInt16LE=function(t,e,r){return t=+t,e>>>=0,r||P(this,t,e,2,65535,0),this[e]=255&t,this[e+1]=t>>>8,e+2},i.prototype.writeUInt16BE=function(t,e,r){return t=+t,e>>>=0,r||P(this,t,e,2,65535,0),this[e]=t>>>8,this[e+1]=255&t,e+2},i.prototype.writeUInt32LE=function(t,e,r){return t=+t,e>>>=0,r||P(this,t,e,4,4294967295,0),this[e+3]=t>>>24,this[e+2]=t>>>16,this[e+1]=t>>>8,this[e]=255&t,e+4},i.prototype.writeUInt32BE=function(t,e,r){return t=+t,e>>>=0,r||P(this,t,e,4,4294967295,0),this[e]=t>>>24,this[e+1]=t>>>16,this[e+2]=t>>>8,this[e+3]=255&t,e+4},i.prototype.writeIntLE=function(t,e,r,n){if(t=+t,e>>>=0,!n){var i=Math.pow(2,8*r-1);P(this,t,e,r,i-1,-i)}var a=0,o=1,s=0;for(this[e]=255&t;++a<r&&(o*=256);)t<0&&0===s&&0!==this[e+a-1]&&(s=1),this[e+a]=(t/o>>0)-s&255;return e+r},i.prototype.writeIntBE=function(t,e,r,n){if(t=+t,e>>>=0,!n){var i=Math.pow(2,8*r-1);P(this,t,e,r,i-1,-i)}var a=r-1,o=1,s=0;for(this[e+a]=255&t;--a>=0&&(o*=256);)t<0&&0===s&&0!==this[e+a+1]&&(s=1),this[e+a]=(t/o>>0)-s&255;return e+r},i.prototype.writeInt8=function(t,e,r){return t=+t,e>>>=0,r||P(this,t,e,1,127,-128),t<0&&(t=255+t+1),this[e]=255&t,e+1},i.prototype.writeInt16LE=function(t,e,r){return t=+t,e>>>=0,r||P(this,t,e,2,32767,-32768),this[e]=255&t,this[e+1]=t>>>8,e+2},i.prototype.writeInt16BE=function(t,e,r){return t=+t,e>>>=0,r||P(this,t,e,2,32767,-32768),this[e]=t>>>8,this[e+1]=255&t,e+2},i.prototype.writeInt32LE=function(t,e,r){return t=+t,e>>>=0,r||P(this,t,e,4,2147483647,-2147483648),this[e]=255&t,this[e+1]=t>>>8,this[e+2]=t>>>16,this[e+3]=t>>>24,e+4},i.prototype.writeInt32BE=function(t,e,r){return t=+t,e>>>=0,r||P(this,t,e,4,2147483647,-2147483648),t<0&&(t=4294967295+t+1),this[e]=t>>>24,this[e+1]=t>>>16,this[e+2]=t>>>8,this[e+3]=255&t,e+4},i.prototype.writeFloatLE=function(t,e,r){return R(this,t,e,!0,r)},i.prototype.writeFloatBE=function(t,e,r){return R(this,t,e,!1,r)},i.prototype.writeDoubleLE=function(t,e,r){return F(this,t,e,!0,r)},i.prototype.writeDoubleBE=function(t,e,r){return F(this,t,e,!1,r)},i.prototype.copy=function(t,e,r,n){if(r||(r=0),n||0===n||(n=this.length),e>=t.length&&(e=t.length),e||(e=0),n>0&&n<r&&(n=r),n===r)return 0;if(0===t.length||0===this.length)return 0;if(e<0)throw new RangeError("targetStart out of bounds");if(r<0||r>=this.length)throw new RangeError("sourceStart out of bounds");if(n<0)throw new RangeError("sourceEnd out of bounds");n>this.length&&(n=this.length),t.length-e<n-r&&(n=t.length-e+r);var i,a=n-r;if(this===t&&r<e&&e<n)for(i=a-1;i>=0;--i)t[i+e]=this[i+r];else if(a<1e3)for(i=0;i<a;++i)t[i+e]=this[i+r];else Uint8Array.prototype.set.call(t,this.subarray(r,r+a),e);return a},i.prototype.fill=function(t,e,r,n){if("string"==typeof t){if("string"==typeof e?(n=e,e=0,r=this.length):"string"==typeof r&&(n=r,r=this.length),1===t.length){var a=t.charCodeAt(0);a<256&&(t=a)}if(void 0!==n&&"string"!=typeof n)throw new TypeError("encoding must be a string");if("string"==typeof n&&!i.isEncoding(n))throw new TypeError("Unknown encoding: "+n)}else"number"==typeof t&&(t&=255);if(e<0||this.length<e||this.length<r)throw new RangeError("Out of range index");if(r<=e)return this;e>>>=0,r=void 0===r?this.length:r>>>0,t||(t=0);var o;if("number"==typeof t)for(o=e;o<r;++o)this[o]=t;else{var s=i.isBuffer(t)?t:new i(t,n),l=s.length;for(o=0;o<r-e;++o)this[o+e]=s[o%l]}return this};var K=/[^+\/0-9A-Za-z-_]/g},{"base64-js":76,ieee754:287}],76:[function(t,e,r){"use strict";function n(t){var e=t.length;if(e%4>0)throw new Error("Invalid string. Length must be a multiple of 4");return"="===t[e-2]?2:"="===t[e-1]?1:0}function i(t){return 3*t.length/4-n(t)}function a(t){var e,r,i,a,o,s,l=t.length;o=n(t),s=new h(3*l/4-o),i=o>0?l-4:l;var u=0;for(e=0,r=0;e<i;e+=4,r+=3)a=c[t.charCodeAt(e)]<<18|c[t.charCodeAt(e+1)]<<12|c[t.charCodeAt(e+2)]<<6|c[t.charCodeAt(e+3)],s[u++]=a>>16&255,s[u++]=a>>8&255,s[u++]=255&a;return 2===o?(a=c[t.charCodeAt(e)]<<2|c[t.charCodeAt(e+1)]>>4,s[u++]=255&a):1===o&&(a=c[t.charCodeAt(e)]<<10|c[t.charCodeAt(e+1)]<<4|c[t.charCodeAt(e+2)]>>2,s[u++]=a>>8&255,s[u++]=255&a),s}function o(t){return u[t>>18&63]+u[t>>12&63]+u[t>>6&63]+u[63&t]}function s(t,e,r){for(var n,i=[],a=e;a<r;a+=3)n=(t[a]<<16)+(t[a+1]<<8)+t[a+2],i.push(o(n));return i.join("")}function l(t){for(var e,r=t.length,n=r%3,i="",a=[],o=0,l=r-n;o<l;o+=16383)a.push(s(t,o,o+16383>l?l:o+16383));return 1===n?(e=t[r-1],i+=u[e>>2],i+=u[e<<4&63],i+="=="):2===n&&(e=(t[r-2]<<8)+t[r-1],i+=u[e>>10],i+=u[e>>4&63],i+=u[e<<2&63],i+="="),a.push(i),a.join("")}r.byteLength=i,r.toByteArray=a,r.fromByteArray=l;for(var u=[],c=[],h="undefined"!=typeof Uint8Array?Uint8Array:Array,f="ABCDEFGHIJKLMNOPQRSTUVWXYZabcdefghijklmnopqrstuvwxyz0123456789+/",d=0,p=f.length;d<p;++d)u[d]=f[d],c[f.charCodeAt(d)]=d;c["-".charCodeAt(0)]=62,c["_".charCodeAt(0)]=63},{}],77:[function(t,e,r){"use strict";function n(t){return[Math.min(t[0],t[1]),Math.max(t[0],t[1])]}function i(t,e){return t[0]-e[0]||t[1]-e[1]}function a(t){return t.map(n).sort(i)}function o(t,e,r){return e in t?t[e]:r}function s(t,e,r){Array.isArray(e)?(r=r||{},e=e||[]):(r=e||{},e=[]);var n=!!o(r,"delaunay",!0),i=!!o(r,"interior",!0),s=!!o(r,"exterior",!0),f=!!o(r,"infinity",!1);if(!i&&!s||0===t.length)return[];var d=l(t,e);if(n||i!==s||f){for(var p=u(t.length,a(e)),m=0;m<d.length;++m){var v=d[m];p.addTriangle(v[0],v[1],v[2])}return n&&c(t,p),s?i?f?h(p,0,f):p.cells():h(p,1,f):h(p,-1)}return d}var l=t("./lib/monotone"),u=t("./lib/triangulation"),c=t("./lib/delaunay"),h=t("./lib/filter");e.exports=s},{"./lib/delaunay":78,"./lib/filter":79,"./lib/monotone":80,"./lib/triangulation":81}],78:[function(t,e,r){"use strict";function n(t,e,r,n,i,o){var s=e.opposite(n,i);if(!(s<0)){if(i<n){var l=n;n=i,i=l,l=o,o=s,s=l}e.isConstraint(n,i)||a(t[n],t[i],t[o],t[s])<0&&r.push(n,i)}}function i(t,e){for(var r=[],i=t.length,o=e.stars,s=0;s<i;++s)for(var l=o[s],u=1;u<l.length;u+=2){var c=l[u];if(!(c<s)&&!e.isConstraint(s,c)){for(var h=l[u-1],f=-1,d=1;d<l.length;d+=2)if(l[d-1]===c){f=l[d];break}f<0||a(t[s],t[c],t[h],t[f])<0&&r.push(s,c)}}for(;r.length>0;){for(var c=r.pop(),s=r.pop(),h=-1,f=-1,l=o[s],p=1;p<l.length;p+=2){var m=l[p-1],v=l[p];m===c?f=v:v===c&&(h=m)}h<0||f<0||(a(t[s],t[c],t[h],t[f])>=0||(e.flip(s,c),n(t,e,r,h,s,f),n(t,e,r,s,f,h),n(t,e,r,f,c,h),n(t,e,r,c,h,f)))}}var a=t("robust-in-sphere")[4];t("binary-search-bounds");e.exports=i},{"binary-search-bounds":82,"robust-in-sphere":504}],79:[function(t,e,r){"use strict";function n(t,e,r,n,i,a,o){this.cells=t,this.neighbor=e,this.flags=n,this.constraint=r,this.active=i,this.next=a,this.boundary=o}function i(t,e){return t[0]-e[0]||t[1]-e[1]||t[2]-e[2]}function a(t,e){for(var r=t.cells(),a=r.length,o=0;o<a;++o){var s=r[o],l=s[0],u=s[1],c=s[2];u<c?u<l&&(s[0]=u,s[1]=c,s[2]=l):c<l&&(s[0]=c,s[1]=l,s[2]=u)}r.sort(i);for(var h=new Array(a),o=0;o<h.length;++o)h[o]=0;var f=[],d=[],p=new Array(3*a),m=new Array(3*a),v=null;e&&(v=[]);for(var g=new n(r,p,m,h,f,d,v),o=0;o<a;++o)for(var s=r[o],y=0;y<3;++y){var l=s[y],u=s[(y+1)%3],b=p[3*o+y]=g.locate(u,l,t.opposite(u,l)),x=m[3*o+y]=t.isConstraint(l,u);b<0&&(x?d.push(o):(f.push(o),h[o]=1),e&&v.push([u,l,-1]))}return g}function o(t,e,r){for(var n=0,i=0;i<t.length;++i)e[i]===r&&(t[n++]=t[i]);return t.length=n,t}function s(t,e,r){var n=a(t,r);if(0===e)return r?n.cells.concat(n.boundary):n.cells;for(var i=1,s=n.active,l=n.next,u=n.flags,c=n.cells,h=n.constraint,f=n.neighbor;s.length>0||l.length>0;){for(;s.length>0;){var d=s.pop();if(u[d]!==-i){u[d]=i;for(var p=(c[d],0);p<3;++p){var m=f[3*d+p];m>=0&&0===u[m]&&(h[3*d+p]?l.push(m):(s.push(m),u[m]=i))}}}var v=l;l=s,s=v,l.length=0,i=-i}var g=o(c,u,e);return r?g.concat(n.boundary):g}var l=t("binary-search-bounds");e.exports=s,n.prototype.locate=function(){var t=[0,0,0];return function(e,r,n){var a=e,o=r,s=n;return r<n?r<e&&(a=r,o=n,s=e):n<e&&(a=n,o=e,s=r),a<0?-1:(t[0]=a,t[1]=o,t[2]=s,l.eq(this.cells,t,i))}}()},{"binary-search-bounds":82}],80:[function(t,e,r){"use strict";function n(t,e,r,n,i){this.a=t,this.b=e,this.idx=r,this.lowerIds=n,this.upperIds=i}function i(t,e,r,n){this.a=t,this.b=e,this.type=r,this.idx=n}function a(t,e){var r=t.a[0]-e.a[0]||t.a[1]-e.a[1]||t.type-e.type;return r||(t.type!==p&&(r=d(t.a,t.b,e.b))?r:t.idx-e.idx)}function o(t,e){return d(t.a,t.b,e)}function s(t,e,r,n,i){for(var a=f.lt(e,n,o),s=f.gt(e,n,o),l=a;l<s;++l){for(var u=e[l],c=u.lowerIds,h=c.length;h>1&&d(r[c[h-2]],r[c[h-1]],n)>0;)t.push([c[h-1],c[h-2],i]),h-=1;c.length=h,c.push(i);for(var p=u.upperIds,h=p.length;h>1&&d(r[p[h-2]],r[p[h-1]],n)<0;)t.push([p[h-2],p[h-1],i]),h-=1;p.length=h,p.push(i)}}function l(t,e){var r;return(r=t.a[0]<e.a[0]?d(t.a,t.b,e.a):d(e.b,e.a,t.a))?r:(r=e.b[0]<t.b[0]?d(t.a,t.b,e.b):d(e.b,e.a,t.b))||t.idx-e.idx}function u(t,e,r){var i=f.le(t,r,l),a=t[i],o=a.upperIds,s=o[o.length-1];a.upperIds=[s],t.splice(i+1,0,new n(r.a,r.b,r.idx,[s],o))}function c(t,e,r){var n=r.a;r.a=r.b,r.b=n;var i=f.eq(t,r,l),a=t[i];t[i-1].upperIds=a.upperIds,t.splice(i,1)}function h(t,e){for(var r=t.length,o=e.length,l=[],h=0;h<r;++h)l.push(new i(t[h],null,p,h));for(var h=0;h<o;++h){var f=e[h],d=t[f[0]],g=t[f[1]];d[0]<g[0]?l.push(new i(d,g,v,h),new i(g,d,m,h)):d[0]>g[0]&&l.push(new i(g,d,v,h),new i(d,g,m,h))}l.sort(a);for(var y=l[0].a[0]-(1+Math.abs(l[0].a[0]))*Math.pow(2,-52),b=[new n([y,1],[y,0],-1,[],[],[],[])],x=[],h=0,_=l.length;h<_;++h){var w=l[h],M=w.type;M===p?s(x,b,t,w.a,w.idx):M===v?u(b,t,w):c(b,t,w)}return x}var f=t("binary-search-bounds"),d=t("robust-orientation")[3],p=0,m=1,v=2;e.exports=h},{"binary-search-bounds":82,"robust-orientation":506}],81:[function(t,e,r){"use strict";function n(t,e){this.stars=t,this.edges=e}function i(t,e,r){for(var n=1,i=t.length;n<i;n+=2)if(t[n-1]===e&&t[n]===r)return t[n-1]=t[i-2],t[n]=t[i-1],void(t.length=i-2)}function a(t,e){for(var r=new Array(t),i=0;i<t;++i)r[i]=[];return new n(r,e)}var o=t("binary-search-bounds");e.exports=a;var s=n.prototype;s.isConstraint=function(){function t(t,e){return t[0]-e[0]||t[1]-e[1]}var e=[0,0];return function(r,n){return e[0]=Math.min(r,n),e[1]=Math.max(r,n),o.eq(this.edges,e,t)>=0}}(),s.removeTriangle=function(t,e,r){var n=this.stars;i(n[t],e,r),i(n[e],r,t),i(n[r],t,e)},s.addTriangle=function(t,e,r){var n=this.stars;n[t].push(e,r),n[e].push(r,t),n[r].push(t,e)},s.opposite=function(t,e){for(var r=this.stars[e],n=1,i=r.length;n<i;n+=2)if(r[n]===t)return r[n-1];return-1},s.flip=function(t,e){var r=this.opposite(t,e),n=this.opposite(e,t);this.removeTriangle(t,e,r),this.removeTriangle(e,t,n),this.addTriangle(t,n,r),this.addTriangle(e,r,n)},s.edges=function(){for(var t=this.stars,e=[],r=0,n=t.length;r<n;++r)for(var i=t[r],a=0,o=i.length;a<o;a+=2)e.push([i[a],i[a+1]]);return e},s.cells=function(){for(var t=this.stars,e=[],r=0,n=t.length;r<n;++r)for(var i=t[r],a=0,o=i.length;a<o;a+=2){var s=i[a],l=i[a+1];r<Math.min(s,l)&&e.push([r,s,l])}return e}},{"binary-search-bounds":82}],82:[function(t,e,r){"use strict";function n(t,e,r,n,i){var a=["function ",t,"(a,l,h,",n.join(","),"){",i?"":"var i=",r?"l-1":"h+1",";while(l<=h){var m=(l+h)>>>1,x=a[m]"];return i?e.indexOf("c")<0?a.push(";if(x===y){return m}else if(x<=y){"):a.push(";var p=c(x,y);if(p===0){return m}else if(p<=0){"):a.push(";if(",e,"){i=m;"),r?a.push("l=m+1}else{h=m-1}"):a.push("h=m-1}else{l=m+1}"),a.push("}"),i?a.push("return -1};"):a.push("return i};"),a.join("")}function i(t,e,r,i){return new Function([n("A","x"+t+"y",e,["y"],i),n("P","c(x,y)"+t+"0",e,["y","c"],i),"function dispatchBsearch",r,"(a,y,c,l,h){if(typeof(c)==='function'){return P(a,(l===void 0)?0:l|0,(h===void 0)?a.length-1:h|0,y,c)}else{return A(a,(c===void 0)?0:c|0,(l===void 0)?a.length-1:l|0,y)}}return dispatchBsearch",r].join(""))()}e.exports={ge:i(">=",!1,"GE"),gt:i(">",!1,"GT"),lt:i("<",!0,"LT"),le:i("<=",!0,"LE"),eq:i("-",!0,"EQ",!0)}},{}],83:[function(t,e,r){"use strict";function n(t){for(var e=1,r=1;r<t.length;++r)for(var n=0;n<r;++n)if(t[r]<t[n])e=-e;else if(t[n]===t[r])return 0;return e}e.exports=n},{}],84:[function(t,e,r){"use strict";function n(t,e){for(var r=0,n=t.length,i=0;i<n;++i)r+=t[i]*e[i];return r}function i(t){var e=t.length;if(0===e)return[];var r=(t[0].length,o([t.length+1,t.length+1],1)),i=o([t.length+1],1);r[e][e]=0;for(var a=0;a<e;++a){for(var l=0;l<=a;++l)r[l][a]=r[a][l]=2*n(t[a],t[l]);i[a]=n(t[a],t[a])}for(var u=s(r,i),c=0,h=u[e+1],a=0;a<h.length;++a)c+=h[a];for(var f=new Array(e),a=0;a<e;++a){for(var h=u[a],d=0,l=0;l<h.length;++l)d+=h[l];f[a]=d/c}return f}function a(t){if(0===t.length)return[];for(var e=t[0].length,r=o([e]),n=i(t),a=0;a<t.length;++a)for(var s=0;s<e;++s)r[s]+=t[a][s]*n[a];return r}var o=t("dup"),s=t("robust-linear-solve");a.barycenetric=i,e.exports=a},{dup:123,"robust-linear-solve":505}],85:[function(t,e,r){function n(t){for(var e=i(t),r=0,n=0;n<t.length;++n)for(var a=t[n],o=0;o<e.length;++o)r+=Math.pow(a[o]-e[o],2);return Math.sqrt(r/t.length)}e.exports=n;var i=t("circumcenter")},{circumcenter:84}],86:[function(t,e,r){function n(t,e,r){return e<r?t<e?e:t>r?r:t:t<r?r:t>e?e:t}e.exports=n},{}],87:[function(t,e,r){"use strict";function n(t){var e=_(t);return[M(e,-1/0),M(e,1/0)]}function i(t,e){for(var r=new Array(e.length),n=0;n<e.length;++n){var i=e[n],a=t[i[0]],o=t[i[1]];r[n]=[M(Math.min(a[0],o[0]),-1/0),M(Math.min(a[1],o[1]),-1/0),M(Math.max(a[0],o[0]),1/0),M(Math.max(a[1],o[1]),1/0)]}return r}function a(t){for(var e=new Array(t.length),r=0;r<t.length;++r){var n=t[r];e[r]=[M(n[0],-1/0),M(n[1],-1/0),M(n[0],1/0),M(n[1],1/0)]}return e}function o(t,e,r){var n=[];return g(r,function(r,i){var a=e[r],o=e[i];if(a[0]!==o[0]&&a[0]!==o[1]&&a[1]!==o[0]&&a[1]!==o[1]){var s=t[a[0]],l=t[a[1]],u=t[o[0]],c=t[o[1]];y(s,l,u,c)&&n.push([r,i])}}),n}function s(t,e,r,n){var i=[];return g(r,n,function(r,n){var a=e[r];if(a[0]!==n&&a[1]!==n){var o=t[n],s=t[a[0]],l=t[a[1]];y(s,l,o,o)&&i.push([r,n])}}),i}function l(t,e,r,n,i){var a,o,s=t.map(function(t){return[b(t[0]),b(t[1])]});for(a=0;a<r.length;++a){var l=r[a];o=l[0];var u=l[1],c=e[o],h=e[u],f=k(w(t[c[0]]),w(t[c[1]]),w(t[h[0]]),w(t[h[1]]));if(f){var d=t.length;t.push([_(f[0]),_(f[1])]),s.push(f),n.push([o,d],[u,d])}}for(n.sort(function(t,e){if(t[0]!==e[0])return t[0]-e[0];var r=s[t[1]],n=s[e[1]];return x(r[0],n[0])||x(r[1],n[1])}),a=n.length-1;a>=0;--a){var p=n[a];o=p[0];var m=e[o],v=m[0],g=m[1],y=t[v],M=t[g];if((y[0]-M[0]||y[1]-M[1])<0){var A=v;v=g,g=A}m[0]=v;var T,S=m[1]=p[1];for(i&&(T=m[2]);a>0&&n[a-1][0]===o;){var p=n[--a],E=p[1];i?e.push([S,E,T]):e.push([S,E]),S=E}i?e.push([S,g,T]):e.push([S,g])}return s}function u(t,e,r){for(var i=e.length,a=new v(i),o=[],s=0;s<e.length;++s){var l=e[s],u=n(l[0]),c=n(l[1]);o.push([M(u[0],-1/0),M(c[0],-1/0),M(u[1],1/0),M(c[1],1/0)])}g(o,function(t,e){a.link(t,e)});for(var h=!0,f=new Array(i),s=0;s<i;++s){var d=a.find(s);d!==s&&(h=!1,t[d]=[Math.min(t[s][0],t[d][0]),Math.min(t[s][1],t[d][1])])}if(h)return null;for(var p=0,s=0;s<i;++s){var d=a.find(s);d===s?(f[s]=p,t[p++]=t[s]):f[s]=-1}t.length=p;for(var s=0;s<i;++s)f[s]<0&&(f[s]=f[a.find(s)]);return f}function c(t,e){return t[0]-e[0]||t[1]-e[1]}function h(t,e){var r=t[0]-e[0]||t[1]-e[1];return r||(t[2]<e[2]?-1:t[2]>e[2]?1:0)}function f(t,e,r){if(0!==t.length){if(e)for(var n=0;n<t.length;++n){var i=t[n],a=e[i[0]],o=e[i[1]];i[0]=Math.min(a,o),i[1]=Math.max(a,o)}else for(var n=0;n<t.length;++n){var i=t[n],a=i[0],o=i[1];i[0]=Math.min(a,o),i[1]=Math.max(a,o)}r?t.sort(h):t.sort(c);for(var s=1,n=1;n<t.length;++n){
var l=t[n-1],u=t[n];(u[0]!==l[0]||u[1]!==l[1]||r&&u[2]!==l[2])&&(t[s++]=u)}t.length=s}}function d(t,e,r){var n=u(t,[],a(t));return f(e,n,r),!!n}function p(t,e,r){var n=i(t,e),c=o(t,e,n),h=a(t),d=s(t,e,n,h),p=l(t,e,c,d,r),m=u(t,p,h);return f(e,m,r),!!m||(c.length>0||d.length>0)}function m(t,e,r){var n;if(r){n=e;for(var i=new Array(e.length),a=0;a<e.length;++a){var o=e[a];i[a]=[o[0],o[1],r[a]]}e=i}for(var s=d(t,e,!!r);p(t,e,!!r);)s=!0;if(r&&s){n.length=0,r.length=0;for(var a=0;a<e.length;++a){var o=e[a];n.push([o[0],o[1]]),r.push(o[2])}}return s}e.exports=m;var v=t("union-find"),g=t("box-intersect"),y=t("robust-segment-intersect"),b=t("big-rat"),x=t("big-rat/cmp"),_=t("big-rat/to-float"),w=t("rat-vec"),M=t("nextafter"),k=t("./lib/rat-seg-intersect")},{"./lib/rat-seg-intersect":88,"big-rat":51,"big-rat/cmp":49,"big-rat/to-float":63,"box-intersect":68,nextafter:466,"rat-vec":493,"robust-segment-intersect":509,"union-find":540}],88:[function(t,e,r){"use strict";function n(t,e){return s(a(t[0],e[1]),a(t[1],e[0]))}function i(t,e,r,i){var a=u(e,t),s=u(i,r),f=n(a,s);if(0===l(f))return null;var d=u(t,r),p=n(s,d),m=o(p,f),v=h(a,m);return c(t,v)}e.exports=i;var a=t("big-rat/mul"),o=t("big-rat/div"),s=t("big-rat/sub"),l=t("big-rat/sign"),u=t("rat-vec/sub"),c=t("rat-vec/add"),h=t("rat-vec/muls")},{"big-rat/div":50,"big-rat/mul":60,"big-rat/sign":61,"big-rat/sub":62,"rat-vec/add":492,"rat-vec/muls":494,"rat-vec/sub":495}],89:[function(t,e,r){(function(t){var r=function(){"use strict";function e(r,n,i,a){function s(r,i){if(null===r)return null;if(0==i)return r;var h,f;if("object"!=typeof r)return r;if(e.__isArray(r))h=[];else if(e.__isRegExp(r))h=new RegExp(r.source,o(r)),r.lastIndex&&(h.lastIndex=r.lastIndex);else if(e.__isDate(r))h=new Date(r.getTime());else{if(c&&t.isBuffer(r))return h=new t(r.length),r.copy(h),h;void 0===a?(f=Object.getPrototypeOf(r),h=Object.create(f)):(h=Object.create(a),f=a)}if(n){var d=l.indexOf(r);if(-1!=d)return u[d];l.push(r),u.push(h)}for(var p in r){var m;f&&(m=Object.getOwnPropertyDescriptor(f,p)),m&&null==m.set||(h[p]=s(r[p],i-1))}return h}"object"==typeof n&&(i=n.depth,a=n.prototype,n.filter,n=n.circular);var l=[],u=[],c=void 0!==t;return void 0===n&&(n=!0),void 0===i&&(i=1/0),s(r,i)}function r(t){return Object.prototype.toString.call(t)}function n(t){return"object"==typeof t&&"[object Date]"===r(t)}function i(t){return"object"==typeof t&&"[object Array]"===r(t)}function a(t){return"object"==typeof t&&"[object RegExp]"===r(t)}function o(t){var e="";return t.global&&(e+="g"),t.ignoreCase&&(e+="i"),t.multiline&&(e+="m"),e}return e.clonePrototype=function(t){if(null===t)return null;var e=function(){};return e.prototype=t,new e},e.__objToStr=r,e.__isDate=n,e.__isArray=i,e.__isRegExp=a,e.__getRegExpFlags=o,e}();"object"==typeof e&&e.exports&&(e.exports=r)}).call(this,t("buffer").Buffer)},{buffer:75}],90:[function(t,e,r){"use strict";function n(t,e){null==e&&(e=!0);var r=t[0],n=t[1],i=t[2],o=t[3];return null==o&&(o=e?1:255),e&&(r*=255,n*=255,i*=255,o*=255),r=255&a(r,0,255),n=255&a(n,0,255),i=255&a(i,0,255),o=255&a(o,0,255),16777216*r+(n<<16)+(i<<8)+o}function i(t,e){t=+t;var r=t>>>24,n=(16711680&t)>>>16,i=(65280&t)>>>8,a=255&t;return!1===e?[r,n,i,a]:[r/255,n/255,i/255,a/255]}var a=t("clamp");e.exports=n,e.exports.to=n,e.exports.from=i},{clamp:86}],91:[function(t,e,r){"use strict";e.exports={aliceblue:[240,248,255],antiquewhite:[250,235,215],aqua:[0,255,255],aquamarine:[127,255,212],azure:[240,255,255],beige:[245,245,220],bisque:[255,228,196],black:[0,0,0],blanchedalmond:[255,235,205],blue:[0,0,255],blueviolet:[138,43,226],brown:[165,42,42],burlywood:[222,184,135],cadetblue:[95,158,160],chartreuse:[127,255,0],chocolate:[210,105,30],coral:[255,127,80],cornflowerblue:[100,149,237],cornsilk:[255,248,220],crimson:[220,20,60],cyan:[0,255,255],darkblue:[0,0,139],darkcyan:[0,139,139],darkgoldenrod:[184,134,11],darkgray:[169,169,169],darkgreen:[0,100,0],darkgrey:[169,169,169],darkkhaki:[189,183,107],darkmagenta:[139,0,139],darkolivegreen:[85,107,47],darkorange:[255,140,0],darkorchid:[153,50,204],darkred:[139,0,0],darksalmon:[233,150,122],darkseagreen:[143,188,143],darkslateblue:[72,61,139],darkslategray:[47,79,79],darkslategrey:[47,79,79],darkturquoise:[0,206,209],darkviolet:[148,0,211],deeppink:[255,20,147],deepskyblue:[0,191,255],dimgray:[105,105,105],dimgrey:[105,105,105],dodgerblue:[30,144,255],firebrick:[178,34,34],floralwhite:[255,250,240],forestgreen:[34,139,34],fuchsia:[255,0,255],gainsboro:[220,220,220],ghostwhite:[248,248,255],gold:[255,215,0],goldenrod:[218,165,32],gray:[128,128,128],green:[0,128,0],greenyellow:[173,255,47],grey:[128,128,128],honeydew:[240,255,240],hotpink:[255,105,180],indianred:[205,92,92],indigo:[75,0,130],ivory:[255,255,240],khaki:[240,230,140],lavender:[230,230,250],lavenderblush:[255,240,245],lawngreen:[124,252,0],lemonchiffon:[255,250,205],lightblue:[173,216,230],lightcoral:[240,128,128],lightcyan:[224,255,255],lightgoldenrodyellow:[250,250,210],lightgray:[211,211,211],lightgreen:[144,238,144],lightgrey:[211,211,211],lightpink:[255,182,193],lightsalmon:[255,160,122],lightseagreen:[32,178,170],lightskyblue:[135,206,250],lightslategray:[119,136,153],lightslategrey:[119,136,153],lightsteelblue:[176,196,222],lightyellow:[255,255,224],lime:[0,255,0],limegreen:[50,205,50],linen:[250,240,230],magenta:[255,0,255],maroon:[128,0,0],mediumaquamarine:[102,205,170],mediumblue:[0,0,205],mediumorchid:[186,85,211],mediumpurple:[147,112,219],mediumseagreen:[60,179,113],mediumslateblue:[123,104,238],mediumspringgreen:[0,250,154],mediumturquoise:[72,209,204],mediumvioletred:[199,21,133],midnightblue:[25,25,112],mintcream:[245,255,250],mistyrose:[255,228,225],moccasin:[255,228,181],navajowhite:[255,222,173],navy:[0,0,128],oldlace:[253,245,230],olive:[128,128,0],olivedrab:[107,142,35],orange:[255,165,0],orangered:[255,69,0],orchid:[218,112,214],palegoldenrod:[238,232,170],palegreen:[152,251,152],paleturquoise:[175,238,238],palevioletred:[219,112,147],papayawhip:[255,239,213],peachpuff:[255,218,185],peru:[205,133,63],pink:[255,192,203],plum:[221,160,221],powderblue:[176,224,230],purple:[128,0,128],rebeccapurple:[102,51,153],red:[255,0,0],rosybrown:[188,143,143],royalblue:[65,105,225],saddlebrown:[139,69,19],salmon:[250,128,114],sandybrown:[244,164,96],seagreen:[46,139,87],seashell:[255,245,238],sienna:[160,82,45],silver:[192,192,192],skyblue:[135,206,235],slateblue:[106,90,205],slategray:[112,128,144],slategrey:[112,128,144],snow:[255,250,250],springgreen:[0,255,127],steelblue:[70,130,180],tan:[210,180,140],teal:[0,128,128],thistle:[216,191,216],tomato:[255,99,71],turquoise:[64,224,208],violet:[238,130,238],wheat:[245,222,179],white:[255,255,255],whitesmoke:[245,245,245],yellow:[255,255,0],yellowgreen:[154,205,50]}},{}],92:[function(t,e,r){(function(r){"use strict";function n(t){var e,n,s=[],l=1;if("string"==typeof t)if(i[t])s=i[t].slice(),n="rgb";else if("transparent"===t)l=0,n="rgb",s=[0,0,0];else if(/^#[A-Fa-f0-9]+$/.test(t)){var u=t.slice(1),c=u.length,h=c<=4;l=1,h?(s=[parseInt(u[0]+u[0],16),parseInt(u[1]+u[1],16),parseInt(u[2]+u[2],16)],4===c&&(l=parseInt(u[3]+u[3],16)/255)):(s=[parseInt(u[0]+u[1],16),parseInt(u[2]+u[3],16),parseInt(u[4]+u[5],16)],8===c&&(l=parseInt(u[6]+u[7],16)/255)),s[0]||(s[0]=0),s[1]||(s[1]=0),s[2]||(s[2]=0),n="rgb"}else if(e=/^((?:rgb|hs[lvb]|hwb|cmyk?|xy[zy]|gray|lab|lchu?v?|[ly]uv|lms)a?)\s*\(([^\)]*)\)/.exec(t)){var f=e[1],u=f.replace(/a$/,"");n=u;var c="cmyk"===u?4:"gray"===u?1:3;s=e[2].trim().split(/\s*,\s*/).map(function(t,e){if(/%$/.test(t))return e===c?parseFloat(t)/100:"rgb"===u?255*parseFloat(t)/100:parseFloat(t);if("h"===u[e]){if(/deg$/.test(t))return parseFloat(t);if(void 0!==o[t])return o[t]}return parseFloat(t)}),f===u&&s.push(1),l=void 0===s[c]?1:s[c],s=s.slice(0,c)}else t.length>10&&/[0-9](?:\s|\/)/.test(t)&&(s=t.match(/([0-9]+)/g).map(function(t){return parseFloat(t)}),n=t.match(/([a-z])/gi).join("").toLowerCase());else"number"==typeof t?(n="rgb",s=[t>>>16,(65280&t)>>>8,255&t]):a(t)?(null!=t.r?(s=[t.r,t.g,t.b],n="rgb"):null!=t.red?(s=[t.red,t.green,t.blue],n="rgb"):null!=t.h?(s=[t.h,t.s,t.l],n="hsl"):null!=t.hue&&(s=[t.hue,t.saturation,t.lightness],n="hsl"),null!=t.a?l=t.a:null!=t.alpha?l=t.alpha:null!=t.opacity&&(l=t.opacity/100)):(Array.isArray(t)||r.ArrayBuffer&&ArrayBuffer.isView&&ArrayBuffer.isView(t))&&(s=[t[0],t[1],t[2]],n="rgb",l=4===t.length?t[3]:1);return{space:n,values:s,alpha:l}}e.exports=n;var i=t("color-name"),a=t("is-plain-obj"),o={red:0,orange:60,yellow:120,green:180,blue:240,purple:300}}).call(this,"undefined"!=typeof global?global:"undefined"!=typeof self?self:"undefined"!=typeof window?window:{})},{"color-name":91,"is-plain-obj":295}],93:[function(t,e,r){"use strict";var n=t("color-parse"),i=t("color-space/hsl"),a=t("clamp");e.exports=function(t,e){if(Array.isArray(t))return t;null==e&&(e=!0);var r=n(t);if(!r.space)return[];var o,s=r.values,l=s.length;for(o=0;o<l;o++)s[o]=a(s[o],0,255);if("h"===r.space[0]&&(s=i.rgb(s)),e)for(o=0;o<l;o++)s[o]/=255;return s.push(a(r.alpha,0,1)),s}},{clamp:86,"color-parse":92,"color-space/hsl":94}],94:[function(t,e,r){"use strict";var n=t("./rgb");e.exports={name:"hsl",min:[0,0,0],max:[360,100,100],channel:["hue","saturation","lightness"],alias:["HSL"],rgb:function(t){var e,r,n,i,a,o=t[0]/360,s=t[1]/100,l=t[2]/100;if(0===s)return a=255*l,[a,a,a];r=l<.5?l*(1+s):l+s-l*s,e=2*l-r,i=[0,0,0];for(var u=0;u<3;u++)n=o+1/3*-(u-1),n<0?n++:n>1&&n--,a=6*n<1?e+6*(r-e)*n:2*n<1?r:3*n<2?e+(r-e)*(2/3-n)*6:e,i[u]=255*a;return i}},n.hsl=function(t){var e,r,n,i=t[0]/255,a=t[1]/255,o=t[2]/255,s=Math.min(i,a,o),l=Math.max(i,a,o),u=l-s;return l===s?e=0:i===l?e=(a-o)/u:a===l?e=2+(o-i)/u:o===l&&(e=4+(i-a)/u),e=Math.min(60*e,360),e<0&&(e+=360),n=(s+l)/2,r=l===s?0:n<=.5?u/(l+s):u/(2-l-s),[e,100*r,100*n]}},{"./rgb":95}],95:[function(t,e,r){"use strict";e.exports={name:"rgb",min:[0,0,0],max:[255,255,255],channel:["red","green","blue"],alias:["RGB"]}},{}],96:[function(t,e,r){e.exports={jet:[{index:0,rgb:[0,0,131]},{index:.125,rgb:[0,60,170]},{index:.375,rgb:[5,255,255]},{index:.625,rgb:[255,255,0]},{index:.875,rgb:[250,0,0]},{index:1,rgb:[128,0,0]}],hsv:[{index:0,rgb:[255,0,0]},{index:.169,rgb:[253,255,2]},{index:.173,rgb:[247,255,2]},{index:.337,rgb:[0,252,4]},{index:.341,rgb:[0,252,10]},{index:.506,rgb:[1,249,255]},{index:.671,rgb:[2,0,253]},{index:.675,rgb:[8,0,253]},{index:.839,rgb:[255,0,251]},{index:.843,rgb:[255,0,245]},{index:1,rgb:[255,0,6]}],hot:[{index:0,rgb:[0,0,0]},{index:.3,rgb:[230,0,0]},{index:.6,rgb:[255,210,0]},{index:1,rgb:[255,255,255]}],cool:[{index:0,rgb:[0,255,255]},{index:1,rgb:[255,0,255]}],spring:[{index:0,rgb:[255,0,255]},{index:1,rgb:[255,255,0]}],summer:[{index:0,rgb:[0,128,102]},{index:1,rgb:[255,255,102]}],autumn:[{index:0,rgb:[255,0,0]},{index:1,rgb:[255,255,0]}],winter:[{index:0,rgb:[0,0,255]},{index:1,rgb:[0,255,128]}],bone:[{index:0,rgb:[0,0,0]},{index:.376,rgb:[84,84,116]},{index:.753,rgb:[169,200,200]},{index:1,rgb:[255,255,255]}],copper:[{index:0,rgb:[0,0,0]},{index:.804,rgb:[255,160,102]},{index:1,rgb:[255,199,127]}],greys:[{index:0,rgb:[0,0,0]},{index:1,rgb:[255,255,255]}],yignbu:[{index:0,rgb:[8,29,88]},{index:.125,rgb:[37,52,148]},{index:.25,rgb:[34,94,168]},{index:.375,rgb:[29,145,192]},{index:.5,rgb:[65,182,196]},{index:.625,rgb:[127,205,187]},{index:.75,rgb:[199,233,180]},{index:.875,rgb:[237,248,217]},{index:1,rgb:[255,255,217]}],greens:[{index:0,rgb:[0,68,27]},{index:.125,rgb:[0,109,44]},{index:.25,rgb:[35,139,69]},{index:.375,rgb:[65,171,93]},{index:.5,rgb:[116,196,118]},{index:.625,rgb:[161,217,155]},{index:.75,rgb:[199,233,192]},{index:.875,rgb:[229,245,224]},{index:1,rgb:[247,252,245]}],yiorrd:[{index:0,rgb:[128,0,38]},{index:.125,rgb:[189,0,38]},{index:.25,rgb:[227,26,28]},{index:.375,rgb:[252,78,42]},{index:.5,rgb:[253,141,60]},{index:.625,rgb:[254,178,76]},{index:.75,rgb:[254,217,118]},{index:.875,rgb:[255,237,160]},{index:1,rgb:[255,255,204]}],bluered:[{index:0,rgb:[0,0,255]},{index:1,rgb:[255,0,0]}],rdbu:[{index:0,rgb:[5,10,172]},{index:.35,rgb:[106,137,247]},{index:.5,rgb:[190,190,190]},{index:.6,rgb:[220,170,132]},{index:.7,rgb:[230,145,90]},{index:1,rgb:[178,10,28]}],picnic:[{index:0,rgb:[0,0,255]},{index:.1,rgb:[51,153,255]},{index:.2,rgb:[102,204,255]},{index:.3,rgb:[153,204,255]},{index:.4,rgb:[204,204,255]},{index:.5,rgb:[255,255,255]},{index:.6,rgb:[255,204,255]},{index:.7,rgb:[255,153,255]},{index:.8,rgb:[255,102,204]},{index:.9,rgb:[255,102,102]},{index:1,rgb:[255,0,0]}],rainbow:[{index:0,rgb:[150,0,90]},{index:.125,rgb:[0,0,200]},{index:.25,rgb:[0,25,255]},{index:.375,rgb:[0,152,255]},{index:.5,rgb:[44,255,150]},{index:.625,rgb:[151,255,0]},{index:.75,rgb:[255,234,0]},{index:.875,rgb:[255,111,0]},{index:1,rgb:[255,0,0]}],portland:[{index:0,rgb:[12,51,131]},{index:.25,rgb:[10,136,186]},{index:.5,rgb:[242,211,56]},{index:.75,rgb:[242,143,56]},{index:1,rgb:[217,30,30]}],blackbody:[{index:0,rgb:[0,0,0]},{index:.2,rgb:[230,0,0]},{index:.4,rgb:[230,210,0]},{index:.7,rgb:[255,255,255]},{index:1,rgb:[160,200,255]}],earth:[{index:0,rgb:[0,0,130]},{index:.1,rgb:[0,180,180]},{index:.2,rgb:[40,210,40]},{index:.4,rgb:[230,230,50]},{index:.6,rgb:[120,70,20]},{index:1,rgb:[255,255,255]}],electric:[{index:0,rgb:[0,0,0]},{index:.15,rgb:[30,0,100]},{index:.4,rgb:[120,0,100]},{index:.6,rgb:[160,90,0]},{index:.8,rgb:[230,200,0]},{index:1,rgb:[255,250,220]}],alpha:[{index:0,rgb:[255,255,255,0]},{index:0,rgb:[255,255,255,1]}],viridis:[{index:0,rgb:[68,1,84]},{index:.13,rgb:[71,44,122]},{index:.25,rgb:[59,81,139]},{index:.38,rgb:[44,113,142]},{index:.5,rgb:[33,144,141]},{index:.63,rgb:[39,173,129]},{index:.75,rgb:[92,200,99]},{index:.88,rgb:[170,220,50]},{index:1,rgb:[253,231,37]}],inferno:[{index:0,rgb:[0,0,4]},{index:.13,rgb:[31,12,72]},{index:.25,rgb:[85,15,109]},{index:.38,rgb:[136,34,106]},{index:.5,rgb:[186,54,85]},{index:.63,rgb:[227,89,51]},{index:.75,rgb:[249,140,10]},{index:.88,rgb:[249,201,50]},{index:1,rgb:[252,255,164]}],magma:[{index:0,rgb:[0,0,4]},{index:.13,rgb:[28,16,68]},{index:.25,rgb:[79,18,123]},{index:.38,rgb:[129,37,129]},{index:.5,rgb:[181,54,122]},{index:.63,rgb:[229,80,100]},{index:.75,rgb:[251,135,97]},{index:.88,rgb:[254,194,135]},{index:1,rgb:[252,253,191]}],plasma:[{index:0,rgb:[13,8,135]},{index:.13,rgb:[75,3,161]},{index:.25,rgb:[125,3,168]},{index:.38,rgb:[168,34,150]},{index:.5,rgb:[203,70,121]},{index:.63,rgb:[229,107,93]},{index:.75,rgb:[248,148,65]},{index:.88,rgb:[253,195,40]},{index:1,rgb:[240,249,33]}],warm:[{index:0,rgb:[125,0,179]},{index:.13,rgb:[172,0,187]},{index:.25,rgb:[219,0,170]},{index:.38,rgb:[255,0,130]},{index:.5,rgb:[255,63,74]},{index:.63,rgb:[255,123,0]},{index:.75,rgb:[234,176,0]},{index:.88,rgb:[190,228,0]},{index:1,rgb:[147,255,0]}],cool:[{index:0,rgb:[125,0,179]},{index:.13,rgb:[116,0,218]},{index:.25,rgb:[98,74,237]},{index:.38,rgb:[68,146,231]},{index:.5,rgb:[0,204,197]},{index:.63,rgb:[0,247,146]},{index:.75,rgb:[0,255,88]},{index:.88,rgb:[40,255,8]},{index:1,rgb:[147,255,0]}],"rainbow-soft":[{index:0,rgb:[125,0,179]},{index:.1,rgb:[199,0,180]},{index:.2,rgb:[255,0,121]},{index:.3,rgb:[255,108,0]},{index:.4,rgb:[222,194,0]},{index:.5,rgb:[150,255,0]},{index:.6,rgb:[0,255,55]},{index:.7,rgb:[0,246,150]},{index:.8,rgb:[50,167,222]},{index:.9,rgb:[103,51,235]},{index:1,rgb:[124,0,186]}],bathymetry:[{index:0,rgb:[40,26,44]},{index:.13,rgb:[59,49,90]},{index:.25,rgb:[64,76,139]},{index:.38,rgb:[63,110,151]},{index:.5,rgb:[72,142,158]},{index:.63,rgb:[85,174,163]},{index:.75,rgb:[120,206,163]},{index:.88,rgb:[187,230,172]},{index:1,rgb:[253,254,204]}],cdom:[{index:0,rgb:[47,15,62]},{index:.13,rgb:[87,23,86]},{index:.25,rgb:[130,28,99]},{index:.38,rgb:[171,41,96]},{index:.5,rgb:[206,67,86]},{index:.63,rgb:[230,106,84]},{index:.75,rgb:[242,149,103]},{index:.88,rgb:[249,193,135]},{index:1,rgb:[254,237,176]}],chlorophyll:[{index:0,rgb:[18,36,20]},{index:.13,rgb:[25,63,41]},{index:.25,rgb:[24,91,59]},{index:.38,rgb:[13,119,72]},{index:.5,rgb:[18,148,80]},{index:.63,rgb:[80,173,89]},{index:.75,rgb:[132,196,122]},{index:.88,rgb:[175,221,162]},{index:1,rgb:[215,249,208]}],density:[{index:0,rgb:[54,14,36]},{index:.13,rgb:[89,23,80]},{index:.25,rgb:[110,45,132]},{index:.38,rgb:[120,77,178]},{index:.5,rgb:[120,113,213]},{index:.63,rgb:[115,151,228]},{index:.75,rgb:[134,185,227]},{index:.88,rgb:[177,214,227]},{index:1,rgb:[230,241,241]}],"freesurface-blue":[{index:0,rgb:[30,4,110]},{index:.13,rgb:[47,14,176]},{index:.25,rgb:[41,45,236]},{index:.38,rgb:[25,99,212]},{index:.5,rgb:[68,131,200]},{index:.63,rgb:[114,156,197]},{index:.75,rgb:[157,181,203]},{index:.88,rgb:[200,208,216]},{index:1,rgb:[241,237,236]}],"freesurface-red":[{index:0,rgb:[60,9,18]},{index:.13,rgb:[100,17,27]},{index:.25,rgb:[142,20,29]},{index:.38,rgb:[177,43,27]},{index:.5,rgb:[192,87,63]},{index:.63,rgb:[205,125,105]},{index:.75,rgb:[216,162,148]},{index:.88,rgb:[227,199,193]},{index:1,rgb:[241,237,236]}],oxygen:[{index:0,rgb:[64,5,5]},{index:.13,rgb:[106,6,15]},{index:.25,rgb:[144,26,7]},{index:.38,rgb:[168,64,3]},{index:.5,rgb:[188,100,4]},{index:.63,rgb:[206,136,11]},{index:.75,rgb:[220,174,25]},{index:.88,rgb:[231,215,44]},{index:1,rgb:[248,254,105]}],par:[{index:0,rgb:[51,20,24]},{index:.13,rgb:[90,32,35]},{index:.25,rgb:[129,44,34]},{index:.38,rgb:[159,68,25]},{index:.5,rgb:[182,99,19]},{index:.63,rgb:[199,134,22]},{index:.75,rgb:[212,171,35]},{index:.88,rgb:[221,210,54]},{index:1,rgb:[225,253,75]}],phase:[{index:0,rgb:[145,105,18]},{index:.13,rgb:[184,71,38]},{index:.25,rgb:[186,58,115]},{index:.38,rgb:[160,71,185]},{index:.5,rgb:[110,97,218]},{index:.63,rgb:[50,123,164]},{index:.75,rgb:[31,131,110]},{index:.88,rgb:[77,129,34]},{index:1,rgb:[145,105,18]}],salinity:[{index:0,rgb:[42,24,108]},{index:.13,rgb:[33,50,162]},{index:.25,rgb:[15,90,145]},{index:.38,rgb:[40,118,137]},{index:.5,rgb:[59,146,135]},{index:.63,rgb:[79,175,126]},{index:.75,rgb:[120,203,104]},{index:.88,rgb:[193,221,100]},{index:1,rgb:[253,239,154]}],temperature:[{index:0,rgb:[4,35,51]},{index:.13,rgb:[23,51,122]},{index:.25,rgb:[85,59,157]},{index:.38,rgb:[129,79,143]},{index:.5,rgb:[175,95,130]},{index:.63,rgb:[222,112,101]},{index:.75,rgb:[249,146,66]},{index:.88,rgb:[249,196,65]},{index:1,rgb:[232,250,91]}],turbidity:[{index:0,rgb:[34,31,27]},{index:.13,rgb:[65,50,41]},{index:.25,rgb:[98,69,52]},{index:.38,rgb:[131,89,57]},{index:.5,rgb:[161,112,59]},{index:.63,rgb:[185,140,66]},{index:.75,rgb:[202,174,88]},{index:.88,rgb:[216,209,126]},{index:1,rgb:[233,246,171]}],"velocity-blue":[{index:0,rgb:[17,32,64]},{index:.13,rgb:[35,52,116]},{index:.25,rgb:[29,81,156]},{index:.38,rgb:[31,113,162]},{index:.5,rgb:[50,144,169]},{index:.63,rgb:[87,173,176]},{index:.75,rgb:[149,196,189]},{index:.88,rgb:[203,221,211]},{index:1,rgb:[254,251,230]}],"velocity-green":[{index:0,rgb:[23,35,19]},{index:.13,rgb:[24,64,38]},{index:.25,rgb:[11,95,45]},{index:.38,rgb:[39,123,35]},{index:.5,rgb:[95,146,12]},{index:.63,rgb:[152,165,18]},{index:.75,rgb:[201,186,69]},{index:.88,rgb:[233,216,137]},{index:1,rgb:[255,253,205]}],cubehelix:[{index:0,rgb:[0,0,0]},{index:.07,rgb:[22,5,59]},{index:.13,rgb:[60,4,105]},{index:.2,rgb:[109,1,135]},{index:.27,rgb:[161,0,147]},{index:.33,rgb:[210,2,142]},{index:.4,rgb:[251,11,123]},{index:.47,rgb:[255,29,97]},{index:.53,rgb:[255,54,69]},{index:.6,rgb:[255,85,46]},{index:.67,rgb:[255,120,34]},{index:.73,rgb:[255,157,37]},{index:.8,rgb:[241,191,57]},{index:.87,rgb:[224,220,93]},{index:.93,rgb:[218,241,142]},{index:1,rgb:[227,253,198]}]}},{}],97:[function(t,e,r){"use strict";function n(t){var e,r,n,u,c,h,f,d,p,m,v,g,y,b=[],x=[],_=[],w=[];if(o.isPlainObject(t)||(t={}),p=t.nshades||72,d=t.format||"hex",f=t.colormap,f||(f="jet"),"string"==typeof f){if(f=f.toLowerCase(),!l[f])throw Error(f+" not a supported colorscale");h=s(l[f])}else{if(!Array.isArray(f))throw Error("unsupported colormap option",f);h=s(f)}if(h.length>p)throw new Error(f+" map requires nshades to be at least size "+h.length);for(v=Array.isArray(t.alpha)?2!==t.alpha.length?[1,1]:s(t.alpha):"number"==typeof t.alpha?[t.alpha,t.alpha]:[1,1],e=h.map(function(t){return Math.round(t.index*p)}),v[0]<0&&(v[0]=0),v[1]<0&&(v[0]=0),v[0]>1&&(v[0]=1),v[1]>1&&(v[0]=1),y=0;y<e.length;++y)g=h[y].index,r=h[y].rgb,4===r.length&&r[3]>=0&&r[3]<=1||(r[3]=v[0]+(v[1]-v[0])*g);for(y=0;y<e.length-1;++y)c=e[y+1]-e[y],n=h[y].rgb,u=h[y+1].rgb,b=b.concat(o.linspace(n[0],u[0],c)),x=x.concat(o.linspace(n[1],u[1],c)),_=_.concat(o.linspace(n[2],u[2],c)),w=w.concat(o.linspace(n[3],u[3],c));return b=b.map(Math.round),x=x.map(Math.round),_=_.map(Math.round),m=o.zip(b,x,_,w),"hex"===d&&(m=m.map(i)),"rgbaString"===d&&(m=m.map(a)),m}function i(t){for(var e,r="#",n=0;n<3;++n)e=t[n],e=e.toString(16),r+=("00"+e).substr(e.length);return r}function a(t){return"rgba("+t.join(",")+")"}var o=t("arraytools"),s=t("clone"),l=t("./colorScales");e.exports=n},{"./colorScales":96,arraytools:44,clone:89}],98:[function(t,e,r){"use strict";function n(t,e,r){var n=s(t[0],-e[0]),i=s(t[1],-e[1]),a=s(r[0],-e[0]),o=s(r[1],-e[1]),c=u(l(n,a),l(i,o));return c[c.length-1]>=0}function i(t,e,r,i){var s=a(e,r,i);if(0===s){var l=o(a(t,e,r)),u=o(a(t,e,i));if(l===u){if(0===l){var c=n(t,e,r);return c===n(t,e,i)?0:c?1:-1}return 0}return 0===u?l>0?-1:n(t,e,i)?-1:1:0===l?u>0?1:n(t,e,r)?1:-1:o(u-l)}var h=a(t,e,r);return h>0?s>0&&a(t,e,i)>0?1:-1:h<0?s>0||a(t,e,i)>0?1:-1:a(t,e,i)>0?1:n(t,e,r)?1:-1}e.exports=i;var a=t("robust-orientation"),o=t("signum"),s=t("two-sum"),l=t("robust-product"),u=t("robust-sum")},{"robust-orientation":506,"robust-product":507,"robust-sum":511,signum:513,"two-sum":538}],99:[function(t,e,r){function n(t,e){return t-e}function i(t,e){var r=t.length,i=t.length-e.length;if(i)return i;switch(r){case 0:return 0;case 1:return t[0]-e[0];case 2:return t[0]+t[1]-e[0]-e[1]||a(t[0],t[1])-a(e[0],e[1]);case 3:var o=t[0]+t[1],s=e[0]+e[1];if(i=o+t[2]-(s+e[2]))return i;var l=a(t[0],t[1]),u=a(e[0],e[1]);return a(l,t[2])-a(u,e[2])||a(l+t[2],o)-a(u+e[2],s);case 4:var c=t[0],h=t[1],f=t[2],d=t[3],p=e[0],m=e[1],v=e[2],g=e[3];return c+h+f+d-(p+m+v+g)||a(c,h,f,d)-a(p,m,v,g,p)||a(c+h,c+f,c+d,h+f,h+d,f+d)-a(p+m,p+v,p+g,m+v,m+g,v+g)||a(c+h+f,c+h+d,c+f+d,h+f+d)-a(p+m+v,p+m+g,p+v+g,m+v+g);default:for(var y=t.slice().sort(n),b=e.slice().sort(n),x=0;x<r;++x)if(i=y[x]-b[x])return i;return 0}}e.exports=i;var a=Math.min},{}],100:[function(t,e,r){"use strict";function n(t,e){return i(t,e)||a(t)-a(e)}var i=t("compare-cell"),a=t("cell-orientation");e.exports=n},{"cell-orientation":83,"compare-cell":99}],101:[function(t,e,r){"use strict";function n(t){var e=t.length;if(0===e)return[];if(1===e)return[[0]];var r=t[0].length;return 0===r?[]:1===r?i(t):2===r?a(t):o(t,r)}var i=t("./lib/ch1d"),a=t("./lib/ch2d"),o=t("./lib/chnd");e.exports=n},{"./lib/ch1d":102,"./lib/ch2d":103,"./lib/chnd":104}],102:[function(t,e,r){"use strict";function n(t){for(var e=0,r=0,n=1;n<t.length;++n)t[n][0]<t[e][0]&&(e=n),t[n][0]>t[r][0]&&(r=n);return e<r?[[e],[r]]:e>r?[[r],[e]]:[[e]]}e.exports=n},{}],103:[function(t,e,r){"use strict";function n(t){var e=i(t),r=e.length;if(r<=2)return[];for(var n=new Array(r),a=e[r-1],o=0;o<r;++o){var s=e[o];n[o]=[a,s],a=s}return n}e.exports=n;var i=t("monotone-convex-hull-2d")},{"monotone-convex-hull-2d":449}],104:[function(t,e,r){"use strict";function n(t,e){for(var r=t.length,n=new Array(r),i=0;i<e.length;++i)n[i]=t[e[i]];for(var a=e.length,i=0;i<r;++i)e.indexOf(i)<0&&(n[a++]=t[i]);return n}function i(t,e){for(var r=t.length,n=e.length,i=0;i<r;++i)for(var a=t[i],o=0;o<a.length;++o){var s=a[o];if(s<n)a[o]=e[s];else{s-=n;for(var l=0;l<n;++l)s>=e[l]&&(s+=1);a[o]=s}}return t}function a(t,e){try{return o(t,!0)}catch(u){var r=s(t);if(r.length<=e)return[];var a=n(t,r),l=o(a,!0);return i(l,r)}}e.exports=a;var o=t("incremental-convex-hull"),s=t("affine-hull")},{"affine-hull":39,"incremental-convex-hull":288}],105:[function(t,e,r){e.exports={AFG:"afghan",ALA:"\\b\\wland",ALB:"albania",DZA:"algeria",ASM:"^(?=.*americ).*samoa",AND:"andorra",AGO:"angola",AIA:"anguill?a",ATA:"antarctica",ATG:"antigua",ARG:"argentin",ARM:"armenia",ABW:"^(?!.*bonaire).*\\baruba",AUS:"australia",AUT:"^(?!.*hungary).*austria|\\baustri.*\\bemp",AZE:"azerbaijan",BHS:"bahamas",BHR:"bahrain",BGD:"bangladesh|^(?=.*east).*paki?stan",BRB:"barbados",BLR:"belarus|byelo",BEL:"^(?!.*luxem).*belgium",BLZ:"belize|^(?=.*british).*honduras",BEN:"benin|dahome",BMU:"bermuda",BTN:"bhutan",BOL:"bolivia",BES:"^(?=.*bonaire).*eustatius|^(?=.*carib).*netherlands|\\bbes.?islands",BIH:"herzegovina|bosnia",BWA:"botswana|bechuana",BVT:"bouvet",BRA:"brazil",IOT:"british.?indian.?ocean",BRN:"brunei",BGR:"bulgaria",BFA:"burkina|\\bfaso|upper.?volta",BDI:"burundi",CPV:"verde",KHM:"cambodia|kampuchea|khmer",CMR:"cameroon",CAN:"canada",CYM:"cayman",CAF:"\\bcentral.african.republic",TCD:"\\bchad",CHL:"\\bchile",CHN:"^(?!.*\\bmac)(?!.*\\bhong)(?!.*\\btai)(?!.*\\brep).*china|^(?=.*peo)(?=.*rep).*china",CXR:"christmas",CCK:"\\bcocos|keeling",COL:"colombia",COM:"comoro",COG:"^(?!.*\\bdem)(?!.*\\bd[\\.]?r)(?!.*kinshasa)(?!.*zaire)(?!.*belg)(?!.*l.opoldville)(?!.*free).*\\bcongo",COK:"\\bcook",CRI:"costa.?rica",CIV:"ivoire|ivory",HRV:"croatia",CUB:"\\bcuba",CUW:"^(?!.*bonaire).*\\bcura(c|\xe7)ao",CYP:"cyprus",CSK:"czechoslovakia",CZE:"^(?=.*rep).*czech|czechia|bohemia",COD:"\\bdem.*congo|congo.*\\bdem|congo.*\\bd[\\.]?r|\\bd[\\.]?r.*congo|belgian.?congo|congo.?free.?state|kinshasa|zaire|l.opoldville|drc|droc|rdc",DNK:"denmark",DJI:"djibouti",DMA:"dominica(?!n)",DOM:"dominican.rep",ECU:"ecuador",EGY:"egypt",SLV:"el.?salvador",GNQ:"guine.*eq|eq.*guine|^(?=.*span).*guinea",ERI:"eritrea",EST:"estonia",ETH:"ethiopia|abyssinia",FLK:"falkland|malvinas",FRO:"faroe|faeroe",FJI:"fiji",FIN:"finland",FRA:"^(?!.*\\bdep)(?!.*martinique).*france|french.?republic|\\bgaul",GUF:"^(?=.*french).*guiana",PYF:"french.?polynesia|tahiti",ATF:"french.?southern",GAB:"gabon",GMB:"gambia",GEO:"^(?!.*south).*georgia",DDR:"german.?democratic.?republic|democratic.?republic.*germany|east.germany",DEU:"^(?!.*east).*germany|^(?=.*\\bfed.*\\brep).*german",GHA:"ghana|gold.?coast",GIB:"gibraltar",GRC:"greece|hellenic|hellas",GRL:"greenland",GRD:"grenada",GLP:"guadeloupe",GUM:"\\bguam",GTM:"guatemala",GGY:"guernsey",GIN:"^(?!.*eq)(?!.*span)(?!.*bissau)(?!.*portu)(?!.*new).*guinea",GNB:"bissau|^(?=.*portu).*guinea",GUY:"guyana|british.?guiana",HTI:"haiti",HMD:"heard.*mcdonald",VAT:"holy.?see|vatican|papal.?st",HND:"^(?!.*brit).*honduras",HKG:"hong.?kong",HUN:"^(?!.*austr).*hungary",ISL:"iceland",IND:"india(?!.*ocea)",IDN:"indonesia",IRN:"\\biran|persia",IRQ:"\\biraq|mesopotamia",IRL:"(^ireland)|(^republic.*ireland)",IMN:"^(?=.*isle).*\\bman",ISR:"israel",ITA:"italy",JAM:"jamaica",JPN:"japan",JEY:"jersey",JOR:"jordan",KAZ:"kazak",KEN:"kenya|british.?east.?africa|east.?africa.?prot",KIR:"kiribati",PRK:"^(?=.*democrat|people|north|d.*p.*.r).*\\bkorea|dprk|korea.*(d.*p.*r)",KWT:"kuwait",KGZ:"kyrgyz|kirghiz",LAO:"\\blaos?\\b",LVA:"latvia",LBN:"lebanon",LSO:"lesotho|basuto",LBR:"liberia",LBY:"libya",LIE:"liechtenstein",LTU:"lithuania",LUX:"^(?!.*belg).*luxem",MAC:"maca(o|u)",MDG:"madagascar|malagasy",MWI:"malawi|nyasa",MYS:"malaysia",MDV:"maldive",MLI:"\\bmali\\b",MLT:"\\bmalta",MHL:"marshall",MTQ:"martinique",MRT:"mauritania",MUS:"mauritius",MYT:"\\bmayotte",MEX:"\\bmexic",FSM:"fed.*micronesia|micronesia.*fed",MCO:"monaco",MNG:"mongolia",MNE:"^(?!.*serbia).*montenegro",MSR:"montserrat",MAR:"morocco|\\bmaroc",MOZ:"mozambique",MMR:"myanmar|burma",NAM:"namibia",NRU:"nauru",NPL:"nepal",NLD:"^(?!.*\\bant)(?!.*\\bcarib).*netherlands",ANT:"^(?=.*\\bant).*(nether|dutch)",NCL:"new.?caledonia",NZL:"new.?zealand",NIC:"nicaragua",NER:"\\bniger(?!ia)",NGA:"nigeria",NIU:"niue",NFK:"norfolk",MNP:"mariana",NOR:"norway",OMN:"\\boman|trucial",PAK:"^(?!.*east).*paki?stan",PLW:"palau",PSE:"palestin|\\bgaza|west.?bank",PAN:"panama",PNG:"papua|new.?guinea",PRY:"paraguay",PER:"peru",PHL:"philippines",PCN:"pitcairn",POL:"poland",PRT:"portugal",PRI:"puerto.?rico",QAT:"qatar",KOR:"^(?!.*d.*p.*r)(?!.*democrat)(?!.*people)(?!.*north).*\\bkorea(?!.*d.*p.*r)",MDA:"moldov|b(a|e)ssarabia",REU:"r(e|\xe9)union",ROU:"r(o|u|ou)mania",RUS:"\\brussia|soviet.?union|u\\.?s\\.?s\\.?r|socialist.?republics",RWA:"rwanda",BLM:"barth(e|\xe9)lemy",SHN:"helena",KNA:"kitts|\\bnevis",LCA:"\\blucia",MAF:"^(?=.*collectivity).*martin|^(?=.*france).*martin(?!ique)|^(?=.*french).*martin(?!ique)",SPM:"miquelon",VCT:"vincent",WSM:"^(?!.*amer).*samoa",SMR:"san.?marino",STP:"\\bs(a|\xe3)o.?tom(e|\xe9)",SAU:"\\bsa\\w*.?arabia",SEN:"senegal",SRB:"^(?!.*monte).*serbia",SYC:"seychell",SLE:"sierra",SGP:"singapore",SXM:"^(?!.*martin)(?!.*saba).*maarten",SVK:"^(?!.*cze).*slovak",SVN:"slovenia",SLB:"solomon",SOM:"somali",ZAF:"south.africa|s\\\\..?africa",SGS:"south.?georgia|sandwich",SSD:"\\bs\\w*.?sudan",ESP:"spain",LKA:"sri.?lanka|ceylon",SDN:"^(?!.*\\bs(?!u)).*sudan",SUR:"surinam|dutch.?guiana",SJM:"svalbard",SWZ:"swaziland",SWE:"sweden",CHE:"switz|swiss",SYR:"syria",TWN:"taiwan|taipei|formosa|^(?!.*peo)(?=.*rep).*china",TJK:"tajik",THA:"thailand|\\bsiam",MKD:"macedonia|fyrom",TLS:"^(?=.*leste).*timor|^(?=.*east).*timor",TGO:"togo",TKL:"tokelau",TON:"tonga",TTO:"trinidad|tobago",TUN:"tunisia",TUR:"turkey",TKM:"turkmen",TCA:"turks",TUV:"tuvalu",UGA:"uganda",UKR:"ukrain",ARE:"emirates|^u\\.?a\\.?e\\.?$|united.?arab.?em",GBR:"united.?kingdom|britain|^u\\.?k\\.?$",TZA:"tanzania",USA:"united.?states\\b(?!.*islands)|\\bu\\.?s\\.?a\\.?\\b|^\\s*u\\.?s\\.?\\b(?!.*islands)",UMI:"minor.?outlying.?is",URY:"uruguay",UZB:"uzbek",VUT:"vanuatu|new.?hebrides",VEN:"venezuela",VNM:"^(?!.*republic).*viet.?nam|^(?=.*socialist).*viet.?nam",VGB:"^(?=.*\\bu\\.?\\s?k).*virgin|^(?=.*brit).*virgin|^(?=.*kingdom).*virgin",VIR:"^(?=.*\\bu\\.?\\s?s).*virgin|^(?=.*states).*virgin",WLF:"futuna|wallis",ESH:"western.sahara",YEM:"^(?!.*arab)(?!.*north)(?!.*sana)(?!.*peo)(?!.*dem)(?!.*south)(?!.*aden)(?!.*\\bp\\.?d\\.?r).*yemen",YMD:"^(?=.*peo).*yemen|^(?!.*rep)(?=.*dem).*yemen|^(?=.*south).*yemen|^(?=.*aden).*yemen|^(?=.*\\bp\\.?d\\.?r).*yemen",YUG:"yugoslavia",ZMB:"zambia|northern.?rhodesia",EAZ:"zanzibar",ZWE:"zimbabwe|^(?!.*northern).*rhodesia"}},{}],106:[function(t,e,r){function n(t){return t=Math.round(t),t<0?0:t>255?255:t}function i(t){return t<0?0:t>1?1:t}function a(t){return n("%"===t[t.length-1]?parseFloat(t)/100*255:parseInt(t))}function o(t){return i("%"===t[t.length-1]?parseFloat(t)/100:parseFloat(t))}function s(t,e,r){return r<0?r+=1:r>1&&(r-=1),6*r<1?t+(e-t)*r*6:2*r<1?e:3*r<2?t+(e-t)*(2/3-r)*6:t}function l(t){var e=t.replace(/ /g,"").toLowerCase();if(e in u)return u[e].slice();if("#"===e[0]){if(4===e.length){var r=parseInt(e.substr(1),16);return r>=0&&r<=4095?[(3840&r)>>4|(3840&r)>>8,240&r|(240&r)>>4,15&r|(15&r)<<4,1]:null}if(7===e.length){var r=parseInt(e.substr(1),16);return r>=0&&r<=16777215?[(16711680&r)>>16,(65280&r)>>8,255&r,1]:null}return null}var i=e.indexOf("("),l=e.indexOf(")");if(-1!==i&&l+1===e.length){var c=e.substr(0,i),h=e.substr(i+1,l-(i+1)).split(","),f=1;switch(c){case"rgba":if(4!==h.length)return null;f=o(h.pop());case"rgb":return 3!==h.length?null:[a(h[0]),a(h[1]),a(h[2]),f];case"hsla":if(4!==h.length)return null;f=o(h.pop());case"hsl":if(3!==h.length)return null;var d=(parseFloat(h[0])%360+360)%360/360,p=o(h[1]),m=o(h[2]),v=m<=.5?m*(p+1):m+p-m*p,g=2*m-v;return[n(255*s(g,v,d+1/3)),n(255*s(g,v,d)),n(255*s(g,v,d-1/3)),f];default:return null}}return null}var u={transparent:[0,0,0,0],aliceblue:[240,248,255,1],antiquewhite:[250,235,215,1],aqua:[0,255,255,1],aquamarine:[127,255,212,1],azure:[240,255,255,1],beige:[245,245,220,1],bisque:[255,228,196,1],black:[0,0,0,1],blanchedalmond:[255,235,205,1],blue:[0,0,255,1],blueviolet:[138,43,226,1],brown:[165,42,42,1],burlywood:[222,184,135,1],cadetblue:[95,158,160,1],chartreuse:[127,255,0,1],chocolate:[210,105,30,1],coral:[255,127,80,1],cornflowerblue:[100,149,237,1],cornsilk:[255,248,220,1],crimson:[220,20,60,1],cyan:[0,255,255,1],darkblue:[0,0,139,1],darkcyan:[0,139,139,1],darkgoldenrod:[184,134,11,1],darkgray:[169,169,169,1],darkgreen:[0,100,0,1],darkgrey:[169,169,169,1],darkkhaki:[189,183,107,1],
darkmagenta:[139,0,139,1],darkolivegreen:[85,107,47,1],darkorange:[255,140,0,1],darkorchid:[153,50,204,1],darkred:[139,0,0,1],darksalmon:[233,150,122,1],darkseagreen:[143,188,143,1],darkslateblue:[72,61,139,1],darkslategray:[47,79,79,1],darkslategrey:[47,79,79,1],darkturquoise:[0,206,209,1],darkviolet:[148,0,211,1],deeppink:[255,20,147,1],deepskyblue:[0,191,255,1],dimgray:[105,105,105,1],dimgrey:[105,105,105,1],dodgerblue:[30,144,255,1],firebrick:[178,34,34,1],floralwhite:[255,250,240,1],forestgreen:[34,139,34,1],fuchsia:[255,0,255,1],gainsboro:[220,220,220,1],ghostwhite:[248,248,255,1],gold:[255,215,0,1],goldenrod:[218,165,32,1],gray:[128,128,128,1],green:[0,128,0,1],greenyellow:[173,255,47,1],grey:[128,128,128,1],honeydew:[240,255,240,1],hotpink:[255,105,180,1],indianred:[205,92,92,1],indigo:[75,0,130,1],ivory:[255,255,240,1],khaki:[240,230,140,1],lavender:[230,230,250,1],lavenderblush:[255,240,245,1],lawngreen:[124,252,0,1],lemonchiffon:[255,250,205,1],lightblue:[173,216,230,1],lightcoral:[240,128,128,1],lightcyan:[224,255,255,1],lightgoldenrodyellow:[250,250,210,1],lightgray:[211,211,211,1],lightgreen:[144,238,144,1],lightgrey:[211,211,211,1],lightpink:[255,182,193,1],lightsalmon:[255,160,122,1],lightseagreen:[32,178,170,1],lightskyblue:[135,206,250,1],lightslategray:[119,136,153,1],lightslategrey:[119,136,153,1],lightsteelblue:[176,196,222,1],lightyellow:[255,255,224,1],lime:[0,255,0,1],limegreen:[50,205,50,1],linen:[250,240,230,1],magenta:[255,0,255,1],maroon:[128,0,0,1],mediumaquamarine:[102,205,170,1],mediumblue:[0,0,205,1],mediumorchid:[186,85,211,1],mediumpurple:[147,112,219,1],mediumseagreen:[60,179,113,1],mediumslateblue:[123,104,238,1],mediumspringgreen:[0,250,154,1],mediumturquoise:[72,209,204,1],mediumvioletred:[199,21,133,1],midnightblue:[25,25,112,1],mintcream:[245,255,250,1],mistyrose:[255,228,225,1],moccasin:[255,228,181,1],navajowhite:[255,222,173,1],navy:[0,0,128,1],oldlace:[253,245,230,1],olive:[128,128,0,1],olivedrab:[107,142,35,1],orange:[255,165,0,1],orangered:[255,69,0,1],orchid:[218,112,214,1],palegoldenrod:[238,232,170,1],palegreen:[152,251,152,1],paleturquoise:[175,238,238,1],palevioletred:[219,112,147,1],papayawhip:[255,239,213,1],peachpuff:[255,218,185,1],peru:[205,133,63,1],pink:[255,192,203,1],plum:[221,160,221,1],powderblue:[176,224,230,1],purple:[128,0,128,1],rebeccapurple:[102,51,153,1],red:[255,0,0,1],rosybrown:[188,143,143,1],royalblue:[65,105,225,1],saddlebrown:[139,69,19,1],salmon:[250,128,114,1],sandybrown:[244,164,96,1],seagreen:[46,139,87,1],seashell:[255,245,238,1],sienna:[160,82,45,1],silver:[192,192,192,1],skyblue:[135,206,235,1],slateblue:[106,90,205,1],slategray:[112,128,144,1],slategrey:[112,128,144,1],snow:[255,250,250,1],springgreen:[0,255,127,1],steelblue:[70,130,180,1],tan:[210,180,140,1],teal:[0,128,128,1],thistle:[216,191,216,1],tomato:[255,99,71,1],turquoise:[64,224,208,1],violet:[238,130,238,1],wheat:[245,222,179,1],white:[255,255,255,1],whitesmoke:[245,245,245,1],yellow:[255,255,0,1],yellowgreen:[154,205,50,1]};try{r.parseCSSColor=l}catch(t){}},{}],107:[function(t,e,r){"use strict";function n(t,e,r,n,i,a){var o=6*i*i-6*i,s=3*i*i-4*i+1,l=-6*i*i+6*i,u=3*i*i-2*i;if(t.length){a||(a=new Array(t.length));for(var c=t.length-1;c>=0;--c)a[c]=o*t[c]+s*e[c]+l*r[c]+u*n[c];return a}return o*t+s*e+l*r[c]+u*n}function i(t,e,r,n,i,a){var o=i-1,s=i*i,l=o*o,u=(1+2*i)*l,c=i*l,h=s*(3-2*i),f=s*o;if(t.length){a||(a=new Array(t.length));for(var d=t.length-1;d>=0;--d)a[d]=u*t[d]+c*e[d]+h*r[d]+f*n[d];return a}return u*t+c*e+h*r+f*n}e.exports=i,e.exports.derivative=n},{}],108:[function(t,e,r){"use strict";function n(){this.argTypes=[],this.shimArgs=[],this.arrayArgs=[],this.arrayBlockIndices=[],this.scalarArgs=[],this.offsetArgs=[],this.offsetArgIndex=[],this.indexArgs=[],this.shapeArgs=[],this.funcName="",this.pre=null,this.body=null,this.post=null,this.debug=!1}function i(t){var e=new n;e.pre=t.pre,e.body=t.body,e.post=t.post;var r=t.args.slice(0);e.argTypes=r;for(var i=0;i<r.length;++i){var o=r[i];if("array"===o||"object"==typeof o&&o.blockIndices){if(e.argTypes[i]="array",e.arrayArgs.push(i),e.arrayBlockIndices.push(o.blockIndices?o.blockIndices:0),e.shimArgs.push("array"+i),i<e.pre.args.length&&e.pre.args[i].count>0)throw new Error("cwise: pre() block may not reference array args");if(i<e.post.args.length&&e.post.args[i].count>0)throw new Error("cwise: post() block may not reference array args")}else if("scalar"===o)e.scalarArgs.push(i),e.shimArgs.push("scalar"+i);else if("index"===o){if(e.indexArgs.push(i),i<e.pre.args.length&&e.pre.args[i].count>0)throw new Error("cwise: pre() block may not reference array index");if(i<e.body.args.length&&e.body.args[i].lvalue)throw new Error("cwise: body() block may not write to array index");if(i<e.post.args.length&&e.post.args[i].count>0)throw new Error("cwise: post() block may not reference array index")}else if("shape"===o){if(e.shapeArgs.push(i),i<e.pre.args.length&&e.pre.args[i].lvalue)throw new Error("cwise: pre() block may not write to array shape");if(i<e.body.args.length&&e.body.args[i].lvalue)throw new Error("cwise: body() block may not write to array shape");if(i<e.post.args.length&&e.post.args[i].lvalue)throw new Error("cwise: post() block may not write to array shape")}else{if("object"!=typeof o||!o.offset)throw new Error("cwise: Unknown argument type "+r[i]);e.argTypes[i]="offset",e.offsetArgs.push({array:o.array,offset:o.offset}),e.offsetArgIndex.push(i)}}if(e.arrayArgs.length<=0)throw new Error("cwise: No array arguments specified");if(e.pre.args.length>r.length)throw new Error("cwise: Too many arguments in pre() block");if(e.body.args.length>r.length)throw new Error("cwise: Too many arguments in body() block");if(e.post.args.length>r.length)throw new Error("cwise: Too many arguments in post() block");return e.debug=!!t.printCode||!!t.debug,e.funcName=t.funcName||"cwise",e.blockSize=t.blockSize||64,a(e)}var a=t("./lib/thunk.js");e.exports=i},{"./lib/thunk.js":110}],109:[function(t,e,r){"use strict";function n(t,e,r){var n,i,a=t.length,o=e.arrayArgs.length,s=e.indexArgs.length>0,l=[],u=[],c=0,h=0;for(n=0;n<a;++n)u.push(["i",n,"=0"].join(""));for(i=0;i<o;++i)for(n=0;n<a;++n)h=c,c=t[n],0===n?u.push(["d",i,"s",n,"=t",i,"p",c].join("")):u.push(["d",i,"s",n,"=(t",i,"p",c,"-s",h,"*t",i,"p",h,")"].join(""));for(u.length>0&&l.push("var "+u.join(",")),n=a-1;n>=0;--n)c=t[n],l.push(["for(i",n,"=0;i",n,"<s",c,";++i",n,"){"].join(""));for(l.push(r),n=0;n<a;++n){for(h=c,c=t[n],i=0;i<o;++i)l.push(["p",i,"+=d",i,"s",n].join(""));s&&(n>0&&l.push(["index[",h,"]-=s",h].join("")),l.push(["++index[",c,"]"].join(""))),l.push("}")}return l.join("\n")}function i(t,e,r,i){for(var a=e.length,o=r.arrayArgs.length,s=r.blockSize,l=r.indexArgs.length>0,u=[],c=0;c<o;++c)u.push(["var offset",c,"=p",c].join(""));for(var c=t;c<a;++c)u.push(["for(var j"+c+"=SS[",e[c],"]|0;j",c,">0;){"].join("")),u.push(["if(j",c,"<",s,"){"].join("")),u.push(["s",e[c],"=j",c].join("")),u.push(["j",c,"=0"].join("")),u.push(["}else{s",e[c],"=",s].join("")),u.push(["j",c,"-=",s,"}"].join("")),l&&u.push(["index[",e[c],"]=j",c].join(""));for(var c=0;c<o;++c){for(var h=["offset"+c],f=t;f<a;++f)h.push(["j",f,"*t",c,"p",e[f]].join(""));u.push(["p",c,"=(",h.join("+"),")"].join(""))}u.push(n(e,r,i));for(var c=t;c<a;++c)u.push("}");return u.join("\n")}function a(t){for(var e=0,r=t[0].length;e<r;){for(var n=1;n<t.length;++n)if(t[n][e]!==t[0][e])return e;++e}return e}function o(t,e,r){for(var n=t.body,i=[],a=[],o=0;o<t.args.length;++o){var s=t.args[o];if(!(s.count<=0)){var l=new RegExp(s.name,"g"),u="",c=e.arrayArgs.indexOf(o);switch(e.argTypes[o]){case"offset":var h=e.offsetArgIndex.indexOf(o);c=e.offsetArgs[h].array,u="+q"+h;case"array":u="p"+c+u;var f="l"+o,d="a"+c;if(0===e.arrayBlockIndices[c])1===s.count?"generic"===r[c]?s.lvalue?(i.push(["var ",f,"=",d,".get(",u,")"].join("")),n=n.replace(l,f),a.push([d,".set(",u,",",f,")"].join(""))):n=n.replace(l,[d,".get(",u,")"].join("")):n=n.replace(l,[d,"[",u,"]"].join("")):"generic"===r[c]?(i.push(["var ",f,"=",d,".get(",u,")"].join("")),n=n.replace(l,f),s.lvalue&&a.push([d,".set(",u,",",f,")"].join(""))):(i.push(["var ",f,"=",d,"[",u,"]"].join("")),n=n.replace(l,f),s.lvalue&&a.push([d,"[",u,"]=",f].join("")));else{for(var p=[s.name],m=[u],v=0;v<Math.abs(e.arrayBlockIndices[c]);v++)p.push("\\s*\\[([^\\]]+)\\]"),m.push("$"+(v+1)+"*t"+c+"b"+v);if(l=new RegExp(p.join(""),"g"),u=m.join("+"),"generic"===r[c])throw new Error("cwise: Generic arrays not supported in combination with blocks!");n=n.replace(l,[d,"[",u,"]"].join(""))}break;case"scalar":n=n.replace(l,"Y"+e.scalarArgs.indexOf(o));break;case"index":n=n.replace(l,"index");break;case"shape":n=n.replace(l,"shape")}}}return[i.join("\n"),n,a.join("\n")].join("\n").trim()}function s(t){for(var e=new Array(t.length),r=!0,n=0;n<t.length;++n){var i=t[n],a=i.match(/\d+/);a=a?a[0]:"",0===i.charAt(0)?e[n]="u"+i.charAt(1)+a:e[n]=i.charAt(0)+a,n>0&&(r=r&&e[n]===e[n-1])}return r?e[0]:e.join("")}function l(t,e){for(var r=e[1].length-Math.abs(t.arrayBlockIndices[0])|0,l=new Array(t.arrayArgs.length),c=new Array(t.arrayArgs.length),h=0;h<t.arrayArgs.length;++h)c[h]=e[2*h],l[h]=e[2*h+1];for(var f=[],d=[],p=[],m=[],v=[],h=0;h<t.arrayArgs.length;++h){t.arrayBlockIndices[h]<0?(p.push(0),m.push(r),f.push(r),d.push(r+t.arrayBlockIndices[h])):(p.push(t.arrayBlockIndices[h]),m.push(t.arrayBlockIndices[h]+r),f.push(0),d.push(t.arrayBlockIndices[h]));for(var g=[],y=0;y<l[h].length;y++)p[h]<=l[h][y]&&l[h][y]<m[h]&&g.push(l[h][y]-p[h]);v.push(g)}for(var b=["SS"],x=["'use strict'"],_=[],y=0;y<r;++y)_.push(["s",y,"=SS[",y,"]"].join(""));for(var h=0;h<t.arrayArgs.length;++h){b.push("a"+h),b.push("t"+h),b.push("p"+h);for(var y=0;y<r;++y)_.push(["t",h,"p",y,"=t",h,"[",p[h]+y,"]"].join(""));for(var y=0;y<Math.abs(t.arrayBlockIndices[h]);++y)_.push(["t",h,"b",y,"=t",h,"[",f[h]+y,"]"].join(""))}for(var h=0;h<t.scalarArgs.length;++h)b.push("Y"+h);if(t.shapeArgs.length>0&&_.push("shape=SS.slice(0)"),t.indexArgs.length>0){for(var w=new Array(r),h=0;h<r;++h)w[h]="0";_.push(["index=[",w.join(","),"]"].join(""))}for(var h=0;h<t.offsetArgs.length;++h){for(var M=t.offsetArgs[h],k=[],y=0;y<M.offset.length;++y)0!==M.offset[y]&&(1===M.offset[y]?k.push(["t",M.array,"p",y].join("")):k.push([M.offset[y],"*t",M.array,"p",y].join("")));0===k.length?_.push("q"+h+"=0"):_.push(["q",h,"=",k.join("+")].join(""))}var A=u([].concat(t.pre.thisVars).concat(t.body.thisVars).concat(t.post.thisVars));_=_.concat(A),_.length>0&&x.push("var "+_.join(","));for(var h=0;h<t.arrayArgs.length;++h)x.push("p"+h+"|=0");t.pre.body.length>3&&x.push(o(t.pre,t,c));var T=o(t.body,t,c),S=a(v);S<r?x.push(i(S,v[0],t,T)):x.push(n(v[0],t,T)),t.post.body.length>3&&x.push(o(t.post,t,c)),t.debug&&console.log("-----Generated cwise routine for ",e,":\n"+x.join("\n")+"\n----------");var E=[t.funcName||"unnamed","_cwise_loop_",l[0].join("s"),"m",S,s(c)].join("");return new Function(["function ",E,"(",b.join(","),"){",x.join("\n"),"} return ",E].join(""))()}var u=t("uniq");e.exports=l},{uniq:541}],110:[function(t,e,r){"use strict";function n(t){var e=["'use strict'","var CACHED={}"],r=[],n=t.funcName+"_cwise_thunk";e.push(["return function ",n,"(",t.shimArgs.join(","),"){"].join(""));for(var a=[],o=[],s=[["array",t.arrayArgs[0],".shape.slice(",Math.max(0,t.arrayBlockIndices[0]),t.arrayBlockIndices[0]<0?","+t.arrayBlockIndices[0]+")":")"].join("")],l=[],u=[],c=0;c<t.arrayArgs.length;++c){var h=t.arrayArgs[c];r.push(["t",h,"=array",h,".dtype,","r",h,"=array",h,".order"].join("")),a.push("t"+h),a.push("r"+h),o.push("t"+h),o.push("r"+h+".join()"),s.push("array"+h+".data"),s.push("array"+h+".stride"),s.push("array"+h+".offset|0"),c>0&&(l.push("array"+t.arrayArgs[0]+".shape.length===array"+h+".shape.length+"+(Math.abs(t.arrayBlockIndices[0])-Math.abs(t.arrayBlockIndices[c]))),u.push("array"+t.arrayArgs[0]+".shape[shapeIndex+"+Math.max(0,t.arrayBlockIndices[0])+"]===array"+h+".shape[shapeIndex+"+Math.max(0,t.arrayBlockIndices[c])+"]"))}t.arrayArgs.length>1&&(e.push("if (!("+l.join(" && ")+")) throw new Error('cwise: Arrays do not all have the same dimensionality!')"),e.push("for(var shapeIndex=array"+t.arrayArgs[0]+".shape.length-"+Math.abs(t.arrayBlockIndices[0])+"; shapeIndex--\x3e0;) {"),e.push("if (!("+u.join(" && ")+")) throw new Error('cwise: Arrays do not all have the same shape!')"),e.push("}"));for(var c=0;c<t.scalarArgs.length;++c)s.push("scalar"+t.scalarArgs[c]);return r.push(["type=[",o.join(","),"].join()"].join("")),r.push("proc=CACHED[type]"),e.push("var "+r.join(",")),e.push(["if(!proc){","CACHED[type]=proc=compile([",a.join(","),"])}","return proc(",s.join(","),")}"].join("")),t.debug&&console.log("-----Generated thunk:\n"+e.join("\n")+"\n----------"),new Function("compile",e.join("\n"))(i.bind(void 0,t))}var i=t("./compile.js");e.exports=n},{"./compile.js":109}],111:[function(t,e,r){e.exports=t("cwise-compiler")},{"cwise-compiler":108}],112:[function(e,r,n){!function(e,i){"object"==typeof n&&void 0!==r?i(n):"function"==typeof t&&t.amd?t(["exports"],i):i(e.d3=e.d3||{})}(this,function(t){"use strict";function e(t){return function(e,r){return o(t(e),r)}}function r(t,e){return[t,e]}function n(t,e,r){var n=(e-t)/Math.max(0,r),i=Math.floor(Math.log(n)/Math.LN10),a=n/Math.pow(10,i);return i>=0?(a>=k?10:a>=A?5:a>=T?2:1)*Math.pow(10,i):-Math.pow(10,-i)/(a>=k?10:a>=A?5:a>=T?2:1)}function i(t,e,r){var n=Math.abs(e-t)/Math.max(0,r),i=Math.pow(10,Math.floor(Math.log(n)/Math.LN10)),a=n/i;return a>=k?i*=10:a>=A?i*=5:a>=T&&(i*=2),e<t?-i:i}function a(t){return t.length}var o=function(t,e){return t<e?-1:t>e?1:t>=e?0:NaN},s=function(t){return 1===t.length&&(t=e(t)),{left:function(e,r,n,i){for(null==n&&(n=0),null==i&&(i=e.length);n<i;){var a=n+i>>>1;t(e[a],r)<0?n=a+1:i=a}return n},right:function(e,r,n,i){for(null==n&&(n=0),null==i&&(i=e.length);n<i;){var a=n+i>>>1;t(e[a],r)>0?i=a:n=a+1}return n}}},l=s(o),u=l.right,c=l.left,h=function(t,e){null==e&&(e=r);for(var n=0,i=t.length-1,a=t[0],o=new Array(i<0?0:i);n<i;)o[n]=e(a,a=t[++n]);return o},f=function(t,e,n){var i,a,o,s,l=t.length,u=e.length,c=new Array(l*u);for(null==n&&(n=r),i=o=0;i<l;++i)for(s=t[i],a=0;a<u;++a,++o)c[o]=n(s,e[a]);return c},d=function(t,e){return e<t?-1:e>t?1:e>=t?0:NaN},p=function(t){return null===t?NaN:+t},m=function(t,e){var r,n,i=t.length,a=0,o=-1,s=0,l=0;if(null==e)for(;++o<i;)isNaN(r=p(t[o]))||(n=r-s,s+=n/++a,l+=n*(r-s));else for(;++o<i;)isNaN(r=p(e(t[o],o,t)))||(n=r-s,s+=n/++a,l+=n*(r-s));if(a>1)return l/(a-1)},v=function(t,e){var r=m(t,e);return r?Math.sqrt(r):r},g=function(t,e){var r,n,i,a=t.length,o=-1;if(null==e){for(;++o<a;)if(null!=(r=t[o])&&r>=r)for(n=i=r;++o<a;)null!=(r=t[o])&&(n>r&&(n=r),i<r&&(i=r))}else for(;++o<a;)if(null!=(r=e(t[o],o,t))&&r>=r)for(n=i=r;++o<a;)null!=(r=e(t[o],o,t))&&(n>r&&(n=r),i<r&&(i=r));return[n,i]},y=Array.prototype,b=y.slice,x=y.map,_=function(t){return function(){return t}},w=function(t){return t},M=function(t,e,r){t=+t,e=+e,r=(i=arguments.length)<2?(e=t,t=0,1):i<3?1:+r;for(var n=-1,i=0|Math.max(0,Math.ceil((e-t)/r)),a=new Array(i);++n<i;)a[n]=t+n*r;return a},k=Math.sqrt(50),A=Math.sqrt(10),T=Math.sqrt(2),S=function(t,e,r){var i,a,o,s=e<t,l=-1;if(s&&(i=t,t=e,e=i),0===(o=n(t,e,r))||!isFinite(o))return[];if(o>0)for(t=Math.ceil(t/o),e=Math.floor(e/o),a=new Array(i=Math.ceil(e-t+1));++l<i;)a[l]=(t+l)*o;else for(t=Math.floor(t*o),e=Math.ceil(e*o),a=new Array(i=Math.ceil(t-e+1));++l<i;)a[l]=(t-l)/o;return s&&a.reverse(),a},E=function(t){return Math.ceil(Math.log(t.length)/Math.LN2)+1},L=function(){function t(t){var a,o,s=t.length,l=new Array(s);for(a=0;a<s;++a)l[a]=e(t[a],a,t);var c=r(l),h=c[0],f=c[1],d=n(l,h,f);Array.isArray(d)||(d=i(h,f,d),d=M(Math.ceil(h/d)*d,Math.floor(f/d)*d,d));for(var p=d.length;d[0]<=h;)d.shift(),--p;for(;d[p-1]>f;)d.pop(),--p;var m,v=new Array(p+1);for(a=0;a<=p;++a)m=v[a]=[],m.x0=a>0?d[a-1]:h,m.x1=a<p?d[a]:f;for(a=0;a<s;++a)o=l[a],h<=o&&o<=f&&v[u(d,o,0,p)].push(t[a]);return v}var e=w,r=g,n=E;return t.value=function(r){return arguments.length?(e="function"==typeof r?r:_(r),t):e},t.domain=function(e){return arguments.length?(r="function"==typeof e?e:_([e[0],e[1]]),t):r},t.thresholds=function(e){return arguments.length?(n="function"==typeof e?e:_(Array.isArray(e)?b.call(e):e),t):n},t},C=function(t,e,r){if(null==r&&(r=p),n=t.length){if((e=+e)<=0||n<2)return+r(t[0],0,t);if(e>=1)return+r(t[n-1],n-1,t);var n,i=(n-1)*e,a=Math.floor(i),o=+r(t[a],a,t);return o+(+r(t[a+1],a+1,t)-o)*(i-a)}},z=function(t,e,r){return t=x.call(t,p).sort(o),Math.ceil((r-e)/(2*(C(t,.75)-C(t,.25))*Math.pow(t.length,-1/3)))},I=function(t,e,r){return Math.ceil((r-e)/(3.5*v(t)*Math.pow(t.length,-1/3)))},D=function(t,e){var r,n,i=t.length,a=-1;if(null==e){for(;++a<i;)if(null!=(r=t[a])&&r>=r)for(n=r;++a<i;)null!=(r=t[a])&&r>n&&(n=r)}else for(;++a<i;)if(null!=(r=e(t[a],a,t))&&r>=r)for(n=r;++a<i;)null!=(r=e(t[a],a,t))&&r>n&&(n=r);return n},P=function(t,e){var r,n=t.length,i=n,a=-1,o=0;if(null==e)for(;++a<n;)isNaN(r=p(t[a]))?--i:o+=r;else for(;++a<n;)isNaN(r=p(e(t[a],a,t)))?--i:o+=r;if(i)return o/i},O=function(t,e){var r,n=t.length,i=-1,a=[];if(null==e)for(;++i<n;)isNaN(r=p(t[i]))||a.push(r);else for(;++i<n;)isNaN(r=p(e(t[i],i,t)))||a.push(r);return C(a.sort(o),.5)},R=function(t){for(var e,r,n,i=t.length,a=-1,o=0;++a<i;)o+=t[a].length;for(r=new Array(o);--i>=0;)for(n=t[i],e=n.length;--e>=0;)r[--o]=n[e];return r},F=function(t,e){var r,n,i=t.length,a=-1;if(null==e){for(;++a<i;)if(null!=(r=t[a])&&r>=r)for(n=r;++a<i;)null!=(r=t[a])&&n>r&&(n=r)}else for(;++a<i;)if(null!=(r=e(t[a],a,t))&&r>=r)for(n=r;++a<i;)null!=(r=e(t[a],a,t))&&n>r&&(n=r);return n},j=function(t,e){for(var r=e.length,n=new Array(r);r--;)n[r]=t[e[r]];return n},N=function(t,e){if(r=t.length){var r,n,i=0,a=0,s=t[a];for(null==e&&(e=o);++i<r;)(e(n=t[i],s)<0||0!==e(s,s))&&(s=n,a=i);return 0===e(s,s)?a:void 0}},B=function(t,e,r){for(var n,i,a=(null==r?t.length:r)-(e=null==e?0:+e);a;)i=Math.random()*a--|0,n=t[a+e],t[a+e]=t[i+e],t[i+e]=n;return t},U=function(t,e){var r,n=t.length,i=-1,a=0;if(null==e)for(;++i<n;)(r=+t[i])&&(a+=r);else for(;++i<n;)(r=+e(t[i],i,t))&&(a+=r);return a},V=function(t){if(!(i=t.length))return[];for(var e=-1,r=F(t,a),n=new Array(r);++e<r;)for(var i,o=-1,s=n[e]=new Array(i);++o<i;)s[o]=t[o][e];return n},H=function(){return V(arguments)};t.bisect=u,t.bisectRight=u,t.bisectLeft=c,t.ascending=o,t.bisector=s,t.cross=f,t.descending=d,t.deviation=v,t.extent=g,t.histogram=L,t.thresholdFreedmanDiaconis=z,t.thresholdScott=I,t.thresholdSturges=E,t.max=D,t.mean=P,t.median=O,t.merge=R,t.min=F,t.pairs=h,t.permute=j,t.quantile=C,t.range=M,t.scan=N,t.shuffle=B,t.sum=U,t.ticks=S,t.tickIncrement=n,t.tickStep=i,t.transpose=V,t.variance=m,t.zip=H,Object.defineProperty(t,"__esModule",{value:!0})})},{}],113:[function(e,r,n){!function(e,i){"object"==typeof n&&void 0!==r?i(n):"function"==typeof t&&t.amd?t(["exports"],i):i(e.d3=e.d3||{})}(this,function(t){"use strict";function e(){}function r(t,r){var n=new e;if(t instanceof e)t.each(function(t,e){n.set(e,t)});else if(Array.isArray(t)){var i,a=-1,o=t.length;if(null==r)for(;++a<o;)n.set(a,t[a]);else for(;++a<o;)n.set(r(i=t[a],a,t),i)}else if(t)for(var s in t)n.set(s,t[s]);return n}function n(){return{}}function i(t,e,r){t[e]=r}function a(){return r()}function o(t,e,r){t.set(e,r)}function s(){}function l(t,e){var r=new s;if(t instanceof s)t.each(function(t){r.add(t)});else if(t){var n=-1,i=t.length;if(null==e)for(;++n<i;)r.add(t[n]);else for(;++n<i;)r.add(e(t[n],n,t))}return r}e.prototype=r.prototype={constructor:e,has:function(t){return"$"+t in this},get:function(t){return this["$"+t]},set:function(t,e){return this["$"+t]=e,this},remove:function(t){var e="$"+t;return e in this&&delete this[e]},clear:function(){for(var t in this)"$"===t[0]&&delete this[t]},keys:function(){var t=[];for(var e in this)"$"===e[0]&&t.push(e.slice(1));return t},values:function(){var t=[];for(var e in this)"$"===e[0]&&t.push(this[e]);return t},entries:function(){var t=[];for(var e in this)"$"===e[0]&&t.push({key:e.slice(1),value:this[e]});return t},size:function(){var t=0;for(var e in this)"$"===e[0]&&++t;return t},empty:function(){for(var t in this)if("$"===t[0])return!1;return!0},each:function(t){for(var e in this)"$"===e[0]&&t(this[e],e.slice(1),this)}};var u=function(){function t(e,n,i,a){if(n>=c.length)return null!=l?l(e):null!=s?e.sort(s):e;for(var o,u,h,f=-1,d=e.length,p=c[n++],m=r(),v=i();++f<d;)(h=m.get(o=p(u=e[f])+""))?h.push(u):m.set(o,[u]);return m.each(function(e,r){a(v,r,t(e,n,i,a))}),v}function e(t,r){if(++r>c.length)return t;var n,i=h[r-1];return null!=l&&r>=c.length?n=t.entries():(n=[],t.each(function(t,i){n.push({key:i,values:e(t,r)})})),null!=i?n.sort(function(t,e){return i(t.key,e.key)}):n}var s,l,u,c=[],h=[];return u={object:function(e){return t(e,0,n,i)},map:function(e){return t(e,0,a,o)},entries:function(r){return e(t(r,0,a,o),0)},key:function(t){return c.push(t),u},sortKeys:function(t){return h[c.length-1]=t,u},sortValues:function(t){return s=t,u},rollup:function(t){return l=t,u}}},c=r.prototype;s.prototype=l.prototype={constructor:s,has:c.has,add:function(t){return t+="",this["$"+t]=t,this},remove:c.remove,clear:c.clear,values:c.keys,size:c.size,empty:c.empty,each:c.each};var h=function(t){var e=[];for(var r in t)e.push(r);return e},f=function(t){var e=[];for(var r in t)e.push(t[r]);return e},d=function(t){var e=[];for(var r in t)e.push({key:r,value:t[r]});return e};t.nest=u,t.set=l,t.map=r,t.keys=h,t.values=f,t.entries=d,Object.defineProperty(t,"__esModule",{value:!0})})},{}],114:[function(e,r,n){!function(e,i){"object"==typeof n&&void 0!==r?i(n):"function"==typeof t&&t.amd?t(["exports"],i):i(e.d3=e.d3||{})}(this,function(t){"use strict";function e(t,e){var r=Object.create(t.prototype);for(var n in e)r[n]=e[n];return r}function r(){}function n(t){var e;return t=(t+"").trim().toLowerCase(),(e=z.exec(t))?(e=parseInt(e[1],16),new l(e>>8&15|e>>4&240,e>>4&15|240&e,(15&e)<<4|15&e,1)):(e=I.exec(t))?i(parseInt(e[1],16)):(e=D.exec(t))?new l(e[1],e[2],e[3],1):(e=P.exec(t))?new l(255*e[1]/100,255*e[2]/100,255*e[3]/100,1):(e=O.exec(t))?a(e[1],e[2],e[3],e[4]):(e=R.exec(t))?a(255*e[1]/100,255*e[2]/100,255*e[3]/100,e[4]):(e=F.exec(t))?u(e[1],e[2]/100,e[3]/100,1):(e=j.exec(t))?u(e[1],e[2]/100,e[3]/100,e[4]):N.hasOwnProperty(t)?i(N[t]):"transparent"===t?new l(NaN,NaN,NaN,0):null}function i(t){return new l(t>>16&255,t>>8&255,255&t,1)}function a(t,e,r,n){return n<=0&&(t=e=r=NaN),new l(t,e,r,n)}function o(t){return t instanceof r||(t=n(t)),t?(t=t.rgb(),new l(t.r,t.g,t.b,t.opacity)):new l}function s(t,e,r,n){return 1===arguments.length?o(t):new l(t,e,r,null==n?1:n)}function l(t,e,r,n){this.r=+t,this.g=+e,this.b=+r,this.opacity=+n}function u(t,e,r,n){return n<=0?t=e=r=NaN:r<=0||r>=1?t=e=NaN:e<=0&&(t=NaN),new f(t,e,r,n)}function c(t){if(t instanceof f)return new f(t.h,t.s,t.l,t.opacity);if(t instanceof r||(t=n(t)),!t)return new f;if(t instanceof f)return t;t=t.rgb();var e=t.r/255,i=t.g/255,a=t.b/255,o=Math.min(e,i,a),s=Math.max(e,i,a),l=NaN,u=s-o,c=(s+o)/2;return u?(l=e===s?(i-a)/u+6*(i<a):i===s?(a-e)/u+2:(e-i)/u+4,u/=c<.5?s+o:2-s-o,l*=60):u=c>0&&c<1?0:l,new f(l,u,c,t.opacity)}function h(t,e,r,n){return 1===arguments.length?c(t):new f(t,e,r,null==n?1:n)}function f(t,e,r,n){this.h=+t,this.s=+e,this.l=+r,this.opacity=+n}function d(t,e,r){return 255*(t<60?e+(r-e)*t/60:t<180?r:t<240?e+(r-e)*(240-t)/60:e)}function p(t){if(t instanceof v)return new v(t.l,t.a,t.b,t.opacity);if(t instanceof M){var e=t.h*B;return new v(t.l,Math.cos(e)*t.c,Math.sin(e)*t.c,t.opacity)}t instanceof l||(t=o(t));var r=x(t.r),n=x(t.g),i=x(t.b),a=g((.4124564*r+.3575761*n+.1804375*i)/V),s=g((.2126729*r+.7151522*n+.072175*i)/H);return new v(116*s-16,500*(a-s),200*(s-g((.0193339*r+.119192*n+.9503041*i)/q)),t.opacity)}function m(t,e,r,n){return 1===arguments.length?p(t):new v(t,e,r,null==n?1:n)}function v(t,e,r,n){this.l=+t,this.a=+e,this.b=+r,this.opacity=+n}function g(t){return t>W?Math.pow(t,1/3):t/X+G}function y(t){return t>Y?t*t*t:X*(t-G)}function b(t){return 255*(t<=.0031308?12.92*t:1.055*Math.pow(t,1/2.4)-.055)}function x(t){return(t/=255)<=.04045?t/12.92:Math.pow((t+.055)/1.055,2.4)}function _(t){if(t instanceof M)return new M(t.h,t.c,t.l,t.opacity);t instanceof v||(t=p(t));var e=Math.atan2(t.b,t.a)*U;return new M(e<0?e+360:e,Math.sqrt(t.a*t.a+t.b*t.b),t.l,t.opacity)}function w(t,e,r,n){return 1===arguments.length?_(t):new M(t,e,r,null==n?1:n)}function M(t,e,r,n){this.h=+t,this.c=+e,this.l=+r,this.opacity=+n}function k(t){if(t instanceof T)return new T(t.h,t.s,t.l,t.opacity);t instanceof l||(t=o(t));var e=t.r/255,r=t.g/255,n=t.b/255,i=(rt*n+tt*e-et*r)/(rt+tt-et),a=n-i,s=($*(r-i)-K*a)/Q,u=Math.sqrt(s*s+a*a)/($*i*(1-i)),c=u?Math.atan2(s,a)*U-120:NaN;return new T(c<0?c+360:c,u,i,t.opacity)}function A(t,e,r,n){return 1===arguments.length?k(t):new T(t,e,r,null==n?1:n)}function T(t,e,r,n){this.h=+t,this.s=+e,this.l=+r,this.opacity=+n}var S=function(t,e,r){t.prototype=e.prototype=r,r.constructor=t},E="\\s*([+-]?\\d+)\\s*",L="\\s*([+-]?\\d*\\.?\\d+(?:[eE][+-]?\\d+)?)\\s*",C="\\s*([+-]?\\d*\\.?\\d+(?:[eE][+-]?\\d+)?)%\\s*",z=/^#([0-9a-f]{3})$/,I=/^#([0-9a-f]{6})$/,D=new RegExp("^rgb\\("+[E,E,E]+"\\)$"),P=new RegExp("^rgb\\("+[C,C,C]+"\\)$"),O=new RegExp("^rgba\\("+[E,E,E,L]+"\\)$"),R=new RegExp("^rgba\\("+[C,C,C,L]+"\\)$"),F=new RegExp("^hsl\\("+[L,C,C]+"\\)$"),j=new RegExp("^hsla\\("+[L,C,C,L]+"\\)$"),N={aliceblue:15792383,antiquewhite:16444375,aqua:65535,aquamarine:8388564,azure:15794175,beige:16119260,bisque:16770244,black:0,blanchedalmond:16772045,blue:255,blueviolet:9055202,brown:10824234,burlywood:14596231,cadetblue:6266528,chartreuse:8388352,chocolate:13789470,coral:16744272,cornflowerblue:6591981,cornsilk:16775388,crimson:14423100,cyan:65535,darkblue:139,darkcyan:35723,darkgoldenrod:12092939,darkgray:11119017,darkgreen:25600,darkgrey:11119017,darkkhaki:12433259,darkmagenta:9109643,darkolivegreen:5597999,darkorange:16747520,darkorchid:10040012,darkred:9109504,darksalmon:15308410,darkseagreen:9419919,darkslateblue:4734347,darkslategray:3100495,darkslategrey:3100495,darkturquoise:52945,darkviolet:9699539,deeppink:16716947,deepskyblue:49151,dimgray:6908265,dimgrey:6908265,dodgerblue:2003199,firebrick:11674146,floralwhite:16775920,forestgreen:2263842,fuchsia:16711935,gainsboro:14474460,ghostwhite:16316671,gold:16766720,goldenrod:14329120,gray:8421504,green:32768,greenyellow:11403055,grey:8421504,honeydew:15794160,hotpink:16738740,indianred:13458524,indigo:4915330,ivory:16777200,khaki:15787660,lavender:15132410,lavenderblush:16773365,lawngreen:8190976,lemonchiffon:16775885,lightblue:11393254,lightcoral:15761536,lightcyan:14745599,lightgoldenrodyellow:16448210,lightgray:13882323,lightgreen:9498256,lightgrey:13882323,lightpink:16758465,lightsalmon:16752762,lightseagreen:2142890,lightskyblue:8900346,lightslategray:7833753,lightslategrey:7833753,lightsteelblue:11584734,lightyellow:16777184,lime:65280,limegreen:3329330,linen:16445670,magenta:16711935,maroon:8388608,mediumaquamarine:6737322,mediumblue:205,mediumorchid:12211667,mediumpurple:9662683,mediumseagreen:3978097,mediumslateblue:8087790,mediumspringgreen:64154,mediumturquoise:4772300,mediumvioletred:13047173,midnightblue:1644912,mintcream:16121850,mistyrose:16770273,moccasin:16770229,navajowhite:16768685,navy:128,oldlace:16643558,olive:8421376,olivedrab:7048739,orange:16753920,orangered:16729344,orchid:14315734,palegoldenrod:15657130,palegreen:10025880,paleturquoise:11529966,palevioletred:14381203,papayawhip:16773077,peachpuff:16767673,peru:13468991,pink:16761035,plum:14524637,powderblue:11591910,purple:8388736,rebeccapurple:6697881,red:16711680,rosybrown:12357519,royalblue:4286945,saddlebrown:9127187,salmon:16416882,sandybrown:16032864,seagreen:3050327,seashell:16774638,sienna:10506797,silver:12632256,skyblue:8900331,slateblue:6970061,slategray:7372944,slategrey:7372944,snow:16775930,springgreen:65407,steelblue:4620980,tan:13808780,teal:32896,thistle:14204888,tomato:16737095,turquoise:4251856,violet:15631086,wheat:16113331,white:16777215,whitesmoke:16119285,yellow:16776960,yellowgreen:10145074};S(r,n,{displayable:function(){return this.rgb().displayable()},toString:function(){return this.rgb()+""}}),S(l,s,e(r,{brighter:function(t){return t=null==t?1/.7:Math.pow(1/.7,t),new l(this.r*t,this.g*t,this.b*t,this.opacity)},darker:function(t){return t=null==t?.7:Math.pow(.7,t),new l(this.r*t,this.g*t,this.b*t,this.opacity)},rgb:function(){return this},displayable:function(){return 0<=this.r&&this.r<=255&&0<=this.g&&this.g<=255&&0<=this.b&&this.b<=255&&0<=this.opacity&&this.opacity<=1},toString:function(){var t=this.opacity;return t=isNaN(t)?1:Math.max(0,Math.min(1,t)),(1===t?"rgb(":"rgba(")+Math.max(0,Math.min(255,Math.round(this.r)||0))+", "+Math.max(0,Math.min(255,Math.round(this.g)||0))+", "+Math.max(0,Math.min(255,Math.round(this.b)||0))+(1===t?")":", "+t+")")}})),S(f,h,e(r,{brighter:function(t){return t=null==t?1/.7:Math.pow(1/.7,t),new f(this.h,this.s,this.l*t,this.opacity)},darker:function(t){return t=null==t?.7:Math.pow(.7,t),new f(this.h,this.s,this.l*t,this.opacity)},rgb:function(){var t=this.h%360+360*(this.h<0),e=isNaN(t)||isNaN(this.s)?0:this.s,r=this.l,n=r+(r<.5?r:1-r)*e,i=2*r-n;return new l(d(t>=240?t-240:t+120,i,n),d(t,i,n),d(t<120?t+240:t-120,i,n),this.opacity)},displayable:function(){return(0<=this.s&&this.s<=1||isNaN(this.s))&&0<=this.l&&this.l<=1&&0<=this.opacity&&this.opacity<=1}}));var B=Math.PI/180,U=180/Math.PI,V=.95047,H=1,q=1.08883,G=4/29,Y=6/29,X=3*Y*Y,W=Y*Y*Y;S(v,m,e(r,{brighter:function(t){return new v(this.l+18*(null==t?1:t),this.a,this.b,this.opacity)},darker:function(t){return new v(this.l-18*(null==t?1:t),this.a,this.b,this.opacity)},rgb:function(){var t=(this.l+16)/116,e=isNaN(this.a)?t:t+this.a/500,r=isNaN(this.b)?t:t-this.b/200;return t=H*y(t),e=V*y(e),r=q*y(r),new l(b(3.2404542*e-1.5371385*t-.4985314*r),b(-.969266*e+1.8760108*t+.041556*r),b(.0556434*e-.2040259*t+1.0572252*r),this.opacity)}})),S(M,w,e(r,{brighter:function(t){return new M(this.h,this.c,this.l+18*(null==t?1:t),this.opacity)},darker:function(t){return new M(this.h,this.c,this.l-18*(null==t?1:t),this.opacity)},rgb:function(){return p(this).rgb()}}));var Z=-.14861,J=1.78277,K=-.29227,Q=-.90649,$=1.97294,tt=$*Q,et=$*J,rt=J*K-Q*Z;S(T,A,e(r,{brighter:function(t){return t=null==t?1/.7:Math.pow(1/.7,t),new T(this.h,this.s,this.l*t,this.opacity)},darker:function(t){return t=null==t?.7:Math.pow(.7,t),new T(this.h,this.s,this.l*t,this.opacity)},rgb:function(){var t=isNaN(this.h)?0:(this.h+120)*B,e=+this.l,r=isNaN(this.s)?0:this.s*e*(1-e),n=Math.cos(t),i=Math.sin(t);return new l(255*(e+r*(Z*n+J*i)),255*(e+r*(K*n+Q*i)),255*(e+r*($*n)),this.opacity)}})),t.color=n,t.rgb=s,t.hsl=h,t.lab=m,t.hcl=w,t.cubehelix=A,Object.defineProperty(t,"__esModule",{value:!0})})},{}],115:[function(e,r,n){!function(e,i){"object"==typeof n&&void 0!==r?i(n):"function"==typeof t&&t.amd?t(["exports"],i):i(e.d3=e.d3||{})}(this,function(t){"use strict";function e(){for(var t,e=0,n=arguments.length,i={};e<n;++e){if(!(t=arguments[e]+"")||t in i)throw new Error("illegal type: "+t);i[t]=[]}return new r(i)}function r(t){this._=t}function n(t,e){return t.trim().split(/^|\s+/).map(function(t){var r="",n=t.indexOf(".");if(n>=0&&(r=t.slice(n+1),t=t.slice(0,n)),t&&!e.hasOwnProperty(t))throw new Error("unknown type: "+t);return{type:t,name:r}})}function i(t,e){for(var r,n=0,i=t.length;n<i;++n)if((r=t[n]).name===e)return r.value}function a(t,e,r){for(var n=0,i=t.length;n<i;++n)if(t[n].name===e){t[n]=o,t=t.slice(0,n).concat(t.slice(n+1));break}return null!=r&&t.push({name:e,value:r}),t}var o={value:function(){}};r.prototype=e.prototype={constructor:r,on:function(t,e){var r,o=this._,s=n(t+"",o),l=-1,u=s.length;{if(!(arguments.length<2)){if(null!=e&&"function"!=typeof e)throw new Error("invalid callback: "+e);for(;++l<u;)if(r=(t=s[l]).type)o[r]=a(o[r],t.name,e);else if(null==e)for(r in o)o[r]=a(o[r],t.name,null);return this}for(;++l<u;)if((r=(t=s[l]).type)&&(r=i(o[r],t.name)))return r}},copy:function(){var t={},e=this._
;for(var n in e)t[n]=e[n].slice();return new r(t)},call:function(t,e){if((r=arguments.length-2)>0)for(var r,n,i=new Array(r),a=0;a<r;++a)i[a]=arguments[a+2];if(!this._.hasOwnProperty(t))throw new Error("unknown type: "+t);for(n=this._[t],a=0,r=n.length;a<r;++a)n[a].value.apply(e,i)},apply:function(t,e,r){if(!this._.hasOwnProperty(t))throw new Error("unknown type: "+t);for(var n=this._[t],i=0,a=n.length;i<a;++i)n[i].value.apply(e,r)}},t.dispatch=e,Object.defineProperty(t,"__esModule",{value:!0})})},{}],116:[function(e,r,n){!function(i,a){"object"==typeof n&&void 0!==r?a(n,e("d3-quadtree"),e("d3-collection"),e("d3-dispatch"),e("d3-timer")):"function"==typeof t&&t.amd?t(["exports","d3-quadtree","d3-collection","d3-dispatch","d3-timer"],a):a(i.d3=i.d3||{},i.d3,i.d3,i.d3,i.d3)}(this,function(t,e,r,n,i){"use strict";function a(t){return t.x+t.vx}function o(t){return t.y+t.vy}function s(t){return t.index}function l(t,e){var r=t.get(e);if(!r)throw new Error("missing: "+e);return r}function u(t){return t.x}function c(t){return t.y}var h=function(t,e){function r(){var r,i,a=n.length,o=0,s=0;for(r=0;r<a;++r)i=n[r],o+=i.x,s+=i.y;for(o=o/a-t,s=s/a-e,r=0;r<a;++r)i=n[r],i.x-=o,i.y-=s}var n;return null==t&&(t=0),null==e&&(e=0),r.initialize=function(t){n=t},r.x=function(e){return arguments.length?(t=+e,r):t},r.y=function(t){return arguments.length?(e=+t,r):e},r},f=function(t){return function(){return t}},d=function(){return 1e-6*(Math.random()-.5)},p=function(t){function r(){function t(t,e,r,n,i){var a=t.data,o=t.r,s=m+o;{if(!a)return e>f+s||n<f-s||r>p+s||i<p-s;if(a.index>h.index){var l=f-a.x-a.vx,c=p-a.y-a.vy,g=l*l+c*c;g<s*s&&(0===l&&(l=d(),g+=l*l),0===c&&(c=d(),g+=c*c),g=(s-(g=Math.sqrt(g)))/g*u,h.vx+=(l*=g)*(s=(o*=o)/(v+o)),h.vy+=(c*=g)*s,a.vx-=l*(s=1-s),a.vy-=c*s)}}}for(var r,i,h,f,p,m,v,g=s.length,y=0;y<c;++y)for(i=e.quadtree(s,a,o).visitAfter(n),r=0;r<g;++r)h=s[r],m=l[h.index],v=m*m,f=h.x+h.vx,p=h.y+h.vy,i.visit(t)}function n(t){if(t.data)return t.r=l[t.data.index];for(var e=t.r=0;e<4;++e)t[e]&&t[e].r>t.r&&(t.r=t[e].r)}function i(){if(s){var e,r,n=s.length;for(l=new Array(n),e=0;e<n;++e)r=s[e],l[r.index]=+t(r,e,s)}}var s,l,u=1,c=1;return"function"!=typeof t&&(t=f(null==t?1:+t)),r.initialize=function(t){s=t,i()},r.iterations=function(t){return arguments.length?(c=+t,r):c},r.strength=function(t){return arguments.length?(u=+t,r):u},r.radius=function(e){return arguments.length?(t="function"==typeof e?e:f(+e),i(),r):t},r},m=function(t){function e(t){return 1/Math.min(p[t.source.index],p[t.target.index])}function n(e){for(var r=0,n=t.length;r<b;++r)for(var i,a,o,s,l,h,f,p=0;p<n;++p)i=t[p],a=i.source,o=i.target,s=o.x+o.vx-a.x-a.vx||d(),l=o.y+o.vy-a.y-a.vy||d(),h=Math.sqrt(s*s+l*l),h=(h-c[p])/h*e*u[p],s*=h,l*=h,o.vx-=s*(f=m[p]),o.vy-=l*f,a.vx+=s*(f=1-f),a.vy+=l*f}function i(){if(h){var e,n,i=h.length,s=t.length,f=r.map(h,v);for(e=0,p=new Array(i);e<s;++e)n=t[e],n.index=e,"object"!=typeof n.source&&(n.source=l(f,n.source)),"object"!=typeof n.target&&(n.target=l(f,n.target)),p[n.source.index]=(p[n.source.index]||0)+1,p[n.target.index]=(p[n.target.index]||0)+1;for(e=0,m=new Array(s);e<s;++e)n=t[e],m[e]=p[n.source.index]/(p[n.source.index]+p[n.target.index]);u=new Array(s),a(),c=new Array(s),o()}}function a(){if(h)for(var e=0,r=t.length;e<r;++e)u[e]=+g(t[e],e,t)}function o(){if(h)for(var e=0,r=t.length;e<r;++e)c[e]=+y(t[e],e,t)}var u,c,h,p,m,v=s,g=e,y=f(30),b=1;return null==t&&(t=[]),n.initialize=function(t){h=t,i()},n.links=function(e){return arguments.length?(t=e,i(),n):t},n.id=function(t){return arguments.length?(v=t,n):v},n.iterations=function(t){return arguments.length?(b=+t,n):b},n.strength=function(t){return arguments.length?(g="function"==typeof t?t:f(+t),a(),n):g},n.distance=function(t){return arguments.length?(y="function"==typeof t?t:f(+t),o(),n):y},n},v=10,g=Math.PI*(3-Math.sqrt(5)),y=function(t){function e(){a(),y.call("tick",l),u<c&&(m.stop(),y.call("end",l))}function a(){var e,r,n=t.length;for(u+=(f-u)*h,p.each(function(t){t(u)}),e=0;e<n;++e)r=t[e],null==r.fx?r.x+=r.vx*=d:(r.x=r.fx,r.vx=0),null==r.fy?r.y+=r.vy*=d:(r.y=r.fy,r.vy=0)}function o(){for(var e,r=0,n=t.length;r<n;++r){if(e=t[r],e.index=r,isNaN(e.x)||isNaN(e.y)){var i=v*Math.sqrt(r),a=r*g;e.x=i*Math.cos(a),e.y=i*Math.sin(a)}(isNaN(e.vx)||isNaN(e.vy))&&(e.vx=e.vy=0)}}function s(e){return e.initialize&&e.initialize(t),e}var l,u=1,c=.001,h=1-Math.pow(c,1/300),f=0,d=.6,p=r.map(),m=i.timer(e),y=n.dispatch("tick","end");return null==t&&(t=[]),o(),l={tick:a,restart:function(){return m.restart(e),l},stop:function(){return m.stop(),l},nodes:function(e){return arguments.length?(t=e,o(),p.each(s),l):t},alpha:function(t){return arguments.length?(u=+t,l):u},alphaMin:function(t){return arguments.length?(c=+t,l):c},alphaDecay:function(t){return arguments.length?(h=+t,l):+h},alphaTarget:function(t){return arguments.length?(f=+t,l):f},velocityDecay:function(t){return arguments.length?(d=1-t,l):1-d},force:function(t,e){return arguments.length>1?(null==e?p.remove(t):p.set(t,s(e)),l):p.get(t)},find:function(e,r,n){var i,a,o,s,l,u=0,c=t.length;for(null==n?n=1/0:n*=n,u=0;u<c;++u)s=t[u],i=e-s.x,a=r-s.y,(o=i*i+a*a)<n&&(l=s,n=o);return l},on:function(t,e){return arguments.length>1?(y.on(t,e),l):y.on(t)}}},b=function(){function t(t){var r,l=a.length,h=e.quadtree(a,u,c).visitAfter(n);for(s=t,r=0;r<l;++r)o=a[r],h.visit(i)}function r(){if(a){var t,e,r=a.length;for(l=new Array(r),t=0;t<r;++t)e=a[t],l[e.index]=+h(e,t,a)}}function n(t){var e,r,n,i,a,o=0;if(t.length){for(n=i=a=0;a<4;++a)(e=t[a])&&(r=e.value)&&(o+=r,n+=r*e.x,i+=r*e.y);t.x=n/o,t.y=i/o}else{e=t,e.x=e.data.x,e.y=e.data.y;do{o+=l[e.data.index]}while(e=e.next)}t.value=o}function i(t,e,r,n){if(!t.value)return!0;var i=t.x-o.x,a=t.y-o.y,u=n-e,c=i*i+a*a;if(u*u/v<c)return c<m&&(0===i&&(i=d(),c+=i*i),0===a&&(a=d(),c+=a*a),c<p&&(c=Math.sqrt(p*c)),o.vx+=i*t.value*s/c,o.vy+=a*t.value*s/c),!0;if(!(t.length||c>=m)){(t.data!==o||t.next)&&(0===i&&(i=d(),c+=i*i),0===a&&(a=d(),c+=a*a),c<p&&(c=Math.sqrt(p*c)));do{t.data!==o&&(u=l[t.data.index]*s/c,o.vx+=i*u,o.vy+=a*u)}while(t=t.next)}}var a,o,s,l,h=f(-30),p=1,m=1/0,v=.81;return t.initialize=function(t){a=t,r()},t.strength=function(e){return arguments.length?(h="function"==typeof e?e:f(+e),r(),t):h},t.distanceMin=function(e){return arguments.length?(p=e*e,t):Math.sqrt(p)},t.distanceMax=function(e){return arguments.length?(m=e*e,t):Math.sqrt(m)},t.theta=function(e){return arguments.length?(v=e*e,t):Math.sqrt(v)},t},x=function(t){function e(t){for(var e,r=0,o=n.length;r<o;++r)e=n[r],e.vx+=(a[r]-e.x)*i[r]*t}function r(){if(n){var e,r=n.length;for(i=new Array(r),a=new Array(r),e=0;e<r;++e)i[e]=isNaN(a[e]=+t(n[e],e,n))?0:+o(n[e],e,n)}}var n,i,a,o=f(.1);return"function"!=typeof t&&(t=f(null==t?0:+t)),e.initialize=function(t){n=t,r()},e.strength=function(t){return arguments.length?(o="function"==typeof t?t:f(+t),r(),e):o},e.x=function(n){return arguments.length?(t="function"==typeof n?n:f(+n),r(),e):t},e},_=function(t){function e(t){for(var e,r=0,o=n.length;r<o;++r)e=n[r],e.vy+=(a[r]-e.y)*i[r]*t}function r(){if(n){var e,r=n.length;for(i=new Array(r),a=new Array(r),e=0;e<r;++e)i[e]=isNaN(a[e]=+t(n[e],e,n))?0:+o(n[e],e,n)}}var n,i,a,o=f(.1);return"function"!=typeof t&&(t=f(null==t?0:+t)),e.initialize=function(t){n=t,r()},e.strength=function(t){return arguments.length?(o="function"==typeof t?t:f(+t),r(),e):o},e.y=function(n){return arguments.length?(t="function"==typeof n?n:f(+n),r(),e):t},e};t.forceCenter=h,t.forceCollide=p,t.forceLink=m,t.forceManyBody=b,t.forceSimulation=y,t.forceX=x,t.forceY=_,Object.defineProperty(t,"__esModule",{value:!0})})},{"d3-collection":113,"d3-dispatch":115,"d3-quadtree":118,"d3-timer":119}],117:[function(e,r,n){!function(i,a){"object"==typeof n&&void 0!==r?a(n,e("d3-color")):"function"==typeof t&&t.amd?t(["exports","d3-color"],a):a(i.d3=i.d3||{},i.d3)}(this,function(t,e){"use strict";function r(t,e,r,n,i){var a=t*t,o=a*t;return((1-3*t+3*a-o)*e+(4-6*a+3*o)*r+(1+3*t+3*a-3*o)*n+o*i)/6}function n(t,e){return function(r){return t+r*e}}function i(t,e,r){return t=Math.pow(t,r),e=Math.pow(e,r)-t,r=1/r,function(n){return Math.pow(t+n*e,r)}}function a(t,e){var r=e-t;return r?n(t,r>180||r<-180?r-360*Math.round(r/360):r):S(isNaN(t)?e:t)}function o(t){return 1==(t=+t)?s:function(e,r){return r-e?i(e,r,t):S(isNaN(e)?r:e)}}function s(t,e){var r=e-t;return r?n(t,r):S(isNaN(t)?e:t)}function l(t){return function(r){var n,i,a=r.length,o=new Array(a),s=new Array(a),l=new Array(a);for(n=0;n<a;++n)i=e.rgb(r[n]),o[n]=i.r||0,s[n]=i.g||0,l[n]=i.b||0;return o=t(o),s=t(s),l=t(l),i.opacity=1,function(t){return i.r=o(t),i.g=s(t),i.b=l(t),i+""}}}function u(t){return function(){return t}}function c(t){return function(e){return t(e)+""}}function h(t){return"none"===t?U:(_||(_=document.createElement("DIV"),w=document.documentElement,M=document.defaultView),_.style.transform=t,t=M.getComputedStyle(w.appendChild(_),null).getPropertyValue("transform"),w.removeChild(_),t=t.slice(7,-1).split(","),V(+t[0],+t[1],+t[2],+t[3],+t[4],+t[5]))}function f(t){return null==t?U:(k||(k=document.createElementNS("http://www.w3.org/2000/svg","g")),k.setAttribute("transform",t),(t=k.transform.baseVal.consolidate())?(t=t.matrix,V(t.a,t.b,t.c,t.d,t.e,t.f)):U)}function d(t,e,r,n){function i(t){return t.length?t.pop()+" ":""}function a(t,n,i,a,o,s){if(t!==i||n!==a){var l=o.push("translate(",null,e,null,r);s.push({i:l-4,x:D(t,i)},{i:l-2,x:D(n,a)})}else(i||a)&&o.push("translate("+i+e+a+r)}function o(t,e,r,a){t!==e?(t-e>180?e+=360:e-t>180&&(t+=360),a.push({i:r.push(i(r)+"rotate(",null,n)-2,x:D(t,e)})):e&&r.push(i(r)+"rotate("+e+n)}function s(t,e,r,a){t!==e?a.push({i:r.push(i(r)+"skewX(",null,n)-2,x:D(t,e)}):e&&r.push(i(r)+"skewX("+e+n)}function l(t,e,r,n,a,o){if(t!==r||e!==n){var s=a.push(i(a)+"scale(",null,",",null,")");o.push({i:s-4,x:D(t,r)},{i:s-2,x:D(e,n)})}else 1===r&&1===n||a.push(i(a)+"scale("+r+","+n+")")}return function(e,r){var n=[],i=[];return e=t(e),r=t(r),a(e.translateX,e.translateY,r.translateX,r.translateY,n,i),o(e.rotate,r.rotate,n,i),s(e.skewX,r.skewX,n,i),l(e.scaleX,e.scaleY,r.scaleX,r.scaleY,n,i),e=r=null,function(t){for(var e,r=-1,a=i.length;++r<a;)n[(e=i[r]).i]=e.x(t);return n.join("")}}}function p(t){return((t=Math.exp(t))+1/t)/2}function m(t){return((t=Math.exp(t))-1/t)/2}function v(t){return((t=Math.exp(2*t))-1)/(t+1)}function g(t){return function(r,n){var i=t((r=e.hsl(r)).h,(n=e.hsl(n)).h),a=s(r.s,n.s),o=s(r.l,n.l),l=s(r.opacity,n.opacity);return function(t){return r.h=i(t),r.s=a(t),r.l=o(t),r.opacity=l(t),r+""}}}function y(t,r){var n=s((t=e.lab(t)).l,(r=e.lab(r)).l),i=s(t.a,r.a),a=s(t.b,r.b),o=s(t.opacity,r.opacity);return function(e){return t.l=n(e),t.a=i(e),t.b=a(e),t.opacity=o(e),t+""}}function b(t){return function(r,n){var i=t((r=e.hcl(r)).h,(n=e.hcl(n)).h),a=s(r.c,n.c),o=s(r.l,n.l),l=s(r.opacity,n.opacity);return function(t){return r.h=i(t),r.c=a(t),r.l=o(t),r.opacity=l(t),r+""}}}function x(t){return function r(n){function i(r,i){var a=t((r=e.cubehelix(r)).h,(i=e.cubehelix(i)).h),o=s(r.s,i.s),l=s(r.l,i.l),u=s(r.opacity,i.opacity);return function(t){return r.h=a(t),r.s=o(t),r.l=l(Math.pow(t,n)),r.opacity=u(t),r+""}}return n=+n,i.gamma=r,i}(1)}var _,w,M,k,A=function(t){var e=t.length-1;return function(n){var i=n<=0?n=0:n>=1?(n=1,e-1):Math.floor(n*e),a=t[i],o=t[i+1],s=i>0?t[i-1]:2*a-o,l=i<e-1?t[i+2]:2*o-a;return r((n-i/e)*e,s,a,o,l)}},T=function(t){var e=t.length;return function(n){var i=Math.floor(((n%=1)<0?++n:n)*e),a=t[(i+e-1)%e],o=t[i%e],s=t[(i+1)%e],l=t[(i+2)%e];return r((n-i/e)*e,a,o,s,l)}},S=function(t){return function(){return t}},E=function t(r){function n(t,r){var n=i((t=e.rgb(t)).r,(r=e.rgb(r)).r),a=i(t.g,r.g),o=i(t.b,r.b),l=s(t.opacity,r.opacity);return function(e){return t.r=n(e),t.g=a(e),t.b=o(e),t.opacity=l(e),t+""}}var i=o(r);return n.gamma=t,n}(1),L=l(A),C=l(T),z=function(t,e){var r,n=e?e.length:0,i=t?Math.min(n,t.length):0,a=new Array(n),o=new Array(n);for(r=0;r<i;++r)a[r]=j(t[r],e[r]);for(;r<n;++r)o[r]=e[r];return function(t){for(r=0;r<i;++r)o[r]=a[r](t);return o}},I=function(t,e){var r=new Date;return t=+t,e-=t,function(n){return r.setTime(t+e*n),r}},D=function(t,e){return t=+t,e-=t,function(r){return t+e*r}},P=function(t,e){var r,n={},i={};null!==t&&"object"==typeof t||(t={}),null!==e&&"object"==typeof e||(e={});for(r in e)r in t?n[r]=j(t[r],e[r]):i[r]=e[r];return function(t){for(r in n)i[r]=n[r](t);return i}},O=/[-+]?(?:\d+\.?\d*|\.?\d+)(?:[eE][-+]?\d+)?/g,R=new RegExp(O.source,"g"),F=function(t,e){var r,n,i,a=O.lastIndex=R.lastIndex=0,o=-1,s=[],l=[];for(t+="",e+="";(r=O.exec(t))&&(n=R.exec(e));)(i=n.index)>a&&(i=e.slice(a,i),s[o]?s[o]+=i:s[++o]=i),(r=r[0])===(n=n[0])?s[o]?s[o]+=n:s[++o]=n:(s[++o]=null,l.push({i:o,x:D(r,n)})),a=R.lastIndex;return a<e.length&&(i=e.slice(a),s[o]?s[o]+=i:s[++o]=i),s.length<2?l[0]?c(l[0].x):u(e):(e=l.length,function(t){for(var r,n=0;n<e;++n)s[(r=l[n]).i]=r.x(t);return s.join("")})},j=function(t,r){var n,i=typeof r;return null==r||"boolean"===i?S(r):("number"===i?D:"string"===i?(n=e.color(r))?(r=n,E):F:r instanceof e.color?E:r instanceof Date?I:Array.isArray(r)?z:"function"!=typeof r.valueOf&&"function"!=typeof r.toString||isNaN(r)?P:D)(t,r)},N=function(t,e){return t=+t,e-=t,function(r){return Math.round(t+e*r)}},B=180/Math.PI,U={translateX:0,translateY:0,rotate:0,skewX:0,scaleX:1,scaleY:1},V=function(t,e,r,n,i,a){var o,s,l;return(o=Math.sqrt(t*t+e*e))&&(t/=o,e/=o),(l=t*r+e*n)&&(r-=t*l,n-=e*l),(s=Math.sqrt(r*r+n*n))&&(r/=s,n/=s,l/=s),t*n<e*r&&(t=-t,e=-e,l=-l,o=-o),{translateX:i,translateY:a,rotate:Math.atan2(e,t)*B,skewX:Math.atan(l)*B,scaleX:o,scaleY:s}},H=d(h,"px, ","px)","deg)"),q=d(f,", ",")",")"),G=Math.SQRT2,Y=function(t,e){var r,n,i=t[0],a=t[1],o=t[2],s=e[0],l=e[1],u=e[2],c=s-i,h=l-a,f=c*c+h*h;if(f<1e-12)n=Math.log(u/o)/G,r=function(t){return[i+t*c,a+t*h,o*Math.exp(G*t*n)]};else{var d=Math.sqrt(f),g=(u*u-o*o+4*f)/(2*o*2*d),y=(u*u-o*o-4*f)/(2*u*2*d),b=Math.log(Math.sqrt(g*g+1)-g),x=Math.log(Math.sqrt(y*y+1)-y);n=(x-b)/G,r=function(t){var e=t*n,r=p(b),s=o/(2*d)*(r*v(G*e+b)-m(b));return[i+s*c,a+s*h,o*r/p(G*e+b)]}}return r.duration=1e3*n,r},X=g(a),W=g(s),Z=b(a),J=b(s),K=x(a),Q=x(s),$=function(t,e){for(var r=new Array(e),n=0;n<e;++n)r[n]=t(n/(e-1));return r};t.interpolate=j,t.interpolateArray=z,t.interpolateBasis=A,t.interpolateBasisClosed=T,t.interpolateDate=I,t.interpolateNumber=D,t.interpolateObject=P,t.interpolateRound=N,t.interpolateString=F,t.interpolateTransformCss=H,t.interpolateTransformSvg=q,t.interpolateZoom=Y,t.interpolateRgb=E,t.interpolateRgbBasis=L,t.interpolateRgbBasisClosed=C,t.interpolateHsl=X,t.interpolateHslLong=W,t.interpolateLab=y,t.interpolateHcl=Z,t.interpolateHclLong=J,t.interpolateCubehelix=K,t.interpolateCubehelixLong=Q,t.quantize=$,Object.defineProperty(t,"__esModule",{value:!0})})},{"d3-color":114}],118:[function(e,r,n){!function(e,i){"object"==typeof n&&void 0!==r?i(n):"function"==typeof t&&t.amd?t(["exports"],i):i(e.d3=e.d3||{})}(this,function(t){"use strict";function e(t,e,r,n){if(isNaN(e)||isNaN(r))return t;var i,a,o,s,l,u,c,h,f,d=t._root,p={data:n},m=t._x0,v=t._y0,g=t._x1,y=t._y1;if(!d)return t._root=p,t;for(;d.length;)if((u=e>=(a=(m+g)/2))?m=a:g=a,(c=r>=(o=(v+y)/2))?v=o:y=o,i=d,!(d=d[h=c<<1|u]))return i[h]=p,t;if(s=+t._x.call(null,d.data),l=+t._y.call(null,d.data),e===s&&r===l)return p.next=d,i?i[h]=p:t._root=p,t;do{i=i?i[h]=new Array(4):t._root=new Array(4),(u=e>=(a=(m+g)/2))?m=a:g=a,(c=r>=(o=(v+y)/2))?v=o:y=o}while((h=c<<1|u)==(f=(l>=o)<<1|s>=a));return i[f]=d,i[h]=p,t}function r(t){var r,n,i,a,o=t.length,s=new Array(o),l=new Array(o),u=1/0,c=1/0,h=-1/0,f=-1/0;for(n=0;n<o;++n)isNaN(i=+this._x.call(null,r=t[n]))||isNaN(a=+this._y.call(null,r))||(s[n]=i,l[n]=a,i<u&&(u=i),i>h&&(h=i),a<c&&(c=a),a>f&&(f=a));for(h<u&&(u=this._x0,h=this._x1),f<c&&(c=this._y0,f=this._y1),this.cover(u,c).cover(h,f),n=0;n<o;++n)e(this,s[n],l[n],t[n]);return this}function n(t){for(var e=0,r=t.length;e<r;++e)this.remove(t[e]);return this}function i(t){return t[0]}function a(t){return t[1]}function o(t,e,r){var n=new s(null==e?i:e,null==r?a:r,NaN,NaN,NaN,NaN);return null==t?n:n.addAll(t)}function s(t,e,r,n,i,a){this._x=t,this._y=e,this._x0=r,this._y0=n,this._x1=i,this._y1=a,this._root=void 0}function l(t){for(var e={data:t.data},r=e;t=t.next;)r=r.next={data:t.data};return e}var u=function(t){var r=+this._x.call(null,t),n=+this._y.call(null,t);return e(this.cover(r,n),r,n,t)},c=function(t,e){if(isNaN(t=+t)||isNaN(e=+e))return this;var r=this._x0,n=this._y0,i=this._x1,a=this._y1;if(isNaN(r))i=(r=Math.floor(t))+1,a=(n=Math.floor(e))+1;else{if(!(r>t||t>i||n>e||e>a))return this;var o,s,l=i-r,u=this._root;switch(s=(e<(n+a)/2)<<1|t<(r+i)/2){case 0:do{o=new Array(4),o[s]=u,u=o}while(l*=2,i=r+l,a=n+l,t>i||e>a);break;case 1:do{o=new Array(4),o[s]=u,u=o}while(l*=2,r=i-l,a=n+l,r>t||e>a);break;case 2:do{o=new Array(4),o[s]=u,u=o}while(l*=2,i=r+l,n=a-l,t>i||n>e);break;case 3:do{o=new Array(4),o[s]=u,u=o}while(l*=2,r=i-l,n=a-l,r>t||n>e)}this._root&&this._root.length&&(this._root=u)}return this._x0=r,this._y0=n,this._x1=i,this._y1=a,this},h=function(){var t=[];return this.visit(function(e){if(!e.length)do{t.push(e.data)}while(e=e.next)}),t},f=function(t){return arguments.length?this.cover(+t[0][0],+t[0][1]).cover(+t[1][0],+t[1][1]):isNaN(this._x0)?void 0:[[this._x0,this._y0],[this._x1,this._y1]]},d=function(t,e,r,n,i){this.node=t,this.x0=e,this.y0=r,this.x1=n,this.y1=i},p=function(t,e,r){var n,i,a,o,s,l,u,c=this._x0,h=this._y0,f=this._x1,p=this._y1,m=[],v=this._root;for(v&&m.push(new d(v,c,h,f,p)),null==r?r=1/0:(c=t-r,h=e-r,f=t+r,p=e+r,r*=r);l=m.pop();)if(!(!(v=l.node)||(i=l.x0)>f||(a=l.y0)>p||(o=l.x1)<c||(s=l.y1)<h))if(v.length){var g=(i+o)/2,y=(a+s)/2;m.push(new d(v[3],g,y,o,s),new d(v[2],i,y,g,s),new d(v[1],g,a,o,y),new d(v[0],i,a,g,y)),(u=(e>=y)<<1|t>=g)&&(l=m[m.length-1],m[m.length-1]=m[m.length-1-u],m[m.length-1-u]=l)}else{var b=t-+this._x.call(null,v.data),x=e-+this._y.call(null,v.data),_=b*b+x*x;if(_<r){var w=Math.sqrt(r=_);c=t-w,h=e-w,f=t+w,p=e+w,n=v.data}}return n},m=function(t){if(isNaN(a=+this._x.call(null,t))||isNaN(o=+this._y.call(null,t)))return this;var e,r,n,i,a,o,s,l,u,c,h,f,d=this._root,p=this._x0,m=this._y0,v=this._x1,g=this._y1;if(!d)return this;if(d.length)for(;;){if((u=a>=(s=(p+v)/2))?p=s:v=s,(c=o>=(l=(m+g)/2))?m=l:g=l,e=d,!(d=d[h=c<<1|u]))return this;if(!d.length)break;(e[h+1&3]||e[h+2&3]||e[h+3&3])&&(r=e,f=h)}for(;d.data!==t;)if(n=d,!(d=d.next))return this;return(i=d.next)&&delete d.next,n?(i?n.next=i:delete n.next,this):e?(i?e[h]=i:delete e[h],(d=e[0]||e[1]||e[2]||e[3])&&d===(e[3]||e[2]||e[1]||e[0])&&!d.length&&(r?r[f]=d:this._root=d),this):(this._root=i,this)},v=function(){return this._root},g=function(){var t=0;return this.visit(function(e){if(!e.length)do{++t}while(e=e.next)}),t},y=function(t){var e,r,n,i,a,o,s=[],l=this._root;for(l&&s.push(new d(l,this._x0,this._y0,this._x1,this._y1));e=s.pop();)if(!t(l=e.node,n=e.x0,i=e.y0,a=e.x1,o=e.y1)&&l.length){var u=(n+a)/2,c=(i+o)/2;(r=l[3])&&s.push(new d(r,u,c,a,o)),(r=l[2])&&s.push(new d(r,n,c,u,o)),(r=l[1])&&s.push(new d(r,u,i,a,c)),(r=l[0])&&s.push(new d(r,n,i,u,c))}return this},b=function(t){var e,r=[],n=[];for(this._root&&r.push(new d(this._root,this._x0,this._y0,this._x1,this._y1));e=r.pop();){var i=e.node;if(i.length){var a,o=e.x0,s=e.y0,l=e.x1,u=e.y1,c=(o+l)/2,h=(s+u)/2;(a=i[0])&&r.push(new d(a,o,s,c,h)),(a=i[1])&&r.push(new d(a,c,s,l,h)),(a=i[2])&&r.push(new d(a,o,h,c,u)),(a=i[3])&&r.push(new d(a,c,h,l,u))}n.push(e)}for(;e=n.pop();)t(e.node,e.x0,e.y0,e.x1,e.y1);return this},x=function(t){return arguments.length?(this._x=t,this):this._x},_=function(t){return arguments.length?(this._y=t,this):this._y},w=o.prototype=s.prototype;w.copy=function(){var t,e,r=new s(this._x,this._y,this._x0,this._y0,this._x1,this._y1),n=this._root;if(!n)return r;if(!n.length)return r._root=l(n),r;for(t=[{source:n,target:r._root=new Array(4)}];n=t.pop();)for(var i=0;i<4;++i)(e=n.source[i])&&(e.length?t.push({source:e,target:n.target[i]=new Array(4)}):n.target[i]=l(e));return r},w.add=u,w.addAll=r,w.cover=c,w.data=h,w.extent=f,w.find=p,w.remove=m,w.removeAll=n,w.root=v,w.size=g,w.visit=y,w.visitAfter=b,w.x=x,w.y=_,t.quadtree=o,Object.defineProperty(t,"__esModule",{value:!0})})},{}],119:[function(e,r,n){!function(e,i){"object"==typeof n&&void 0!==r?i(n):"function"==typeof t&&t.amd?t(["exports"],i):i(e.d3=e.d3||{})}(this,function(t){"use strict";function e(){return g||(x(r),g=b.now()+y)}function r(){g=0}function n(){this._call=this._time=this._next=null}function i(t,e,r){var i=new n;return i.restart(t,e,r),i}function a(){e(),++f;for(var t,r=c;r;)(t=g-r._time)>=0&&r._call.call(null,t),r=r._next;--f}function o(){g=(v=b.now())+y,f=d=0;try{a()}finally{f=0,l(),g=0}}function s(){var t=b.now(),e=t-v;e>m&&(y-=e,v=t)}function l(){for(var t,e,r=c,n=1/0;r;)r._call?(n>r._time&&(n=r._time),t=r,r=r._next):(e=r._next,r._next=null,r=t?t._next=e:c=e);h=t,u(n)}function u(t){if(!f){d&&(d=clearTimeout(d));var e=t-g;e>24?(t<1/0&&(d=setTimeout(o,e)),p&&(p=clearInterval(p))):(p||(v=g,p=setInterval(s,m)),f=1,x(o))}}var c,h,f=0,d=0,p=0,m=1e3,v=0,g=0,y=0,b="object"==typeof performance&&performance.now?performance:Date,x="function"==typeof requestAnimationFrame?requestAnimationFrame:function(t){setTimeout(t,17)};n.prototype=i.prototype={constructor:n,restart:function(t,r,n){if("function"!=typeof t)throw new TypeError("callback is not a function");n=(null==n?e():+n)+(null==r?0:+r),this._next||h===this||(h?h._next=this:c=this,h=this),this._call=t,this._time=n,u()},stop:function(){this._call&&(this._call=null,this._time=1/0,u())}};var _=function(t,e,r){var i=new n;return e=null==e?0:+e,i.restart(function(r){i.stop(),t(r+e)},e,r),i},w=function(t,r,i){var a=new n,o=r;return null==r?(a.restart(t,r,i),a):(r=+r,i=null==i?e():+i,a.restart(function e(n){n+=o,a.restart(e,o+=r,i),t(n)},r,i),a)};t.now=e,t.timer=i,t.timerFlush=a,t.timeout=_,t.interval=w,Object.defineProperty(t,"__esModule",{value:!0})})},{}],120:[function(e,r,n){!function(){function e(t){return t&&(t.ownerDocument||t.document||t).documentElement}function n(t){return t&&(t.ownerDocument&&t.ownerDocument.defaultView||t.document&&t||t.defaultView)}function i(t,e){return t<e?-1:t>e?1:t>=e?0:NaN}function a(t){return null===t?NaN:+t}function o(t){return!isNaN(t)}function s(t){return{left:function(e,r,n,i){for(arguments.length<3&&(n=0),arguments.length<4&&(i=e.length);n<i;){var a=n+i>>>1;t(e[a],r)<0?n=a+1:i=a}return n},right:function(e,r,n,i){for(arguments.length<3&&(n=0),arguments.length<4&&(i=e.length);n<i;){var a=n+i>>>1;t(e[a],r)>0?i=a:n=a+1}return n}}}function l(t){return t.length}function u(t){for(var e=1;t*e%1;)e*=10;return e}function c(t,e){for(var r in e)Object.defineProperty(t.prototype,r,{value:e[r],enumerable:!1})}function h(){this._=Object.create(null)}function f(t){return(t+="")===_o||t[0]===wo?wo+t:t}function d(t){return(t+="")[0]===wo?t.slice(1):t}function p(t){return f(t)in this._}function m(t){return(t=f(t))in this._&&delete this._[t]}function v(){var t=[];for(var e in this._)t.push(d(e));return t}function g(){var t=0;for(var e in this._)++t;return t}function y(){for(var t in this._)return!1;return!0}function b(){this._=Object.create(null)}function x(t){return t}function _(t,e,r){return function(){var n=r.apply(e,arguments);return n===e?t:n}}function w(t,e){if(e in t)return e;e=e.charAt(0).toUpperCase()+e.slice(1);for(var r=0,n=Mo.length;r<n;++r){var i=Mo[r]+e;if(i in t)return i}}function M(){}function k(){}function A(t){function e(){for(var e,n=r,i=-1,a=n.length;++i<a;)(e=n[i].on)&&e.apply(this,arguments);return t}var r=[],n=new h;return e.on=function(e,i){var a,o=n.get(e);return arguments.length<2?o&&o.on:(o&&(o.on=null,r=r.slice(0,a=r.indexOf(o)).concat(r.slice(a+1)),n.remove(e)),i&&r.push(n.set(e,{on:i})),t)},e}function T(){uo.event.preventDefault()}function S(){for(var t,e=uo.event;t=e.sourceEvent;)e=t;return e}function E(t){for(var e=new k,r=0,n=arguments.length;++r<n;)e[arguments[r]]=A(e);return e.of=function(r,n){return function(i){try{var a=i.sourceEvent=uo.event;i.target=t,uo.event=i,e[i.type].apply(r,n)}finally{uo.event=a}}},e}function L(t){return Ao(t,Lo),t}function C(t){return"function"==typeof t?t:function(){return To(t,this)}}function z(t){return"function"==typeof t?t:function(){return So(t,this)}}function I(t,e){function r(){this.removeAttribute(t)}function n(){this.removeAttributeNS(t.space,t.local)}function i(){this.setAttribute(t,e)}function a(){this.setAttributeNS(t.space,t.local,e)}function o(){var r=e.apply(this,arguments);null==r?this.removeAttribute(t):this.setAttribute(t,r)}function s(){var r=e.apply(this,arguments);null==r?this.removeAttributeNS(t.space,t.local):this.setAttributeNS(t.space,t.local,r)}return t=uo.ns.qualify(t),null==e?t.local?n:r:"function"==typeof e?t.local?s:o:t.local?a:i}function D(t){return t.trim().replace(/\s+/g," ")}function P(t){return new RegExp("(?:^|\\s+)"+uo.requote(t)+"(?:\\s+|$)","g")}function O(t){return(t+"").trim().split(/^|\s+/)}function R(t,e){function r(){for(var r=-1;++r<i;)t[r](this,e)}function n(){for(var r=-1,n=e.apply(this,arguments);++r<i;)t[r](this,n)}t=O(t).map(F);var i=t.length;return"function"==typeof e?n:r}function F(t){var e=P(t);return function(r,n){if(i=r.classList)return n?i.add(t):i.remove(t);var i=r.getAttribute("class")||"";n?(e.lastIndex=0,e.test(i)||r.setAttribute("class",D(i+" "+t))):r.setAttribute("class",D(i.replace(e," ")))}}function j(t,e,r){function n(){this.style.removeProperty(t)}function i(){this.style.setProperty(t,e,r)}function a(){var n=e.apply(this,arguments);null==n?this.style.removeProperty(t):this.style.setProperty(t,n,r)}return null==e?n:"function"==typeof e?a:i}function N(t,e){function r(){delete this[t]}function n(){this[t]=e}function i(){var r=e.apply(this,arguments);null==r?delete this[t]:this[t]=r}return null==e?r:"function"==typeof e?i:n}function B(t){function e(){var e=this.ownerDocument,r=this.namespaceURI;return r===Co&&e.documentElement.namespaceURI===Co?e.createElement(t):e.createElementNS(r,t)}function r(){return this.ownerDocument.createElementNS(t.space,t.local)}return"function"==typeof t?t:(t=uo.ns.qualify(t)).local?r:e}function U(){var t=this.parentNode;t&&t.removeChild(this)}function V(t){return{__data__:t}}function H(t){return function(){return Eo(this,t)}}function q(t){return arguments.length||(t=i),function(e,r){return e&&r?t(e.__data__,r.__data__):!e-!r}}function G(t,e){for(var r=0,n=t.length;r<n;r++)for(var i,a=t[r],o=0,s=a.length;o<s;o++)(i=a[o])&&e(i,o,r);return t}function Y(t){return Ao(t,Io),t}function X(t){var e,r;return function(n,i,a){var o,s=t[a].update,l=s.length;for(a!=r&&(r=a,e=0),i>=e&&(e=i+1);!(o=s[e])&&++e<l;);return o}}function W(t,e,r){function n(){var e=this[o];e&&(this.removeEventListener(t,e,e.$),delete this[o])}function i(){var i=l(e,ho(arguments));n.call(this),this.addEventListener(t,this[o]=i,i.$=r),i._=e}function a(){var e,r=new RegExp("^__on([^.]+)"+uo.requote(t)+"$");for(var n in this)if(e=n.match(r)){var i=this[n];this.removeEventListener(e[1],i,i.$),delete this[n]}}var o="__on"+t,s=t.indexOf("."),l=Z;s>0&&(t=t.slice(0,s));var u=Do.get(t);return u&&(t=u,l=J),s?e?i:n:e?M:a}function Z(t,e){return function(r){var n=uo.event;uo.event=r,e[0]=this.__data__;try{t.apply(this,e)}finally{uo.event=n}}}function J(t,e){var r=Z(t,e);return function(t){var e=this,n=t.relatedTarget;n&&(n===e||8&n.compareDocumentPosition(e))||r.call(e,t)}}function K(t){var r=".dragsuppress-"+ ++Oo,i="click"+r,a=uo.select(n(t)).on("touchmove"+r,T).on("dragstart"+r,T).on("selectstart"+r,T);if(null==Po&&(Po=!("onselectstart"in t)&&w(t.style,"userSelect")),Po){var o=e(t).style,s=o[Po];o[Po]="none"}return function(t){if(a.on(r,null),Po&&(o[Po]=s),t){var e=function(){a.on(i,null)};a.on(i,function(){T(),e()},!0),setTimeout(e,0)}}}function Q(t,e){e.changedTouches&&(e=e.changedTouches[0]);var r=t.ownerSVGElement||t;if(r.createSVGPoint){var i=r.createSVGPoint();if(Ro<0){var a=n(t);if(a.scrollX||a.scrollY){r=uo.select("body").append("svg").style({position:"absolute",top:0,left:0,margin:0,padding:0,border:"none"},"important");var o=r[0][0].getScreenCTM();Ro=!(o.f||o.e),r.remove()}}return Ro?(i.x=e.pageX,i.y=e.pageY):(i.x=e.clientX,i.y=e.clientY),i=i.matrixTransform(t.getScreenCTM().inverse()),[i.x,i.y]}var s=t.getBoundingClientRect();return[e.clientX-s.left-t.clientLeft,e.clientY-s.top-t.clientTop]}function $(){return uo.event.changedTouches[0].identifier}function tt(t){return t>0?1:t<0?-1:0}function et(t,e,r){return(e[0]-t[0])*(r[1]-t[1])-(e[1]-t[1])*(r[0]-t[0])}function rt(t){return t>1?0:t<-1?No:Math.acos(t)}function nt(t){return t>1?Vo:t<-1?-Vo:Math.asin(t)}function it(t){return((t=Math.exp(t))-1/t)/2}function at(t){return((t=Math.exp(t))+1/t)/2}function ot(t){return((t=Math.exp(2*t))-1)/(t+1)}function st(t){return(t=Math.sin(t/2))*t}function lt(){}function ut(t,e,r){return this instanceof ut?(this.h=+t,this.s=+e,void(this.l=+r)):arguments.length<2?t instanceof ut?new ut(t.h,t.s,t.l):Mt(""+t,kt,ut):new ut(t,e,r)}function ct(t,e,r){function n(t){return t>360?t-=360:t<0&&(t+=360),t<60?a+(o-a)*t/60:t<180?o:t<240?a+(o-a)*(240-t)/60:a}function i(t){return Math.round(255*n(t))}var a,o;return t=isNaN(t)?0:(t%=360)<0?t+360:t,e=isNaN(e)?0:e<0?0:e>1?1:e,r=r<0?0:r>1?1:r,o=r<=.5?r*(1+e):r+e-r*e,a=2*r-o,new bt(i(t+120),i(t),i(t-120))}function ht(t,e,r){return this instanceof ht?(this.h=+t,this.c=+e,void(this.l=+r)):arguments.length<2?t instanceof ht?new ht(t.h,t.c,t.l):t instanceof dt?mt(t.l,t.a,t.b):mt((t=At((t=uo.rgb(t)).r,t.g,t.b)).l,t.a,t.b):new ht(t,e,r)}function ft(t,e,r){return isNaN(t)&&(t=0),isNaN(e)&&(e=0),new dt(r,Math.cos(t*=Ho)*e,Math.sin(t)*e)}function dt(t,e,r){return this instanceof dt?(this.l=+t,this.a=+e,void(this.b=+r)):arguments.length<2?t instanceof dt?new dt(t.l,t.a,t.b):t instanceof ht?ft(t.h,t.c,t.l):At((t=bt(t)).r,t.g,t.b):new dt(t,e,r)}function pt(t,e,r){var n=(t+16)/116,i=n+e/500,a=n-r/200;return i=vt(i)*Qo,n=vt(n)*$o,a=vt(a)*ts,new bt(yt(3.2404542*i-1.5371385*n-.4985314*a),yt(-.969266*i+1.8760108*n+.041556*a),yt(.0556434*i-.2040259*n+1.0572252*a))}function mt(t,e,r){return t>0?new ht(Math.atan2(r,e)*qo,Math.sqrt(e*e+r*r),t):new ht(NaN,NaN,t)}function vt(t){return t>.206893034?t*t*t:(t-4/29)/7.787037}function gt(t){return t>.008856?Math.pow(t,1/3):7.787037*t+4/29}function yt(t){return Math.round(255*(t<=.00304?12.92*t:1.055*Math.pow(t,1/2.4)-.055))}function bt(t,e,r){return this instanceof bt?(this.r=~~t,this.g=~~e,void(this.b=~~r)):arguments.length<2?t instanceof bt?new bt(t.r,t.g,t.b):Mt(""+t,bt,ct):new bt(t,e,r)}function xt(t){return new bt(t>>16,t>>8&255,255&t)}function _t(t){return xt(t)+""}function wt(t){return t<16?"0"+Math.max(0,t).toString(16):Math.min(255,t).toString(16)}function Mt(t,e,r){var n,i,a,o=0,s=0,l=0;if(n=/([a-z]+)\((.*)\)/.exec(t=t.toLowerCase()))switch(i=n[2].split(","),n[1]){case"hsl":return r(parseFloat(i[0]),parseFloat(i[1])/100,parseFloat(i[2])/100);case"rgb":return e(St(i[0]),St(i[1]),St(i[2]))}return(a=ns.get(t))?e(a.r,a.g,a.b):(null==t||"#"!==t.charAt(0)||isNaN(a=parseInt(t.slice(1),16))||(4===t.length?(o=(3840&a)>>4,o|=o>>4,s=240&a,s|=s>>4,l=15&a,l|=l<<4):7===t.length&&(o=(16711680&a)>>16,s=(65280&a)>>8,l=255&a)),e(o,s,l))}function kt(t,e,r){var n,i,a=Math.min(t/=255,e/=255,r/=255),o=Math.max(t,e,r),s=o-a,l=(o+a)/2;return s?(i=l<.5?s/(o+a):s/(2-o-a),n=t==o?(e-r)/s+(e<r?6:0):e==o?(r-t)/s+2:(t-e)/s+4,n*=60):(n=NaN,i=l>0&&l<1?0:n),new ut(n,i,l)}function At(t,e,r){t=Tt(t),e=Tt(e),r=Tt(r);var n=gt((.4124564*t+.3575761*e+.1804375*r)/Qo),i=gt((.2126729*t+.7151522*e+.072175*r)/$o);return dt(116*i-16,500*(n-i),200*(i-gt((.0193339*t+.119192*e+.9503041*r)/ts)))}function Tt(t){return(t/=255)<=.04045?t/12.92:Math.pow((t+.055)/1.055,2.4)}function St(t){var e=parseFloat(t);return"%"===t.charAt(t.length-1)?Math.round(2.55*e):e}function Et(t){return"function"==typeof t?t:function(){return t}}function Lt(t){return function(e,r,n){return 2===arguments.length&&"function"==typeof r&&(n=r,r=null),Ct(e,r,t,n)}}function Ct(t,e,r,n){function i(){var t,e=l.status;if(!e&&It(l)||e>=200&&e<300||304===e){try{t=r.call(a,l)
}catch(t){return void o.error.call(a,t)}o.load.call(a,t)}else o.error.call(a,l)}var a={},o=uo.dispatch("beforesend","progress","load","error"),s={},l=new XMLHttpRequest,u=null;return!this.XDomainRequest||"withCredentials"in l||!/^(http(s)?:)?\/\//.test(t)||(l=new XDomainRequest),"onload"in l?l.onload=l.onerror=i:l.onreadystatechange=function(){l.readyState>3&&i()},l.onprogress=function(t){var e=uo.event;uo.event=t;try{o.progress.call(a,l)}finally{uo.event=e}},a.header=function(t,e){return t=(t+"").toLowerCase(),arguments.length<2?s[t]:(null==e?delete s[t]:s[t]=e+"",a)},a.mimeType=function(t){return arguments.length?(e=null==t?null:t+"",a):e},a.responseType=function(t){return arguments.length?(u=t,a):u},a.response=function(t){return r=t,a},["get","post"].forEach(function(t){a[t]=function(){return a.send.apply(a,[t].concat(ho(arguments)))}}),a.send=function(r,n,i){if(2===arguments.length&&"function"==typeof n&&(i=n,n=null),l.open(r,t,!0),null==e||"accept"in s||(s.accept=e+",*/*"),l.setRequestHeader)for(var c in s)l.setRequestHeader(c,s[c]);return null!=e&&l.overrideMimeType&&l.overrideMimeType(e),null!=u&&(l.responseType=u),null!=i&&a.on("error",i).on("load",function(t){i(null,t)}),o.beforesend.call(a,l),l.send(null==n?null:n),a},a.abort=function(){return l.abort(),a},uo.rebind(a,o,"on"),null==n?a:a.get(zt(n))}function zt(t){return 1===t.length?function(e,r){t(null==e?r:null)}:t}function It(t){var e=t.responseType;return e&&"text"!==e?t.response:t.responseText}function Dt(t,e,r){var n=arguments.length;n<2&&(e=0),n<3&&(r=Date.now());var i=r+e,a={c:t,t:i,n:null};return as?as.n=a:is=a,as=a,os||(ss=clearTimeout(ss),os=1,ls(Pt)),a}function Pt(){var t=Ot(),e=Rt()-t;e>24?(isFinite(e)&&(clearTimeout(ss),ss=setTimeout(Pt,e)),os=0):(os=1,ls(Pt))}function Ot(){for(var t=Date.now(),e=is;e;)t>=e.t&&e.c(t-e.t)&&(e.c=null),e=e.n;return t}function Rt(){for(var t,e=is,r=1/0;e;)e.c?(e.t<r&&(r=e.t),e=(t=e).n):e=t?t.n=e.n:is=e.n;return as=t,r}function Ft(t,e){return e-(t?Math.ceil(Math.log(t)/Math.LN10):1)}function jt(t,e){var r=Math.pow(10,3*xo(8-e));return{scale:e>8?function(t){return t/r}:function(t){return t*r},symbol:t}}function Nt(t){var e=t.decimal,r=t.thousands,n=t.grouping,i=t.currency,a=n&&r?function(t,e){for(var i=t.length,a=[],o=0,s=n[0],l=0;i>0&&s>0&&(l+s+1>e&&(s=Math.max(1,e-l)),a.push(t.substring(i-=s,i+s)),!((l+=s+1)>e));)s=n[o=(o+1)%n.length];return a.reverse().join(r)}:x;return function(t){var r=cs.exec(t),n=r[1]||" ",o=r[2]||">",s=r[3]||"-",l=r[4]||"",u=r[5],c=+r[6],h=r[7],f=r[8],d=r[9],p=1,m="",v="",g=!1,y=!0;switch(f&&(f=+f.substring(1)),(u||"0"===n&&"="===o)&&(u=n="0",o="="),d){case"n":h=!0,d="g";break;case"%":p=100,v="%",d="f";break;case"p":p=100,v="%",d="r";break;case"b":case"o":case"x":case"X":"#"===l&&(m="0"+d.toLowerCase());case"c":y=!1;case"d":g=!0,f=0;break;case"s":p=-1,d="r"}"$"===l&&(m=i[0],v=i[1]),"r"!=d||f||(d="g"),null!=f&&("g"==d?f=Math.max(1,Math.min(21,f)):"e"!=d&&"f"!=d||(f=Math.max(0,Math.min(20,f)))),d=hs.get(d)||Bt;var b=u&&h;return function(t){var r=v;if(g&&t%1)return"";var i=t<0||0===t&&1/t<0?(t=-t,"-"):"-"===s?"":s;if(p<0){var l=uo.formatPrefix(t,f);t=l.scale(t),r=l.symbol+v}else t*=p;t=d(t,f);var x,_,w=t.lastIndexOf(".");if(w<0){var M=y?t.lastIndexOf("e"):-1;M<0?(x=t,_=""):(x=t.substring(0,M),_=t.substring(M))}else x=t.substring(0,w),_=e+t.substring(w+1);!u&&h&&(x=a(x,1/0));var k=m.length+x.length+_.length+(b?0:i.length),A=k<c?new Array(k=c-k+1).join(n):"";return b&&(x=a(A+x,A.length?c-_.length:1/0)),i+=m,t=x+_,("<"===o?i+t+A:">"===o?A+i+t:"^"===o?A.substring(0,k>>=1)+i+t+A.substring(k):i+(b?t:A+t))+r}}}function Bt(t){return t+""}function Ut(){this._=new Date(arguments.length>1?Date.UTC.apply(this,arguments):arguments[0])}function Vt(t,e,r){function n(e){var r=t(e),n=a(r,1);return e-r<n-e?r:n}function i(r){return e(r=t(new ds(r-1)),1),r}function a(t,r){return e(t=new ds(+t),r),t}function o(t,n,a){var o=i(t),s=[];if(a>1)for(;o<n;)r(o)%a||s.push(new Date(+o)),e(o,1);else for(;o<n;)s.push(new Date(+o)),e(o,1);return s}function s(t,e,r){try{ds=Ut;var n=new Ut;return n._=t,o(n,e,r)}finally{ds=Date}}t.floor=t,t.round=n,t.ceil=i,t.offset=a,t.range=o;var l=t.utc=Ht(t);return l.floor=l,l.round=Ht(n),l.ceil=Ht(i),l.offset=Ht(a),l.range=s,t}function Ht(t){return function(e,r){try{ds=Ut;var n=new Ut;return n._=e,t(n,r)._}finally{ds=Date}}}function qt(t){function e(t){function e(e){for(var r,i,a,o=[],s=-1,l=0;++s<n;)37===t.charCodeAt(s)&&(o.push(t.slice(l,s)),null!=(i=ms[r=t.charAt(++s)])&&(r=t.charAt(++s)),(a=E[r])&&(r=a(e,null==i?"e"===r?" ":"0":i)),o.push(r),l=s+1);return o.push(t.slice(l,s)),o.join("")}var n=t.length;return e.parse=function(e){var n={y:1900,m:0,d:1,H:0,M:0,S:0,L:0,Z:null};if(r(n,t,e,0)!=e.length)return null;"p"in n&&(n.H=n.H%12+12*n.p);var i=null!=n.Z&&ds!==Ut,a=new(i?Ut:ds);return"j"in n?a.setFullYear(n.y,0,n.j):"W"in n||"U"in n?("w"in n||(n.w="W"in n?1:0),a.setFullYear(n.y,0,1),a.setFullYear(n.y,0,"W"in n?(n.w+6)%7+7*n.W-(a.getDay()+5)%7:n.w+7*n.U-(a.getDay()+6)%7)):a.setFullYear(n.y,n.m,n.d),a.setHours(n.H+(n.Z/100|0),n.M+n.Z%100,n.S,n.L),i?a._:a},e.toString=function(){return t},e}function r(t,e,r,n){for(var i,a,o,s=0,l=e.length,u=r.length;s<l;){if(n>=u)return-1;if(37===(i=e.charCodeAt(s++))){if(o=e.charAt(s++),!(a=L[o in ms?e.charAt(s++):o])||(n=a(t,r,n))<0)return-1}else if(i!=r.charCodeAt(n++))return-1}return n}function n(t,e,r){w.lastIndex=0;var n=w.exec(e.slice(r));return n?(t.w=M.get(n[0].toLowerCase()),r+n[0].length):-1}function i(t,e,r){x.lastIndex=0;var n=x.exec(e.slice(r));return n?(t.w=_.get(n[0].toLowerCase()),r+n[0].length):-1}function a(t,e,r){T.lastIndex=0;var n=T.exec(e.slice(r));return n?(t.m=S.get(n[0].toLowerCase()),r+n[0].length):-1}function o(t,e,r){k.lastIndex=0;var n=k.exec(e.slice(r));return n?(t.m=A.get(n[0].toLowerCase()),r+n[0].length):-1}function s(t,e,n){return r(t,E.c.toString(),e,n)}function l(t,e,n){return r(t,E.x.toString(),e,n)}function u(t,e,n){return r(t,E.X.toString(),e,n)}function c(t,e,r){var n=b.get(e.slice(r,r+=2).toLowerCase());return null==n?-1:(t.p=n,r)}var h=t.dateTime,f=t.date,d=t.time,p=t.periods,m=t.days,v=t.shortDays,g=t.months,y=t.shortMonths;e.utc=function(t){function r(t){try{ds=Ut;var e=new ds;return e._=t,n(e)}finally{ds=Date}}var n=e(t);return r.parse=function(t){try{ds=Ut;var e=n.parse(t);return e&&e._}finally{ds=Date}},r.toString=n.toString,r},e.multi=e.utc.multi=ce;var b=uo.map(),x=Yt(m),_=Xt(m),w=Yt(v),M=Xt(v),k=Yt(g),A=Xt(g),T=Yt(y),S=Xt(y);p.forEach(function(t,e){b.set(t.toLowerCase(),e)});var E={a:function(t){return v[t.getDay()]},A:function(t){return m[t.getDay()]},b:function(t){return y[t.getMonth()]},B:function(t){return g[t.getMonth()]},c:e(h),d:function(t,e){return Gt(t.getDate(),e,2)},e:function(t,e){return Gt(t.getDate(),e,2)},H:function(t,e){return Gt(t.getHours(),e,2)},I:function(t,e){return Gt(t.getHours()%12||12,e,2)},j:function(t,e){return Gt(1+fs.dayOfYear(t),e,3)},L:function(t,e){return Gt(t.getMilliseconds(),e,3)},m:function(t,e){return Gt(t.getMonth()+1,e,2)},M:function(t,e){return Gt(t.getMinutes(),e,2)},p:function(t){return p[+(t.getHours()>=12)]},S:function(t,e){return Gt(t.getSeconds(),e,2)},U:function(t,e){return Gt(fs.sundayOfYear(t),e,2)},w:function(t){return t.getDay()},W:function(t,e){return Gt(fs.mondayOfYear(t),e,2)},x:e(f),X:e(d),y:function(t,e){return Gt(t.getFullYear()%100,e,2)},Y:function(t,e){return Gt(t.getFullYear()%1e4,e,4)},Z:le,"%":function(){return"%"}},L={a:n,A:i,b:a,B:o,c:s,d:re,e:re,H:ie,I:ie,j:ne,L:se,m:ee,M:ae,p:c,S:oe,U:Zt,w:Wt,W:Jt,x:l,X:u,y:Qt,Y:Kt,Z:$t,"%":ue};return e}function Gt(t,e,r){var n=t<0?"-":"",i=(n?-t:t)+"",a=i.length;return n+(a<r?new Array(r-a+1).join(e)+i:i)}function Yt(t){return new RegExp("^(?:"+t.map(uo.requote).join("|")+")","i")}function Xt(t){for(var e=new h,r=-1,n=t.length;++r<n;)e.set(t[r].toLowerCase(),r);return e}function Wt(t,e,r){vs.lastIndex=0;var n=vs.exec(e.slice(r,r+1));return n?(t.w=+n[0],r+n[0].length):-1}function Zt(t,e,r){vs.lastIndex=0;var n=vs.exec(e.slice(r));return n?(t.U=+n[0],r+n[0].length):-1}function Jt(t,e,r){vs.lastIndex=0;var n=vs.exec(e.slice(r));return n?(t.W=+n[0],r+n[0].length):-1}function Kt(t,e,r){vs.lastIndex=0;var n=vs.exec(e.slice(r,r+4));return n?(t.y=+n[0],r+n[0].length):-1}function Qt(t,e,r){vs.lastIndex=0;var n=vs.exec(e.slice(r,r+2));return n?(t.y=te(+n[0]),r+n[0].length):-1}function $t(t,e,r){return/^[+-]\d{4}$/.test(e=e.slice(r,r+5))?(t.Z=-e,r+5):-1}function te(t){return t+(t>68?1900:2e3)}function ee(t,e,r){vs.lastIndex=0;var n=vs.exec(e.slice(r,r+2));return n?(t.m=n[0]-1,r+n[0].length):-1}function re(t,e,r){vs.lastIndex=0;var n=vs.exec(e.slice(r,r+2));return n?(t.d=+n[0],r+n[0].length):-1}function ne(t,e,r){vs.lastIndex=0;var n=vs.exec(e.slice(r,r+3));return n?(t.j=+n[0],r+n[0].length):-1}function ie(t,e,r){vs.lastIndex=0;var n=vs.exec(e.slice(r,r+2));return n?(t.H=+n[0],r+n[0].length):-1}function ae(t,e,r){vs.lastIndex=0;var n=vs.exec(e.slice(r,r+2));return n?(t.M=+n[0],r+n[0].length):-1}function oe(t,e,r){vs.lastIndex=0;var n=vs.exec(e.slice(r,r+2));return n?(t.S=+n[0],r+n[0].length):-1}function se(t,e,r){vs.lastIndex=0;var n=vs.exec(e.slice(r,r+3));return n?(t.L=+n[0],r+n[0].length):-1}function le(t){var e=t.getTimezoneOffset(),r=e>0?"-":"+",n=xo(e)/60|0,i=xo(e)%60;return r+Gt(n,"0",2)+Gt(i,"0",2)}function ue(t,e,r){gs.lastIndex=0;var n=gs.exec(e.slice(r,r+1));return n?r+n[0].length:-1}function ce(t){for(var e=t.length,r=-1;++r<e;)t[r][0]=this(t[r][0]);return function(e){for(var r=0,n=t[r];!n[1](e);)n=t[++r];return n[0](e)}}function he(){}function fe(t,e,r){var n=r.s=t+e,i=n-t,a=n-i;r.t=t-a+(e-i)}function de(t,e){t&&_s.hasOwnProperty(t.type)&&_s[t.type](t,e)}function pe(t,e,r){var n,i=-1,a=t.length-r;for(e.lineStart();++i<a;)n=t[i],e.point(n[0],n[1],n[2]);e.lineEnd()}function me(t,e){var r=-1,n=t.length;for(e.polygonStart();++r<n;)pe(t[r],e,1);e.polygonEnd()}function ve(){function t(t,e){t*=Ho,e=e*Ho/2+No/4;var r=t-n,o=r>=0?1:-1,s=o*r,l=Math.cos(e),u=Math.sin(e),c=a*u,h=i*l+c*Math.cos(s),f=c*o*Math.sin(s);Ms.add(Math.atan2(f,h)),n=t,i=l,a=u}var e,r,n,i,a;ks.point=function(o,s){ks.point=t,n=(e=o)*Ho,i=Math.cos(s=(r=s)*Ho/2+No/4),a=Math.sin(s)},ks.lineEnd=function(){t(e,r)}}function ge(t){var e=t[0],r=t[1],n=Math.cos(r);return[n*Math.cos(e),n*Math.sin(e),Math.sin(r)]}function ye(t,e){return t[0]*e[0]+t[1]*e[1]+t[2]*e[2]}function be(t,e){return[t[1]*e[2]-t[2]*e[1],t[2]*e[0]-t[0]*e[2],t[0]*e[1]-t[1]*e[0]]}function xe(t,e){t[0]+=e[0],t[1]+=e[1],t[2]+=e[2]}function _e(t,e){return[t[0]*e,t[1]*e,t[2]*e]}function we(t){var e=Math.sqrt(t[0]*t[0]+t[1]*t[1]+t[2]*t[2]);t[0]/=e,t[1]/=e,t[2]/=e}function Me(t){return[Math.atan2(t[1],t[0]),nt(t[2])]}function ke(t,e){return xo(t[0]-e[0])<Fo&&xo(t[1]-e[1])<Fo}function Ae(t,e){t*=Ho;var r=Math.cos(e*=Ho);Te(r*Math.cos(t),r*Math.sin(t),Math.sin(e))}function Te(t,e,r){++As,Ss+=(t-Ss)/As,Es+=(e-Es)/As,Ls+=(r-Ls)/As}function Se(){function t(t,i){t*=Ho;var a=Math.cos(i*=Ho),o=a*Math.cos(t),s=a*Math.sin(t),l=Math.sin(i),u=Math.atan2(Math.sqrt((u=r*l-n*s)*u+(u=n*o-e*l)*u+(u=e*s-r*o)*u),e*o+r*s+n*l);Ts+=u,Cs+=u*(e+(e=o)),zs+=u*(r+(r=s)),Is+=u*(n+(n=l)),Te(e,r,n)}var e,r,n;Rs.point=function(i,a){i*=Ho;var o=Math.cos(a*=Ho);e=o*Math.cos(i),r=o*Math.sin(i),n=Math.sin(a),Rs.point=t,Te(e,r,n)}}function Ee(){Rs.point=Ae}function Le(){function t(t,e){t*=Ho;var r=Math.cos(e*=Ho),o=r*Math.cos(t),s=r*Math.sin(t),l=Math.sin(e),u=i*l-a*s,c=a*o-n*l,h=n*s-i*o,f=Math.sqrt(u*u+c*c+h*h),d=n*o+i*s+a*l,p=f&&-rt(d)/f,m=Math.atan2(f,d);Ds+=p*u,Ps+=p*c,Os+=p*h,Ts+=m,Cs+=m*(n+(n=o)),zs+=m*(i+(i=s)),Is+=m*(a+(a=l)),Te(n,i,a)}var e,r,n,i,a;Rs.point=function(o,s){e=o,r=s,Rs.point=t,o*=Ho;var l=Math.cos(s*=Ho);n=l*Math.cos(o),i=l*Math.sin(o),a=Math.sin(s),Te(n,i,a)},Rs.lineEnd=function(){t(e,r),Rs.lineEnd=Ee,Rs.point=Ae}}function Ce(t,e){function r(r,n){return r=t(r,n),e(r[0],r[1])}return t.invert&&e.invert&&(r.invert=function(r,n){return(r=e.invert(r,n))&&t.invert(r[0],r[1])}),r}function ze(){return!0}function Ie(t,e,r,n,i){var a=[],o=[];if(t.forEach(function(t){if(!((e=t.length-1)<=0)){var e,r=t[0],n=t[e];if(ke(r,n)){i.lineStart();for(var s=0;s<e;++s)i.point((r=t[s])[0],r[1]);return void i.lineEnd()}var l=new Pe(r,t,null,!0),u=new Pe(r,null,l,!1);l.o=u,a.push(l),o.push(u),l=new Pe(n,t,null,!1),u=new Pe(n,null,l,!0),l.o=u,a.push(l),o.push(u)}}),o.sort(e),De(a),De(o),a.length){for(var s=0,l=r,u=o.length;s<u;++s)o[s].e=l=!l;for(var c,h,f=a[0];;){for(var d=f,p=!0;d.v;)if((d=d.n)===f)return;c=d.z,i.lineStart();do{if(d.v=d.o.v=!0,d.e){if(p)for(var s=0,u=c.length;s<u;++s)i.point((h=c[s])[0],h[1]);else n(d.x,d.n.x,1,i);d=d.n}else{if(p){c=d.p.z;for(var s=c.length-1;s>=0;--s)i.point((h=c[s])[0],h[1])}else n(d.x,d.p.x,-1,i);d=d.p}d=d.o,c=d.z,p=!p}while(!d.v);i.lineEnd()}}}function De(t){if(e=t.length){for(var e,r,n=0,i=t[0];++n<e;)i.n=r=t[n],r.p=i,i=r;i.n=r=t[0],r.p=i}}function Pe(t,e,r,n){this.x=t,this.z=e,this.o=r,this.e=n,this.v=!1,this.n=this.p=null}function Oe(t,e,r,n){return function(i,a){function o(e,r){var n=i(e,r);t(e=n[0],r=n[1])&&a.point(e,r)}function s(t,e){var r=i(t,e);v.point(r[0],r[1])}function l(){y.point=s,v.lineStart()}function u(){y.point=o,v.lineEnd()}function c(t,e){m.push([t,e]);var r=i(t,e);x.point(r[0],r[1])}function h(){x.lineStart(),m=[]}function f(){c(m[0][0],m[0][1]),x.lineEnd();var t,e=x.clean(),r=b.buffer(),n=r.length;if(m.pop(),p.push(m),m=null,n)if(1&e){t=r[0];var i,n=t.length-1,o=-1;if(n>0){for(_||(a.polygonStart(),_=!0),a.lineStart();++o<n;)a.point((i=t[o])[0],i[1]);a.lineEnd()}}else n>1&&2&e&&r.push(r.pop().concat(r.shift())),d.push(r.filter(Re))}var d,p,m,v=e(a),g=i.invert(n[0],n[1]),y={point:o,lineStart:l,lineEnd:u,polygonStart:function(){y.point=c,y.lineStart=h,y.lineEnd=f,d=[],p=[]},polygonEnd:function(){y.point=o,y.lineStart=l,y.lineEnd=u,d=uo.merge(d);var t=Ve(g,p);d.length?(_||(a.polygonStart(),_=!0),Ie(d,je,t,r,a)):t&&(_||(a.polygonStart(),_=!0),a.lineStart(),r(null,null,1,a),a.lineEnd()),_&&(a.polygonEnd(),_=!1),d=p=null},sphere:function(){a.polygonStart(),a.lineStart(),r(null,null,1,a),a.lineEnd(),a.polygonEnd()}},b=Fe(),x=e(b),_=!1;return y}}function Re(t){return t.length>1}function Fe(){var t,e=[];return{lineStart:function(){e.push(t=[])},point:function(e,r){t.push([e,r])},lineEnd:M,buffer:function(){var r=e;return e=[],t=null,r},rejoin:function(){e.length>1&&e.push(e.pop().concat(e.shift()))}}}function je(t,e){return((t=t.x)[0]<0?t[1]-Vo-Fo:Vo-t[1])-((e=e.x)[0]<0?e[1]-Vo-Fo:Vo-e[1])}function Ne(t){var e,r=NaN,n=NaN,i=NaN;return{lineStart:function(){t.lineStart(),e=1},point:function(a,o){var s=a>0?No:-No,l=xo(a-r);xo(l-No)<Fo?(t.point(r,n=(n+o)/2>0?Vo:-Vo),t.point(i,n),t.lineEnd(),t.lineStart(),t.point(s,n),t.point(a,n),e=0):i!==s&&l>=No&&(xo(r-i)<Fo&&(r-=i*Fo),xo(a-s)<Fo&&(a-=s*Fo),n=Be(r,n,a,o),t.point(i,n),t.lineEnd(),t.lineStart(),t.point(s,n),e=0),t.point(r=a,n=o),i=s},lineEnd:function(){t.lineEnd(),r=n=NaN},clean:function(){return 2-e}}}function Be(t,e,r,n){var i,a,o=Math.sin(t-r);return xo(o)>Fo?Math.atan((Math.sin(e)*(a=Math.cos(n))*Math.sin(r)-Math.sin(n)*(i=Math.cos(e))*Math.sin(t))/(i*a*o)):(e+n)/2}function Ue(t,e,r,n){var i;if(null==t)i=r*Vo,n.point(-No,i),n.point(0,i),n.point(No,i),n.point(No,0),n.point(No,-i),n.point(0,-i),n.point(-No,-i),n.point(-No,0),n.point(-No,i);else if(xo(t[0]-e[0])>Fo){var a=t[0]<e[0]?No:-No;i=r*a/2,n.point(-a,i),n.point(0,i),n.point(a,i)}else n.point(e[0],e[1])}function Ve(t,e){var r=t[0],n=t[1],i=[Math.sin(r),-Math.cos(r),0],a=0,o=0;Ms.reset();for(var s=0,l=e.length;s<l;++s){var u=e[s],c=u.length;if(c)for(var h=u[0],f=h[0],d=h[1]/2+No/4,p=Math.sin(d),m=Math.cos(d),v=1;;){v===c&&(v=0),t=u[v];var g=t[0],y=t[1]/2+No/4,b=Math.sin(y),x=Math.cos(y),_=g-f,w=_>=0?1:-1,M=w*_,k=M>No,A=p*b;if(Ms.add(Math.atan2(A*w*Math.sin(M),m*x+A*Math.cos(M))),a+=k?_+w*Bo:_,k^f>=r^g>=r){var T=be(ge(h),ge(t));we(T);var S=be(i,T);we(S);var E=(k^_>=0?-1:1)*nt(S[2]);(n>E||n===E&&(T[0]||T[1]))&&(o+=k^_>=0?1:-1)}if(!v++)break;f=g,p=b,m=x,h=t}}return(a<-Fo||a<Fo&&Ms<-Fo)^1&o}function He(t){function e(t,e){return Math.cos(t)*Math.cos(e)>a}function r(t){var r,a,l,u,c;return{lineStart:function(){u=l=!1,c=1},point:function(h,f){var d,p=[h,f],m=e(h,f),v=o?m?0:i(h,f):m?i(h+(h<0?No:-No),f):0;if(!r&&(u=l=m)&&t.lineStart(),m!==l&&(d=n(r,p),(ke(r,d)||ke(p,d))&&(p[0]+=Fo,p[1]+=Fo,m=e(p[0],p[1]))),m!==l)c=0,m?(t.lineStart(),d=n(p,r),t.point(d[0],d[1])):(d=n(r,p),t.point(d[0],d[1]),t.lineEnd()),r=d;else if(s&&r&&o^m){var g;v&a||!(g=n(p,r,!0))||(c=0,o?(t.lineStart(),t.point(g[0][0],g[0][1]),t.point(g[1][0],g[1][1]),t.lineEnd()):(t.point(g[1][0],g[1][1]),t.lineEnd(),t.lineStart(),t.point(g[0][0],g[0][1])))}!m||r&&ke(r,p)||t.point(p[0],p[1]),r=p,l=m,a=v},lineEnd:function(){l&&t.lineEnd(),r=null},clean:function(){return c|(u&&l)<<1}}}function n(t,e,r){var n=ge(t),i=ge(e),o=[1,0,0],s=be(n,i),l=ye(s,s),u=s[0],c=l-u*u;if(!c)return!r&&t;var h=a*l/c,f=-a*u/c,d=be(o,s),p=_e(o,h);xe(p,_e(s,f));var m=d,v=ye(p,m),g=ye(m,m),y=v*v-g*(ye(p,p)-1);if(!(y<0)){var b=Math.sqrt(y),x=_e(m,(-v-b)/g);if(xe(x,p),x=Me(x),!r)return x;var _,w=t[0],M=e[0],k=t[1],A=e[1];M<w&&(_=w,w=M,M=_);var T=M-w,S=xo(T-No)<Fo,E=S||T<Fo;if(!S&&A<k&&(_=k,k=A,A=_),E?S?k+A>0^x[1]<(xo(x[0]-w)<Fo?k:A):k<=x[1]&&x[1]<=A:T>No^(w<=x[0]&&x[0]<=M)){var L=_e(m,(-v+b)/g);return xe(L,p),[x,Me(L)]}}}function i(e,r){var n=o?t:No-t,i=0;return e<-n?i|=1:e>n&&(i|=2),r<-n?i|=4:r>n&&(i|=8),i}var a=Math.cos(t),o=a>0,s=xo(a)>Fo;return Oe(e,r,vr(t,6*Ho),o?[0,-t]:[-No,t-No])}function qe(t,e,r,n){return function(i){var a,o=i.a,s=i.b,l=o.x,u=o.y,c=s.x,h=s.y,f=0,d=1,p=c-l,m=h-u;if(a=t-l,p||!(a>0)){if(a/=p,p<0){if(a<f)return;a<d&&(d=a)}else if(p>0){if(a>d)return;a>f&&(f=a)}if(a=r-l,p||!(a<0)){if(a/=p,p<0){if(a>d)return;a>f&&(f=a)}else if(p>0){if(a<f)return;a<d&&(d=a)}if(a=e-u,m||!(a>0)){if(a/=m,m<0){if(a<f)return;a<d&&(d=a)}else if(m>0){if(a>d)return;a>f&&(f=a)}if(a=n-u,m||!(a<0)){if(a/=m,m<0){if(a>d)return;a>f&&(f=a)}else if(m>0){if(a<f)return;a<d&&(d=a)}return f>0&&(i.a={x:l+f*p,y:u+f*m}),d<1&&(i.b={x:l+d*p,y:u+d*m}),i}}}}}}function Ge(t,e,r,n){function i(n,i){return xo(n[0]-t)<Fo?i>0?0:3:xo(n[0]-r)<Fo?i>0?2:1:xo(n[1]-e)<Fo?i>0?1:0:i>0?3:2}function a(t,e){return o(t.x,e.x)}function o(t,e){var r=i(t,1),n=i(e,1);return r!==n?r-n:0===r?e[1]-t[1]:1===r?t[0]-e[0]:2===r?t[1]-e[1]:e[0]-t[0]}return function(s){function l(t){for(var e=0,r=v.length,n=t[1],i=0;i<r;++i)for(var a,o=1,s=v[i],l=s.length,u=s[0];o<l;++o)a=s[o],u[1]<=n?a[1]>n&&et(u,a,t)>0&&++e:a[1]<=n&&et(u,a,t)<0&&--e,u=a;return 0!==e}function u(a,s,l,u){var c=0,h=0;if(null==a||(c=i(a,l))!==(h=i(s,l))||o(a,s)<0^l>0)do{u.point(0===c||3===c?t:r,c>1?n:e)}while((c=(c+l+4)%4)!==h);else u.point(s[0],s[1])}function c(i,a){return t<=i&&i<=r&&e<=a&&a<=n}function h(t,e){c(t,e)&&s.point(t,e)}function f(){L.point=p,v&&v.push(g=[]),k=!0,M=!1,_=w=NaN}function d(){m&&(p(y,b),x&&M&&S.rejoin(),m.push(S.buffer())),L.point=h,M&&s.lineEnd()}function p(t,e){t=Math.max(-js,Math.min(js,t)),e=Math.max(-js,Math.min(js,e));var r=c(t,e);if(v&&g.push([t,e]),k)y=t,b=e,x=r,k=!1,r&&(s.lineStart(),s.point(t,e));else if(r&&M)s.point(t,e);else{var n={a:{x:_,y:w},b:{x:t,y:e}};E(n)?(M||(s.lineStart(),s.point(n.a.x,n.a.y)),s.point(n.b.x,n.b.y),r||s.lineEnd(),A=!1):r&&(s.lineStart(),s.point(t,e),A=!1)}_=t,w=e,M=r}var m,v,g,y,b,x,_,w,M,k,A,T=s,S=Fe(),E=qe(t,e,r,n),L={point:h,lineStart:f,lineEnd:d,polygonStart:function(){s=S,m=[],v=[],A=!0},polygonEnd:function(){s=T,m=uo.merge(m);var e=l([t,n]),r=A&&e,i=m.length;(r||i)&&(s.polygonStart(),r&&(s.lineStart(),u(null,null,1,s),s.lineEnd()),i&&Ie(m,a,e,u,s),s.polygonEnd()),m=v=g=null}};return L}}function Ye(t){var e=0,r=No/3,n=lr(t),i=n(e,r);return i.parallels=function(t){return arguments.length?n(e=t[0]*No/180,r=t[1]*No/180):[e/No*180,r/No*180]},i}function Xe(t,e){function r(t,e){var r=Math.sqrt(a-2*i*Math.sin(e))/i;return[r*Math.sin(t*=i),o-r*Math.cos(t)]}var n=Math.sin(t),i=(n+Math.sin(e))/2,a=1+n*(2*i-n),o=Math.sqrt(a)/i;return r.invert=function(t,e){var r=o-e;return[Math.atan2(t,r)/i,nt((a-(t*t+r*r)*i*i)/(2*i))]},r}function We(){function t(t,e){Bs+=i*t-n*e,n=t,i=e}var e,r,n,i;Gs.point=function(a,o){Gs.point=t,e=n=a,r=i=o},Gs.lineEnd=function(){t(e,r)}}function Ze(t,e){t<Us&&(Us=t),t>Hs&&(Hs=t),e<Vs&&(Vs=e),e>qs&&(qs=e)}function Je(){function t(t,e){o.push("M",t,",",e,a)}function e(t,e){o.push("M",t,",",e),s.point=r}function r(t,e){o.push("L",t,",",e)}function n(){s.point=t}function i(){o.push("Z")}var a=Ke(4.5),o=[],s={point:t,lineStart:function(){s.point=e},lineEnd:n,polygonStart:function(){s.lineEnd=i},polygonEnd:function(){s.lineEnd=n,s.point=t},pointRadius:function(t){return a=Ke(t),s},result:function(){if(o.length){var t=o.join("");return o=[],t}}};return s}function Ke(t){return"m0,"+t+"a"+t+","+t+" 0 1,1 0,"+-2*t+"a"+t+","+t+" 0 1,1 0,"+2*t+"z"}function Qe(t,e){Ss+=t,Es+=e,++Ls}function $e(){function t(t,n){var i=t-e,a=n-r,o=Math.sqrt(i*i+a*a);Cs+=o*(e+t)/2,zs+=o*(r+n)/2,Is+=o,Qe(e=t,r=n)}var e,r;Xs.point=function(n,i){Xs.point=t,Qe(e=n,r=i)}}function tr(){Xs.point=Qe}function er(){function t(t,e){var r=t-n,a=e-i,o=Math.sqrt(r*r+a*a);Cs+=o*(n+t)/2,zs+=o*(i+e)/2,Is+=o,o=i*t-n*e,Ds+=o*(n+t),Ps+=o*(i+e),Os+=3*o,Qe(n=t,i=e)}var e,r,n,i;Xs.point=function(a,o){Xs.point=t,Qe(e=n=a,r=i=o)},Xs.lineEnd=function(){t(e,r)}}function rr(t){function e(e,r){t.moveTo(e+o,r),t.arc(e,r,o,0,Bo)}function r(e,r){t.moveTo(e,r),s.point=n}function n(e,r){t.lineTo(e,r)}function i(){s.point=e}function a(){t.closePath()}var o=4.5,s={point:e,lineStart:function(){s.point=r},lineEnd:i,polygonStart:function(){s.lineEnd=a},polygonEnd:function(){s.lineEnd=i,s.point=e},pointRadius:function(t){return o=t,s},result:M};return s}function nr(t){function e(t){return(s?n:r)(t)}function r(e){return or(e,function(r,n){r=t(r,n),e.point(r[0],r[1])})}function n(e){function r(r,n){r=t(r,n),e.point(r[0],r[1])}function n(){b=NaN,k.point=a,e.lineStart()}function a(r,n){var a=ge([r,n]),o=t(r,n);i(b,x,y,_,w,M,b=o[0],x=o[1],y=r,_=a[0],w=a[1],M=a[2],s,e),e.point(b,x)}function o(){k.point=r,e.lineEnd()}function l(){n(),k.point=u,k.lineEnd=c}function u(t,e){a(h=t,f=e),d=b,p=x,m=_,v=w,g=M,k.point=a}function c(){i(b,x,y,_,w,M,d,p,h,m,v,g,s,e),k.lineEnd=o,o()}var h,f,d,p,m,v,g,y,b,x,_,w,M,k={point:r,lineStart:n,lineEnd:o,polygonStart:function(){e.polygonStart(),k.lineStart=l},polygonEnd:function(){e.polygonEnd(),k.lineStart=n}};return k}function i(e,r,n,s,l,u,c,h,f,d,p,m,v,g){var y=c-e,b=h-r,x=y*y+b*b;if(x>4*a&&v--){var _=s+d,w=l+p,M=u+m,k=Math.sqrt(_*_+w*w+M*M),A=Math.asin(M/=k),T=xo(xo(M)-1)<Fo||xo(n-f)<Fo?(n+f)/2:Math.atan2(w,_),S=t(T,A),E=S[0],L=S[1],C=E-e,z=L-r,I=b*C-y*z;(I*I/x>a||xo((y*C+b*z)/x-.5)>.3||s*d+l*p+u*m<o)&&(i(e,r,n,s,l,u,E,L,T,_/=k,w/=k,M,v,g),g.point(E,L),i(E,L,T,_,w,M,c,h,f,d,p,m,v,g))}}var a=.5,o=Math.cos(30*Ho),s=16;return e.precision=function(t){return arguments.length?(s=(a=t*t)>0&&16,e):Math.sqrt(a)},e}function ir(t){var e=nr(function(e,r){return t([e*qo,r*qo])});return function(t){return ur(e(t))}}function ar(t){this.stream=t}function or(t,e){return{point:e,sphere:function(){t.sphere()},lineStart:function(){t.lineStart()},lineEnd:function(){t.lineEnd()},polygonStart:function(){t.polygonStart()},polygonEnd:function(){t.polygonEnd()}}}function sr(t){return lr(function(){return t})()}function lr(t){function e(t){return t=s(t[0]*Ho,t[1]*Ho),[t[0]*f+l,u-t[1]*f]}function r(t){return(t=s.invert((t[0]-l)/f,(u-t[1])/f))&&[t[0]*qo,t[1]*qo]}function n(){s=Ce(o=fr(g,y,b),a);var t=a(m,v);return l=d-t[0]*f,u=p+t[1]*f,i()}function i(){return c&&(c.valid=!1,c=null),e}var a,o,s,l,u,c,h=nr(function(t,e){return t=a(t,e),[t[0]*f+l,u-t[1]*f]}),f=150,d=480,p=250,m=0,v=0,g=0,y=0,b=0,_=Fs,w=x,M=null,k=null;return e.stream=function(t){return c&&(c.valid=!1),c=ur(_(o,h(w(t)))),c.valid=!0,c},e.clipAngle=function(t){return arguments.length?(_=null==t?(M=t,Fs):He((M=+t)*Ho),i()):M},e.clipExtent=function(t){return arguments.length?(k=t,w=t?Ge(t[0][0],t[0][1],t[1][0],t[1][1]):x,i()):k},e.scale=function(t){return arguments.length?(f=+t,n()):f},e.translate=function(t){return arguments.length?(d=+t[0],p=+t[1],n()):[d,p]},e.center=function(t){return arguments.length?(m=t[0]%360*Ho,v=t[1]%360*Ho,n()):[m*qo,v*qo]},e.rotate=function(t){return arguments.length?(g=t[0]%360*Ho,y=t[1]%360*Ho,b=t.length>2?t[2]%360*Ho:0,n()):[g*qo,y*qo,b*qo]},uo.rebind(e,h,"precision"),function(){return a=t.apply(this,arguments),e.invert=a.invert&&r,n()}}function ur(t){return or(t,function(e,r){t.point(e*Ho,r*Ho)})}function cr(t,e){return[t,e]}function hr(t,e){return[t>No?t-Bo:t<-No?t+Bo:t,e]}function fr(t,e,r){return t?e||r?Ce(pr(t),mr(e,r)):pr(t):e||r?mr(e,r):hr}function dr(t){return function(e,r){return e+=t,[e>No?e-Bo:e<-No?e+Bo:e,r]}}function pr(t){var e=dr(t);return e.invert=dr(-t),e}function mr(t,e){function r(t,e){var r=Math.cos(e),s=Math.cos(t)*r,l=Math.sin(t)*r,u=Math.sin(e),c=u*n+s*i;return[Math.atan2(l*a-c*o,s*n-u*i),nt(c*a+l*o)]}var n=Math.cos(t),i=Math.sin(t),a=Math.cos(e),o=Math.sin(e);return r.invert=function(t,e){var r=Math.cos(e),s=Math.cos(t)*r,l=Math.sin(t)*r,u=Math.sin(e),c=u*a-l*o;return[Math.atan2(l*a+u*o,s*n+c*i),nt(c*n-s*i)]},r}function vr(t,e){var r=Math.cos(t),n=Math.sin(t);return function(i,a,o,s){var l=o*e;null!=i?(i=gr(r,i),a=gr(r,a),(o>0?i<a:i>a)&&(i+=o*Bo)):(i=t+o*Bo,a=t-.5*l);for(var u,c=i;o>0?c>a:c<a;c-=l)s.point((u=Me([r,-n*Math.cos(c),-n*Math.sin(c)]))[0],u[1])}}function gr(t,e){var r=ge(e);r[0]-=t,we(r);var n=rt(-r[1]);return((-r[2]<0?-n:n)+2*Math.PI-Fo)%(2*Math.PI)}function yr(t,e,r){var n=uo.range(t,e-Fo,r).concat(e);return function(t){return n.map(function(e){return[t,e]})}}function br(t,e,r){var n=uo.range(t,e-Fo,r).concat(e);return function(t){return n.map(function(e){return[e,t]})}}function xr(t){return t.source}function _r(t){return t.target}function wr(t,e,r,n){var i=Math.cos(e),a=Math.sin(e),o=Math.cos(n),s=Math.sin(n),l=i*Math.cos(t),u=i*Math.sin(t),c=o*Math.cos(r),h=o*Math.sin(r),f=2*Math.asin(Math.sqrt(st(n-e)+i*o*st(r-t))),d=1/Math.sin(f),p=f?function(t){var e=Math.sin(t*=f)*d,r=Math.sin(f-t)*d,n=r*l+e*c,i=r*u+e*h,o=r*a+e*s;return[Math.atan2(i,n)*qo,Math.atan2(o,Math.sqrt(n*n+i*i))*qo]}:function(){return[t*qo,e*qo]};return p.distance=f,p}function Mr(){function t(t,i){var a=Math.sin(i*=Ho),o=Math.cos(i),s=xo((t*=Ho)-e),l=Math.cos(s);Ws+=Math.atan2(Math.sqrt((s=o*Math.sin(s))*s+(s=n*a-r*o*l)*s),r*a+n*o*l),e=t,r=a,n=o}var e,r,n;Zs.point=function(i,a){e=i*Ho,r=Math.sin(a*=Ho),n=Math.cos(a),Zs.point=t},Zs.lineEnd=function(){Zs.point=Zs.lineEnd=M}}function kr(t,e){function r(e,r){var n=Math.cos(e),i=Math.cos(r),a=t(n*i);return[a*i*Math.sin(e),a*Math.sin(r)]}return r.invert=function(t,r){var n=Math.sqrt(t*t+r*r),i=e(n),a=Math.sin(i),o=Math.cos(i);return[Math.atan2(t*a,n*o),Math.asin(n&&r*a/n)]},r}function Ar(t,e){function r(t,e){o>0?e<-Vo+Fo&&(e=-Vo+Fo):e>Vo-Fo&&(e=Vo-Fo);var r=o/Math.pow(i(e),a);return[r*Math.sin(a*t),o-r*Math.cos(a*t)]}var n=Math.cos(t),i=function(t){return Math.tan(No/4+t/2)},a=t===e?Math.sin(t):Math.log(n/Math.cos(e))/Math.log(i(e)/i(t)),o=n*Math.pow(i(t),a)/a;return a?(r.invert=function(t,e){var r=o-e,n=tt(a)*Math.sqrt(t*t+r*r);return[Math.atan2(t,r)/a,2*Math.atan(Math.pow(o/n,1/a))-Vo]},r):Sr}function Tr(t,e){function r(t,e){var r=a-e;return[r*Math.sin(i*t),a-r*Math.cos(i*t)]}var n=Math.cos(t),i=t===e?Math.sin(t):(n-Math.cos(e))/(e-t),a=n/i+t;return xo(i)<Fo?cr:(r.invert=function(t,e){var r=a-e;return[Math.atan2(t,r)/i,a-tt(i)*Math.sqrt(t*t+r*r)]},r)}function Sr(t,e){return[t,Math.log(Math.tan(No/4+e/2))]}function Er(t){var e,r=sr(t),n=r.scale,i=r.translate,a=r.clipExtent;return r.scale=function(){var t=n.apply(r,arguments);return t===r?e?r.clipExtent(null):r:t},r.translate=function(){var t=i.apply(r,arguments);return t===r?e?r.clipExtent(null):r:t},r.clipExtent=function(t){var o=a.apply(r,arguments);if(o===r){if(e=null==t){var s=No*n(),l=i();a([[l[0]-s,l[1]-s],[l[0]+s,l[1]+s]])}}else e&&(o=null);return o},r.clipExtent(null)}function Lr(t,e){return[Math.log(Math.tan(No/4+e/2)),-t]}function Cr(t){return t[0]}function zr(t){return t[1]}function Ir(t){for(var e=t.length,r=[0,1],n=2,i=2;i<e;i++){for(;n>1&&et(t[r[n-2]],t[r[n-1]],t[i])<=0;)--n;r[n++]=i}return r.slice(0,n)}function Dr(t,e){return t[0]-e[0]||t[1]-e[1]}function Pr(t,e,r){return(r[0]-e[0])*(t[1]-e[1])<(r[1]-e[1])*(t[0]-e[0])}function Or(t,e,r,n){var i=t[0],a=r[0],o=e[0]-i,s=n[0]-a,l=t[1],u=r[1],c=e[1]-l,h=n[1]-u,f=(s*(l-u)-h*(i-a))/(h*o-s*c);return[i+f*o,l+f*c]}function Rr(t){var e=t[0],r=t[t.length-1];return!(e[0]-r[0]||e[1]-r[1])}function Fr(){an(this),this.edge=this.site=this.circle=null}function jr(t){var e=sl.pop()||new Fr;return e.site=t,e}function Nr(t){Zr(t),il.remove(t),sl.push(t),an(t)}function Br(t){var e=t.circle,r=e.x,n=e.cy,i={x:r,y:n},a=t.P,o=t.N,s=[t];Nr(t);for(var l=a;l.circle&&xo(r-l.circle.x)<Fo&&xo(n-l.circle.cy)<Fo;)a=l.P,s.unshift(l),Nr(l),l=a;s.unshift(l),Zr(l);for(var u=o;u.circle&&xo(r-u.circle.x)<Fo&&xo(n-u.circle.cy)<Fo;)o=u.N,s.push(u),Nr(u),u=o;s.push(u),Zr(u);var c,h=s.length;for(c=1;c<h;++c)u=s[c],l=s[c-1],en(u.edge,l.site,u.site,i);l=s[0],u=s[h-1],u.edge=$r(l.site,u.site,null,i),Wr(l),Wr(u)}function Ur(t){for(var e,r,n,i,a=t.x,o=t.y,s=il._;s;)if((n=Vr(s,o)-a)>Fo)s=s.L;else{if(!((i=a-Hr(s,o))>Fo)){n>-Fo?(e=s.P,r=s):i>-Fo?(e=s,r=s.N):e=r=s;break}if(!s.R){e=s;break}s=s.R}var l=jr(t);if(il.insert(e,l),e||r){if(e===r)return Zr(e),r=jr(e.site),il.insert(l,r),l.edge=r.edge=$r(e.site,l.site),Wr(e),void Wr(r);if(!r)return void(l.edge=$r(e.site,l.site));Zr(e),Zr(r);var u=e.site,c=u.x,h=u.y,f=t.x-c,d=t.y-h,p=r.site,m=p.x-c,v=p.y-h,g=2*(f*v-d*m),y=f*f+d*d,b=m*m+v*v,x={x:(v*y-d*b)/g+c,y:(f*b-m*y)/g+h};en(r.edge,u,p,x),l.edge=$r(u,t,null,x),r.edge=$r(t,p,null,x),Wr(e),Wr(r)}}function Vr(t,e){var r=t.site,n=r.x,i=r.y,a=i-e;if(!a)return n;var o=t.P;if(!o)return-1/0;r=o.site;var s=r.x,l=r.y,u=l-e;if(!u)return s;var c=s-n,h=1/a-1/u,f=c/u;return h?(-f+Math.sqrt(f*f-2*h*(c*c/(-2*u)-l+u/2+i-a/2)))/h+n:(n+s)/2}function Hr(t,e){var r=t.N;if(r)return Vr(r,e);var n=t.site;return n.y===e?n.x:1/0}function qr(t){this.site=t,this.edges=[]}function Gr(t){for(var e,r,n,i,a,o,s,l,u,c,h=t[0][0],f=t[1][0],d=t[0][1],p=t[1][1],m=nl,v=m.length;v--;)if((a=m[v])&&a.prepare())for(s=a.edges,l=s.length,o=0;o<l;)c=s[o].end(),n=c.x,i=c.y,u=s[++o%l].start(),e=u.x,r=u.y,(xo(n-e)>Fo||xo(i-r)>Fo)&&(s.splice(o,0,new rn(tn(a.site,c,xo(n-h)<Fo&&p-i>Fo?{x:h,y:xo(e-h)<Fo?r:p}:xo(i-p)<Fo&&f-n>Fo?{x:xo(r-p)<Fo?e:f,y:p}:xo(n-f)<Fo&&i-d>Fo?{x:f,y:xo(e-f)<Fo?r:d}:xo(i-d)<Fo&&n-h>Fo?{x:xo(r-d)<Fo?e:h,y:d}:null),a.site,null)),++l)}function Yr(t,e){return e.angle-t.angle}function Xr(){an(this),this.x=this.y=this.arc=this.site=this.cy=null}function Wr(t){var e=t.P,r=t.N;if(e&&r){var n=e.site,i=t.site,a=r.site;if(n!==a){var o=i.x,s=i.y,l=n.x-o,u=n.y-s,c=a.x-o,h=a.y-s,f=2*(l*h-u*c);if(!(f>=-jo)){var d=l*l+u*u,p=c*c+h*h,m=(h*d-u*p)/f,v=(l*p-c*d)/f,h=v+s,g=ll.pop()||new Xr;g.arc=t,g.site=i,g.x=m+o,g.y=h+Math.sqrt(m*m+v*v),g.cy=h,t.circle=g;for(var y=null,b=ol._;b;)if(g.y<b.y||g.y===b.y&&g.x<=b.x){if(!b.L){y=b.P;break}b=b.L}else{if(!b.R){y=b;break}b=b.R}ol.insert(y,g),y||(al=g)}}}}function Zr(t){var e=t.circle;e&&(e.P||(al=e.N),ol.remove(e),ll.push(e),an(e),t.circle=null)}function Jr(t){for(var e,r=rl,n=qe(t[0][0],t[0][1],t[1][0],t[1][1]),i=r.length;i--;)e=r[i],(!Kr(e,t)||!n(e)||xo(e.a.x-e.b.x)<Fo&&xo(e.a.y-e.b.y)<Fo)&&(e.a=e.b=null,r.splice(i,1))}function Kr(t,e){var r=t.b;if(r)return!0;var n,i,a=t.a,o=e[0][0],s=e[1][0],l=e[0][1],u=e[1][1],c=t.l,h=t.r,f=c.x,d=c.y,p=h.x,m=h.y,v=(f+p)/2,g=(d+m)/2;if(m===d){if(v<o||v>=s)return;if(f>p){if(a){if(a.y>=u)return}else a={x:v,y:l};r={x:v,y:u}}else{if(a){if(a.y<l)return}else a={x:v,y:u};r={x:v,y:l}}}else if(n=(f-p)/(m-d),i=g-n*v,n<-1||n>1)if(f>p){if(a){if(a.y>=u)return}else a={x:(l-i)/n,y:l};r={x:(u-i)/n,y:u}}else{if(a){if(a.y<l)return}else a={x:(u-i)/n,y:u};r={x:(l-i)/n,y:l}}else if(d<m){if(a){if(a.x>=s)return}else a={x:o,y:n*o+i};r={x:s,y:n*s+i}}else{if(a){if(a.x<o)return}else a={x:s,y:n*s+i};r={x:o,y:n*o+i}}return t.a=a,t.b=r,!0}function Qr(t,e){this.l=t,this.r=e,this.a=this.b=null}function $r(t,e,r,n){var i=new Qr(t,e);return rl.push(i),r&&en(i,t,e,r),n&&en(i,e,t,n),nl[t.i].edges.push(new rn(i,t,e)),
nl[e.i].edges.push(new rn(i,e,t)),i}function tn(t,e,r){var n=new Qr(t,null);return n.a=e,n.b=r,rl.push(n),n}function en(t,e,r,n){t.a||t.b?t.l===r?t.b=n:t.a=n:(t.a=n,t.l=e,t.r=r)}function rn(t,e,r){var n=t.a,i=t.b;this.edge=t,this.site=e,this.angle=r?Math.atan2(r.y-e.y,r.x-e.x):t.l===e?Math.atan2(i.x-n.x,n.y-i.y):Math.atan2(n.x-i.x,i.y-n.y)}function nn(){this._=null}function an(t){t.U=t.C=t.L=t.R=t.P=t.N=null}function on(t,e){var r=e,n=e.R,i=r.U;i?i.L===r?i.L=n:i.R=n:t._=n,n.U=i,r.U=n,r.R=n.L,r.R&&(r.R.U=r),n.L=r}function sn(t,e){var r=e,n=e.L,i=r.U;i?i.L===r?i.L=n:i.R=n:t._=n,n.U=i,r.U=n,r.L=n.R,r.L&&(r.L.U=r),n.R=r}function ln(t){for(;t.L;)t=t.L;return t}function un(t,e){var r,n,i,a=t.sort(cn).pop();for(rl=[],nl=new Array(t.length),il=new nn,ol=new nn;;)if(i=al,a&&(!i||a.y<i.y||a.y===i.y&&a.x<i.x))a.x===r&&a.y===n||(nl[a.i]=new qr(a),Ur(a),r=a.x,n=a.y),a=t.pop();else{if(!i)break;Br(i.arc)}e&&(Jr(e),Gr(e));var o={cells:nl,edges:rl};return il=ol=rl=nl=null,o}function cn(t,e){return e.y-t.y||e.x-t.x}function hn(t,e,r){return(t.x-r.x)*(e.y-t.y)-(t.x-e.x)*(r.y-t.y)}function fn(t){return t.x}function dn(t){return t.y}function pn(){return{leaf:!0,nodes:[],point:null,x:null,y:null}}function mn(t,e,r,n,i,a){if(!t(e,r,n,i,a)){var o=.5*(r+i),s=.5*(n+a),l=e.nodes;l[0]&&mn(t,l[0],r,n,o,s),l[1]&&mn(t,l[1],o,n,i,s),l[2]&&mn(t,l[2],r,s,o,a),l[3]&&mn(t,l[3],o,s,i,a)}}function vn(t,e,r,n,i,a,o){var s,l=1/0;return function t(u,c,h,f,d){if(!(c>a||h>o||f<n||d<i)){if(p=u.point){var p,m=e-u.x,v=r-u.y,g=m*m+v*v;if(g<l){var y=Math.sqrt(l=g);n=e-y,i=r-y,a=e+y,o=r+y,s=p}}for(var b=u.nodes,x=.5*(c+f),_=.5*(h+d),w=e>=x,M=r>=_,k=M<<1|w,A=k+4;k<A;++k)if(u=b[3&k])switch(3&k){case 0:t(u,c,h,x,_);break;case 1:t(u,x,h,f,_);break;case 2:t(u,c,_,x,d);break;case 3:t(u,x,_,f,d)}}}(t,n,i,a,o),s}function gn(t,e){t=uo.rgb(t),e=uo.rgb(e);var r=t.r,n=t.g,i=t.b,a=e.r-r,o=e.g-n,s=e.b-i;return function(t){return"#"+wt(Math.round(r+a*t))+wt(Math.round(n+o*t))+wt(Math.round(i+s*t))}}function yn(t,e){var r,n={},i={};for(r in t)r in e?n[r]=_n(t[r],e[r]):i[r]=t[r];for(r in e)r in t||(i[r]=e[r]);return function(t){for(r in n)i[r]=n[r](t);return i}}function bn(t,e){return t=+t,e=+e,function(r){return t*(1-r)+e*r}}function xn(t,e){var r,n,i,a=cl.lastIndex=hl.lastIndex=0,o=-1,s=[],l=[];for(t+="",e+="";(r=cl.exec(t))&&(n=hl.exec(e));)(i=n.index)>a&&(i=e.slice(a,i),s[o]?s[o]+=i:s[++o]=i),(r=r[0])===(n=n[0])?s[o]?s[o]+=n:s[++o]=n:(s[++o]=null,l.push({i:o,x:bn(r,n)})),a=hl.lastIndex;return a<e.length&&(i=e.slice(a),s[o]?s[o]+=i:s[++o]=i),s.length<2?l[0]?(e=l[0].x,function(t){return e(t)+""}):function(){return e}:(e=l.length,function(t){for(var r,n=0;n<e;++n)s[(r=l[n]).i]=r.x(t);return s.join("")})}function _n(t,e){for(var r,n=uo.interpolators.length;--n>=0&&!(r=uo.interpolators[n](t,e)););return r}function wn(t,e){var r,n=[],i=[],a=t.length,o=e.length,s=Math.min(t.length,e.length);for(r=0;r<s;++r)n.push(_n(t[r],e[r]));for(;r<a;++r)i[r]=t[r];for(;r<o;++r)i[r]=e[r];return function(t){for(r=0;r<s;++r)i[r]=n[r](t);return i}}function Mn(t){return function(e){return e<=0?0:e>=1?1:t(e)}}function kn(t){return function(e){return 1-t(1-e)}}function An(t){return function(e){return.5*(e<.5?t(2*e):2-t(2-2*e))}}function Tn(t){return t*t}function Sn(t){return t*t*t}function En(t){if(t<=0)return 0;if(t>=1)return 1;var e=t*t,r=e*t;return 4*(t<.5?r:3*(t-e)+r-.75)}function Ln(t){return function(e){return Math.pow(e,t)}}function Cn(t){return 1-Math.cos(t*Vo)}function zn(t){return Math.pow(2,10*(t-1))}function In(t){return 1-Math.sqrt(1-t*t)}function Dn(t,e){var r;return arguments.length<2&&(e=.45),arguments.length?r=e/Bo*Math.asin(1/t):(t=1,r=e/4),function(n){return 1+t*Math.pow(2,-10*n)*Math.sin((n-r)*Bo/e)}}function Pn(t){return t||(t=1.70158),function(e){return e*e*((t+1)*e-t)}}function On(t){return t<1/2.75?7.5625*t*t:t<2/2.75?7.5625*(t-=1.5/2.75)*t+.75:t<2.5/2.75?7.5625*(t-=2.25/2.75)*t+.9375:7.5625*(t-=2.625/2.75)*t+.984375}function Rn(t,e){t=uo.hcl(t),e=uo.hcl(e);var r=t.h,n=t.c,i=t.l,a=e.h-r,o=e.c-n,s=e.l-i;return isNaN(o)&&(o=0,n=isNaN(n)?e.c:n),isNaN(a)?(a=0,r=isNaN(r)?e.h:r):a>180?a-=360:a<-180&&(a+=360),function(t){return ft(r+a*t,n+o*t,i+s*t)+""}}function Fn(t,e){t=uo.hsl(t),e=uo.hsl(e);var r=t.h,n=t.s,i=t.l,a=e.h-r,o=e.s-n,s=e.l-i;return isNaN(o)&&(o=0,n=isNaN(n)?e.s:n),isNaN(a)?(a=0,r=isNaN(r)?e.h:r):a>180?a-=360:a<-180&&(a+=360),function(t){return ct(r+a*t,n+o*t,i+s*t)+""}}function jn(t,e){t=uo.lab(t),e=uo.lab(e);var r=t.l,n=t.a,i=t.b,a=e.l-r,o=e.a-n,s=e.b-i;return function(t){return pt(r+a*t,n+o*t,i+s*t)+""}}function Nn(t,e){return e-=t,function(r){return Math.round(t+e*r)}}function Bn(t){var e=[t.a,t.b],r=[t.c,t.d],n=Vn(e),i=Un(e,r),a=Vn(Hn(r,e,-i))||0;e[0]*r[1]<r[0]*e[1]&&(e[0]*=-1,e[1]*=-1,n*=-1,i*=-1),this.rotate=(n?Math.atan2(e[1],e[0]):Math.atan2(-r[0],r[1]))*qo,this.translate=[t.e,t.f],this.scale=[n,a],this.skew=a?Math.atan2(i,a)*qo:0}function Un(t,e){return t[0]*e[0]+t[1]*e[1]}function Vn(t){var e=Math.sqrt(Un(t,t));return e&&(t[0]/=e,t[1]/=e),e}function Hn(t,e,r){return t[0]+=r*e[0],t[1]+=r*e[1],t}function qn(t){return t.length?t.pop()+",":""}function Gn(t,e,r,n){if(t[0]!==e[0]||t[1]!==e[1]){var i=r.push("translate(",null,",",null,")");n.push({i:i-4,x:bn(t[0],e[0])},{i:i-2,x:bn(t[1],e[1])})}else(e[0]||e[1])&&r.push("translate("+e+")")}function Yn(t,e,r,n){t!==e?(t-e>180?e+=360:e-t>180&&(t+=360),n.push({i:r.push(qn(r)+"rotate(",null,")")-2,x:bn(t,e)})):e&&r.push(qn(r)+"rotate("+e+")")}function Xn(t,e,r,n){t!==e?n.push({i:r.push(qn(r)+"skewX(",null,")")-2,x:bn(t,e)}):e&&r.push(qn(r)+"skewX("+e+")")}function Wn(t,e,r,n){if(t[0]!==e[0]||t[1]!==e[1]){var i=r.push(qn(r)+"scale(",null,",",null,")");n.push({i:i-4,x:bn(t[0],e[0])},{i:i-2,x:bn(t[1],e[1])})}else 1===e[0]&&1===e[1]||r.push(qn(r)+"scale("+e+")")}function Zn(t,e){var r=[],n=[];return t=uo.transform(t),e=uo.transform(e),Gn(t.translate,e.translate,r,n),Yn(t.rotate,e.rotate,r,n),Xn(t.skew,e.skew,r,n),Wn(t.scale,e.scale,r,n),t=e=null,function(t){for(var e,i=-1,a=n.length;++i<a;)r[(e=n[i]).i]=e.x(t);return r.join("")}}function Jn(t,e){return e=(e-=t=+t)||1/e,function(r){return(r-t)/e}}function Kn(t,e){return e=(e-=t=+t)||1/e,function(r){return Math.max(0,Math.min(1,(r-t)/e))}}function Qn(t){for(var e=t.source,r=t.target,n=ti(e,r),i=[e];e!==n;)e=e.parent,i.push(e);for(var a=i.length;r!==n;)i.splice(a,0,r),r=r.parent;return i}function $n(t){for(var e=[],r=t.parent;null!=r;)e.push(t),t=r,r=r.parent;return e.push(t),e}function ti(t,e){if(t===e)return t;for(var r=$n(t),n=$n(e),i=r.pop(),a=n.pop(),o=null;i===a;)o=i,i=r.pop(),a=n.pop();return o}function ei(t){t.fixed|=2}function ri(t){t.fixed&=-7}function ni(t){t.fixed|=4,t.px=t.x,t.py=t.y}function ii(t){t.fixed&=-5}function ai(t,e,r){var n=0,i=0;if(t.charge=0,!t.leaf)for(var a,o=t.nodes,s=o.length,l=-1;++l<s;)null!=(a=o[l])&&(ai(a,e,r),t.charge+=a.charge,n+=a.charge*a.cx,i+=a.charge*a.cy);if(t.point){t.leaf||(t.point.x+=Math.random()-.5,t.point.y+=Math.random()-.5);var u=e*r[t.point.index];t.charge+=t.pointCharge=u,n+=u*t.point.x,i+=u*t.point.y}t.cx=n/t.charge,t.cy=i/t.charge}function oi(t,e){return uo.rebind(t,e,"sort","children","value"),t.nodes=t,t.links=fi,t}function si(t,e){for(var r=[t];null!=(t=r.pop());)if(e(t),(i=t.children)&&(n=i.length))for(var n,i;--n>=0;)r.push(i[n])}function li(t,e){for(var r=[t],n=[];null!=(t=r.pop());)if(n.push(t),(a=t.children)&&(i=a.length))for(var i,a,o=-1;++o<i;)r.push(a[o]);for(;null!=(t=n.pop());)e(t)}function ui(t){return t.children}function ci(t){return t.value}function hi(t,e){return e.value-t.value}function fi(t){return uo.merge(t.map(function(t){return(t.children||[]).map(function(e){return{source:t,target:e}})}))}function di(t){return t.x}function pi(t){return t.y}function mi(t,e,r){t.y0=e,t.y=r}function vi(t){return uo.range(t.length)}function gi(t){for(var e=-1,r=t[0].length,n=[];++e<r;)n[e]=0;return n}function yi(t){for(var e,r=1,n=0,i=t[0][1],a=t.length;r<a;++r)(e=t[r][1])>i&&(n=r,i=e);return n}function bi(t){return t.reduce(xi,0)}function xi(t,e){return t+e[1]}function _i(t,e){return wi(t,Math.ceil(Math.log(e.length)/Math.LN2+1))}function wi(t,e){for(var r=-1,n=+t[0],i=(t[1]-n)/e,a=[];++r<=e;)a[r]=i*r+n;return a}function Mi(t){return[uo.min(t),uo.max(t)]}function ki(t,e){return t.value-e.value}function Ai(t,e){var r=t._pack_next;t._pack_next=e,e._pack_prev=t,e._pack_next=r,r._pack_prev=e}function Ti(t,e){t._pack_next=e,e._pack_prev=t}function Si(t,e){var r=e.x-t.x,n=e.y-t.y,i=t.r+e.r;return.999*i*i>r*r+n*n}function Ei(t){function e(t){c=Math.min(t.x-t.r,c),h=Math.max(t.x+t.r,h),f=Math.min(t.y-t.r,f),d=Math.max(t.y+t.r,d)}if((r=t.children)&&(u=r.length)){var r,n,i,a,o,s,l,u,c=1/0,h=-1/0,f=1/0,d=-1/0;if(r.forEach(Li),n=r[0],n.x=-n.r,n.y=0,e(n),u>1&&(i=r[1],i.x=i.r,i.y=0,e(i),u>2))for(a=r[2],Ii(n,i,a),e(a),Ai(n,a),n._pack_prev=a,Ai(a,i),i=n._pack_next,o=3;o<u;o++){Ii(n,i,a=r[o]);var p=0,m=1,v=1;for(s=i._pack_next;s!==i;s=s._pack_next,m++)if(Si(s,a)){p=1;break}if(1==p)for(l=n._pack_prev;l!==s._pack_prev&&!Si(l,a);l=l._pack_prev,v++);p?(m<v||m==v&&i.r<n.r?Ti(n,i=s):Ti(n=l,i),o--):(Ai(n,a),i=a,e(a))}var g=(c+h)/2,y=(f+d)/2,b=0;for(o=0;o<u;o++)a=r[o],a.x-=g,a.y-=y,b=Math.max(b,a.r+Math.sqrt(a.x*a.x+a.y*a.y));t.r=b,r.forEach(Ci)}}function Li(t){t._pack_next=t._pack_prev=t}function Ci(t){delete t._pack_next,delete t._pack_prev}function zi(t,e,r,n){var i=t.children;if(t.x=e+=n*t.x,t.y=r+=n*t.y,t.r*=n,i)for(var a=-1,o=i.length;++a<o;)zi(i[a],e,r,n)}function Ii(t,e,r){var n=t.r+r.r,i=e.x-t.x,a=e.y-t.y;if(n&&(i||a)){var o=e.r+r.r,s=i*i+a*a;o*=o,n*=n;var l=.5+(n-o)/(2*s),u=Math.sqrt(Math.max(0,2*o*(n+s)-(n-=s)*n-o*o))/(2*s);r.x=t.x+l*i+u*a,r.y=t.y+l*a-u*i}else r.x=t.x+n,r.y=t.y}function Di(t,e){return t.parent==e.parent?1:2}function Pi(t){var e=t.children;return e.length?e[0]:t.t}function Oi(t){var e,r=t.children;return(e=r.length)?r[e-1]:t.t}function Ri(t,e,r){var n=r/(e.i-t.i);e.c-=n,e.s+=r,t.c+=n,e.z+=r,e.m+=r}function Fi(t){for(var e,r=0,n=0,i=t.children,a=i.length;--a>=0;)e=i[a],e.z+=r,e.m+=r,r+=e.s+(n+=e.c)}function ji(t,e,r){return t.a.parent===e.parent?t.a:r}function Ni(t){return 1+uo.max(t,function(t){return t.y})}function Bi(t){return t.reduce(function(t,e){return t+e.x},0)/t.length}function Ui(t){var e=t.children;return e&&e.length?Ui(e[0]):t}function Vi(t){var e,r=t.children;return r&&(e=r.length)?Vi(r[e-1]):t}function Hi(t){return{x:t.x,y:t.y,dx:t.dx,dy:t.dy}}function qi(t,e){var r=t.x+e[3],n=t.y+e[0],i=t.dx-e[1]-e[3],a=t.dy-e[0]-e[2];return i<0&&(r+=i/2,i=0),a<0&&(n+=a/2,a=0),{x:r,y:n,dx:i,dy:a}}function Gi(t){var e=t[0],r=t[t.length-1];return e<r?[e,r]:[r,e]}function Yi(t){return t.rangeExtent?t.rangeExtent():Gi(t.range())}function Xi(t,e,r,n){var i=r(t[0],t[1]),a=n(e[0],e[1]);return function(t){return a(i(t))}}function Wi(t,e){var r,n=0,i=t.length-1,a=t[n],o=t[i];return o<a&&(r=n,n=i,i=r,r=a,a=o,o=r),t[n]=e.floor(a),t[i]=e.ceil(o),t}function Zi(t){return t?{floor:function(e){return Math.floor(e/t)*t},ceil:function(e){return Math.ceil(e/t)*t}}:wl}function Ji(t,e,r,n){var i=[],a=[],o=0,s=Math.min(t.length,e.length)-1;for(t[s]<t[0]&&(t=t.slice().reverse(),e=e.slice().reverse());++o<=s;)i.push(r(t[o-1],t[o])),a.push(n(e[o-1],e[o]));return function(e){var r=uo.bisect(t,e,1,s)-1;return a[r](i[r](e))}}function Ki(t,e,r,n){function i(){var i=Math.min(t.length,e.length)>2?Ji:Xi,l=n?Kn:Jn;return o=i(t,e,l,r),s=i(e,t,l,_n),a}function a(t){return o(t)}var o,s;return a.invert=function(t){return s(t)},a.domain=function(e){return arguments.length?(t=e.map(Number),i()):t},a.range=function(t){return arguments.length?(e=t,i()):e},a.rangeRound=function(t){return a.range(t).interpolate(Nn)},a.clamp=function(t){return arguments.length?(n=t,i()):n},a.interpolate=function(t){return arguments.length?(r=t,i()):r},a.ticks=function(e){return ea(t,e)},a.tickFormat=function(e,r){return ra(t,e,r)},a.nice=function(e){return $i(t,e),i()},a.copy=function(){return Ki(t,e,r,n)},i()}function Qi(t,e){return uo.rebind(t,e,"range","rangeRound","interpolate","clamp")}function $i(t,e){return Wi(t,Zi(ta(t,e)[2])),Wi(t,Zi(ta(t,e)[2])),t}function ta(t,e){null==e&&(e=10);var r=Gi(t),n=r[1]-r[0],i=Math.pow(10,Math.floor(Math.log(n/e)/Math.LN10)),a=e/n*i;return a<=.15?i*=10:a<=.35?i*=5:a<=.75&&(i*=2),r[0]=Math.ceil(r[0]/i)*i,r[1]=Math.floor(r[1]/i)*i+.5*i,r[2]=i,r}function ea(t,e){return uo.range.apply(uo,ta(t,e))}function ra(t,e,r){var n=ta(t,e);if(r){var i=cs.exec(r);if(i.shift(),"s"===i[8]){var a=uo.formatPrefix(Math.max(xo(n[0]),xo(n[1])));return i[7]||(i[7]="."+na(a.scale(n[2]))),i[8]="f",r=uo.format(i.join("")),function(t){return r(a.scale(t))+a.symbol}}i[7]||(i[7]="."+ia(i[8],n)),r=i.join("")}else r=",."+na(n[2])+"f";return uo.format(r)}function na(t){return-Math.floor(Math.log(t)/Math.LN10+.01)}function ia(t,e){var r=na(e[2]);return t in Ml?Math.abs(r-na(Math.max(xo(e[0]),xo(e[1]))))+ +("e"!==t):r-2*("%"===t)}function aa(t,e,r,n){function i(t){return(r?Math.log(t<0?0:t):-Math.log(t>0?0:-t))/Math.log(e)}function a(t){return r?Math.pow(e,t):-Math.pow(e,-t)}function o(e){return t(i(e))}return o.invert=function(e){return a(t.invert(e))},o.domain=function(e){return arguments.length?(r=e[0]>=0,t.domain((n=e.map(Number)).map(i)),o):n},o.base=function(r){return arguments.length?(e=+r,t.domain(n.map(i)),o):e},o.nice=function(){var e=Wi(n.map(i),r?Math:Al);return t.domain(e),n=e.map(a),o},o.ticks=function(){var t=Gi(n),o=[],s=t[0],l=t[1],u=Math.floor(i(s)),c=Math.ceil(i(l)),h=e%1?2:e;if(isFinite(c-u)){if(r){for(;u<c;u++)for(var f=1;f<h;f++)o.push(a(u)*f);o.push(a(u))}else for(o.push(a(u));u++<c;)for(var f=h-1;f>0;f--)o.push(a(u)*f);for(u=0;o[u]<s;u++);for(c=o.length;o[c-1]>l;c--);o=o.slice(u,c)}return o},o.tickFormat=function(t,r){if(!arguments.length)return kl;arguments.length<2?r=kl:"function"!=typeof r&&(r=uo.format(r));var n=Math.max(1,e*t/o.ticks().length);return function(t){var o=t/a(Math.round(i(t)));return o*e<e-.5&&(o*=e),o<=n?r(t):""}},o.copy=function(){return aa(t.copy(),e,r,n)},Qi(o,t)}function oa(t,e,r){function n(e){return t(i(e))}var i=sa(e),a=sa(1/e);return n.invert=function(e){return a(t.invert(e))},n.domain=function(e){return arguments.length?(t.domain((r=e.map(Number)).map(i)),n):r},n.ticks=function(t){return ea(r,t)},n.tickFormat=function(t,e){return ra(r,t,e)},n.nice=function(t){return n.domain($i(r,t))},n.exponent=function(o){return arguments.length?(i=sa(e=o),a=sa(1/e),t.domain(r.map(i)),n):e},n.copy=function(){return oa(t.copy(),e,r)},Qi(n,t)}function sa(t){return function(e){return e<0?-Math.pow(-e,t):Math.pow(e,t)}}function la(t,e){function r(r){return a[((i.get(r)||("range"===e.t?i.set(r,t.push(r)):NaN))-1)%a.length]}function n(e,r){return uo.range(t.length).map(function(t){return e+r*t})}var i,a,o;return r.domain=function(n){if(!arguments.length)return t;t=[],i=new h;for(var a,o=-1,s=n.length;++o<s;)i.has(a=n[o])||i.set(a,t.push(a));return r[e.t].apply(r,e.a)},r.range=function(t){return arguments.length?(a=t,o=0,e={t:"range",a:arguments},r):a},r.rangePoints=function(i,s){arguments.length<2&&(s=0);var l=i[0],u=i[1],c=t.length<2?(l=(l+u)/2,0):(u-l)/(t.length-1+s);return a=n(l+c*s/2,c),o=0,e={t:"rangePoints",a:arguments},r},r.rangeRoundPoints=function(i,s){arguments.length<2&&(s=0);var l=i[0],u=i[1],c=t.length<2?(l=u=Math.round((l+u)/2),0):(u-l)/(t.length-1+s)|0;return a=n(l+Math.round(c*s/2+(u-l-(t.length-1+s)*c)/2),c),o=0,e={t:"rangeRoundPoints",a:arguments},r},r.rangeBands=function(i,s,l){arguments.length<2&&(s=0),arguments.length<3&&(l=s);var u=i[1]<i[0],c=i[u-0],h=i[1-u],f=(h-c)/(t.length-s+2*l);return a=n(c+f*l,f),u&&a.reverse(),o=f*(1-s),e={t:"rangeBands",a:arguments},r},r.rangeRoundBands=function(i,s,l){arguments.length<2&&(s=0),arguments.length<3&&(l=s);var u=i[1]<i[0],c=i[u-0],h=i[1-u],f=Math.floor((h-c)/(t.length-s+2*l));return a=n(c+Math.round((h-c-(t.length-s)*f)/2),f),u&&a.reverse(),o=Math.round(f*(1-s)),e={t:"rangeRoundBands",a:arguments},r},r.rangeBand=function(){return o},r.rangeExtent=function(){return Gi(e.a[0])},r.copy=function(){return la(t,e)},r.domain(t)}function ua(t,e){function r(){var r=0,i=e.length;for(s=[];++r<i;)s[r-1]=uo.quantile(t,r/i);return n}function n(t){if(!isNaN(t=+t))return e[uo.bisect(s,t)]}var s;return n.domain=function(e){return arguments.length?(t=e.map(a).filter(o).sort(i),r()):t},n.range=function(t){return arguments.length?(e=t,r()):e},n.quantiles=function(){return s},n.invertExtent=function(r){return r=e.indexOf(r),r<0?[NaN,NaN]:[r>0?s[r-1]:t[0],r<s.length?s[r]:t[t.length-1]]},n.copy=function(){return ua(t,e)},r()}function ca(t,e,r){function n(e){return r[Math.max(0,Math.min(o,Math.floor(a*(e-t))))]}function i(){return a=r.length/(e-t),o=r.length-1,n}var a,o;return n.domain=function(r){return arguments.length?(t=+r[0],e=+r[r.length-1],i()):[t,e]},n.range=function(t){return arguments.length?(r=t,i()):r},n.invertExtent=function(e){return e=r.indexOf(e),e=e<0?NaN:e/a+t,[e,e+1/a]},n.copy=function(){return ca(t,e,r)},i()}function ha(t,e){function r(r){if(r<=r)return e[uo.bisect(t,r)]}return r.domain=function(e){return arguments.length?(t=e,r):t},r.range=function(t){return arguments.length?(e=t,r):e},r.invertExtent=function(r){return r=e.indexOf(r),[t[r-1],t[r]]},r.copy=function(){return ha(t,e)},r}function fa(t){function e(t){return+t}return e.invert=e,e.domain=e.range=function(r){return arguments.length?(t=r.map(e),e):t},e.ticks=function(e){return ea(t,e)},e.tickFormat=function(e,r){return ra(t,e,r)},e.copy=function(){return fa(t)},e}function da(){return 0}function pa(t){return t.innerRadius}function ma(t){return t.outerRadius}function va(t){return t.startAngle}function ga(t){return t.endAngle}function ya(t){return t&&t.padAngle}function ba(t,e,r,n){return(t-r)*e-(e-n)*t>0?0:1}function xa(t,e,r,n,i){var a=t[0]-e[0],o=t[1]-e[1],s=(i?n:-n)/Math.sqrt(a*a+o*o),l=s*o,u=-s*a,c=t[0]+l,h=t[1]+u,f=e[0]+l,d=e[1]+u,p=(c+f)/2,m=(h+d)/2,v=f-c,g=d-h,y=v*v+g*g,b=r-n,x=c*d-f*h,_=(g<0?-1:1)*Math.sqrt(Math.max(0,b*b*y-x*x)),w=(x*g-v*_)/y,M=(-x*v-g*_)/y,k=(x*g+v*_)/y,A=(-x*v+g*_)/y,T=w-p,S=M-m,E=k-p,L=A-m;return T*T+S*S>E*E+L*L&&(w=k,M=A),[[w-l,M-u],[w*r/b,M*r/b]]}function _a(t){function e(e){function o(){u.push("M",a(t(c),s))}for(var l,u=[],c=[],h=-1,f=e.length,d=Et(r),p=Et(n);++h<f;)i.call(this,l=e[h],h)?c.push([+d.call(this,l,h),+p.call(this,l,h)]):c.length&&(o(),c=[]);return c.length&&o(),u.length?u.join(""):null}var r=Cr,n=zr,i=ze,a=wa,o=a.key,s=.7;return e.x=function(t){return arguments.length?(r=t,e):r},e.y=function(t){return arguments.length?(n=t,e):n},e.defined=function(t){return arguments.length?(i=t,e):i},e.interpolate=function(t){return arguments.length?(o="function"==typeof t?a=t:(a=zl.get(t)||wa).key,e):o},e.tension=function(t){return arguments.length?(s=t,e):s},e}function wa(t){return t.length>1?t.join("L"):t+"Z"}function Ma(t){return t.join("L")+"Z"}function ka(t){for(var e=0,r=t.length,n=t[0],i=[n[0],",",n[1]];++e<r;)i.push("H",(n[0]+(n=t[e])[0])/2,"V",n[1]);return r>1&&i.push("H",n[0]),i.join("")}function Aa(t){for(var e=0,r=t.length,n=t[0],i=[n[0],",",n[1]];++e<r;)i.push("V",(n=t[e])[1],"H",n[0]);return i.join("")}function Ta(t){for(var e=0,r=t.length,n=t[0],i=[n[0],",",n[1]];++e<r;)i.push("H",(n=t[e])[0],"V",n[1]);return i.join("")}function Sa(t,e){return t.length<4?wa(t):t[1]+Ca(t.slice(1,-1),za(t,e))}function Ea(t,e){return t.length<3?Ma(t):t[0]+Ca((t.push(t[0]),t),za([t[t.length-2]].concat(t,[t[1]]),e))}function La(t,e){return t.length<3?wa(t):t[0]+Ca(t,za(t,e))}function Ca(t,e){if(e.length<1||t.length!=e.length&&t.length!=e.length+2)return wa(t);var r=t.length!=e.length,n="",i=t[0],a=t[1],o=e[0],s=o,l=1;if(r&&(n+="Q"+(a[0]-2*o[0]/3)+","+(a[1]-2*o[1]/3)+","+a[0]+","+a[1],i=t[1],l=2),e.length>1){s=e[1],a=t[l],l++,n+="C"+(i[0]+o[0])+","+(i[1]+o[1])+","+(a[0]-s[0])+","+(a[1]-s[1])+","+a[0]+","+a[1];for(var u=2;u<e.length;u++,l++)a=t[l],s=e[u],n+="S"+(a[0]-s[0])+","+(a[1]-s[1])+","+a[0]+","+a[1]}if(r){var c=t[l];n+="Q"+(a[0]+2*s[0]/3)+","+(a[1]+2*s[1]/3)+","+c[0]+","+c[1]}return n}function za(t,e){for(var r,n=[],i=(1-e)/2,a=t[0],o=t[1],s=1,l=t.length;++s<l;)r=a,a=o,o=t[s],n.push([i*(o[0]-r[0]),i*(o[1]-r[1])]);return n}function Ia(t){if(t.length<3)return wa(t);var e=1,r=t.length,n=t[0],i=n[0],a=n[1],o=[i,i,i,(n=t[1])[0]],s=[a,a,a,n[1]],l=[i,",",a,"L",Ra(Pl,o),",",Ra(Pl,s)];for(t.push(t[r-1]);++e<=r;)n=t[e],o.shift(),o.push(n[0]),s.shift(),s.push(n[1]),Fa(l,o,s);return t.pop(),l.push("L",n),l.join("")}function Da(t){if(t.length<4)return wa(t);for(var e,r=[],n=-1,i=t.length,a=[0],o=[0];++n<3;)e=t[n],a.push(e[0]),o.push(e[1]);for(r.push(Ra(Pl,a)+","+Ra(Pl,o)),--n;++n<i;)e=t[n],a.shift(),a.push(e[0]),o.shift(),o.push(e[1]),Fa(r,a,o);return r.join("")}function Pa(t){for(var e,r,n=-1,i=t.length,a=i+4,o=[],s=[];++n<4;)r=t[n%i],o.push(r[0]),s.push(r[1]);for(e=[Ra(Pl,o),",",Ra(Pl,s)],--n;++n<a;)r=t[n%i],o.shift(),o.push(r[0]),s.shift(),s.push(r[1]),Fa(e,o,s);return e.join("")}function Oa(t,e){var r=t.length-1;if(r)for(var n,i,a=t[0][0],o=t[0][1],s=t[r][0]-a,l=t[r][1]-o,u=-1;++u<=r;)n=t[u],i=u/r,n[0]=e*n[0]+(1-e)*(a+i*s),n[1]=e*n[1]+(1-e)*(o+i*l);return Ia(t)}function Ra(t,e){return t[0]*e[0]+t[1]*e[1]+t[2]*e[2]+t[3]*e[3]}function Fa(t,e,r){t.push("C",Ra(Il,e),",",Ra(Il,r),",",Ra(Dl,e),",",Ra(Dl,r),",",Ra(Pl,e),",",Ra(Pl,r))}function ja(t,e){return(e[1]-t[1])/(e[0]-t[0])}function Na(t){for(var e=0,r=t.length-1,n=[],i=t[0],a=t[1],o=n[0]=ja(i,a);++e<r;)n[e]=(o+(o=ja(i=a,a=t[e+1])))/2;return n[e]=o,n}function Ba(t){for(var e,r,n,i,a=[],o=Na(t),s=-1,l=t.length-1;++s<l;)e=ja(t[s],t[s+1]),xo(e)<Fo?o[s]=o[s+1]=0:(r=o[s]/e,n=o[s+1]/e,(i=r*r+n*n)>9&&(i=3*e/Math.sqrt(i),o[s]=i*r,o[s+1]=i*n));for(s=-1;++s<=l;)i=(t[Math.min(l,s+1)][0]-t[Math.max(0,s-1)][0])/(6*(1+o[s]*o[s])),a.push([i||0,o[s]*i||0]);return a}function Ua(t){return t.length<3?wa(t):t[0]+Ca(t,Ba(t))}function Va(t){for(var e,r,n,i=-1,a=t.length;++i<a;)e=t[i],r=e[0],n=e[1]-Vo,e[0]=r*Math.cos(n),e[1]=r*Math.sin(n);return t}function Ha(t){function e(e){function l(){m.push("M",s(t(g),h),c,u(t(v.reverse()),h),"Z")}for(var f,d,p,m=[],v=[],g=[],y=-1,b=e.length,x=Et(r),_=Et(i),w=r===n?function(){return d}:Et(n),M=i===a?function(){return p}:Et(a);++y<b;)o.call(this,f=e[y],y)?(v.push([d=+x.call(this,f,y),p=+_.call(this,f,y)]),g.push([+w.call(this,f,y),+M.call(this,f,y)])):v.length&&(l(),v=[],g=[]);return v.length&&l(),m.length?m.join(""):null}var r=Cr,n=Cr,i=0,a=zr,o=ze,s=wa,l=s.key,u=s,c="L",h=.7;return e.x=function(t){return arguments.length?(r=n=t,e):n},e.x0=function(t){return arguments.length?(r=t,e):r},e.x1=function(t){return arguments.length?(n=t,e):n},e.y=function(t){return arguments.length?(i=a=t,e):a},e.y0=function(t){return arguments.length?(i=t,e):i},e.y1=function(t){return arguments.length?(a=t,e):a},e.defined=function(t){return arguments.length?(o=t,e):o},e.interpolate=function(t){return arguments.length?(l="function"==typeof t?s=t:(s=zl.get(t)||wa).key,u=s.reverse||s,c=s.closed?"M":"L",e):l},e.tension=function(t){return arguments.length?(h=t,e):h},e}function qa(t){return t.radius}function Ga(t){return[t.x,t.y]}function Ya(t){return function(){var e=t.apply(this,arguments),r=e[0],n=e[1]-Vo;return[r*Math.cos(n),r*Math.sin(n)]}}function Xa(){return 64}function Wa(){return"circle"}function Za(t){var e=Math.sqrt(t/No);return"M0,"+e+"A"+e+","+e+" 0 1,1 0,"+-e+"A"+e+","+e+" 0 1,1 0,"+e+"Z"}function Ja(t){return function(){var e,r,n;(e=this[t])&&(n=e[r=e.active])&&(n.timer.c=null,n.timer.t=NaN,--e.count?delete e[r]:delete this[t],e.active+=.5,n.event&&n.event.interrupt.call(this,this.__data__,n.index))}}function Ka(t,e,r){return Ao(t,Ul),t.namespace=e,t.id=r,t}function Qa(t,e,r,n){var i=t.id,a=t.namespace;return G(t,"function"==typeof r?function(t,o,s){t[a][i].tween.set(e,n(r.call(t,t.__data__,o,s)))}:(r=n(r),function(t){t[a][i].tween.set(e,r)}))}function $a(t){return null==t&&(t=""),function(){this.textContent=t}}function to(t){return null==t?"__transition__":"__transition_"+t+"__"}function eo(t,e,r,n,i){function a(t){var e=m.delay;if(u.t=e+l,e<=t)return o(t-e);u.c=o}function o(r){var i=p.active,a=p[i];a&&(a.timer.c=null,a.timer.t=NaN,--p.count,delete p[i],a.event&&a.event.interrupt.call(t,t.__data__,a.index));for(var o in p)if(+o<n){var h=p[o];h.timer.c=null,h.timer.t=NaN,--p.count,delete p[o]}u.c=s,Dt(function(){return u.c&&s(r||1)&&(u.c=null,u.t=NaN),1},0,l),p.active=n,m.event&&m.event.start.call(t,t.__data__,e),d=[],m.tween.forEach(function(r,n){(n=n.call(t,t.__data__,e))&&d.push(n)}),f=m.ease,c=m.duration}function s(i){for(var a=i/c,o=f(a),s=d.length;s>0;)d[--s].call(t,o);if(a>=1)return m.event&&m.event.end.call(t,t.__data__,e),--p.count?delete p[n]:delete t[r],1}var l,u,c,f,d,p=t[r]||(t[r]={active:0,count:0}),m=p[n];m||(l=i.time,u=Dt(a,0,l),m=p[n]={tween:new h,time:l,timer:u,delay:i.delay,duration:i.duration,ease:i.ease,index:e},i=null,++p.count)}function ro(t,e,r){t.attr("transform",function(t){var n=e(t);return"translate("+(isFinite(n)?n:r(t))+",0)"})}function no(t,e,r){t.attr("transform",function(t){var n=e(t);return"translate(0,"+(isFinite(n)?n:r(t))+")"})}function io(t){return t.toISOString()}function ao(t,e,r){function n(e){return t(e)}function i(t,r){var n=t[1]-t[0],i=n/r,a=uo.bisect(Jl,i);return a==Jl.length?[e.year,ta(t.map(function(t){return t/31536e6}),r)[2]]:a?e[i/Jl[a-1]<Jl[a]/i?a-1:a]:[$l,ta(t,r)[2]]}return n.invert=function(e){return oo(t.invert(e))},n.domain=function(e){return arguments.length?(t.domain(e),n):t.domain().map(oo)},n.nice=function(t,e){function r(r){return!isNaN(r)&&!t.range(r,oo(+r+1),e).length}var a=n.domain(),o=Gi(a),s=null==t?i(o,10):"number"==typeof t&&i(o,t);return s&&(t=s[0],e=s[1]),n.domain(Wi(a,e>1?{floor:function(e){for(;r(e=t.floor(e));)e=oo(e-1);return e},ceil:function(e){for(;r(e=t.ceil(e));)e=oo(+e+1);return e}}:t))},n.ticks=function(t,e){var r=Gi(n.domain()),a=null==t?i(r,10):"number"==typeof t?i(r,t):!t.range&&[{range:t},e];return a&&(t=a[0],e=a[1]),t.range(r[0],oo(+r[1]+1),e<1?1:e)},n.tickFormat=function(){return r},n.copy=function(){return ao(t.copy(),e,r)},Qi(n,t)}function oo(t){return new Date(t)}function so(t){return JSON.parse(t.responseText)}function lo(t){var e=fo.createRange();return e.selectNode(fo.body),e.createContextualFragment(t.responseText)}var uo={version:"3.5.17"},co=[].slice,ho=function(t){return co.call(t)},fo=this.document;if(fo)try{ho(fo.documentElement.childNodes)[0].nodeType}catch(t){ho=function(t){for(var e=t.length,r=new Array(e);e--;)r[e]=t[e];return r}}if(Date.now||(Date.now=function(){return+new Date}),fo)try{fo.createElement("DIV").style.setProperty("opacity",0,"")}catch(t){var po=this.Element.prototype,mo=po.setAttribute,vo=po.setAttributeNS,go=this.CSSStyleDeclaration.prototype,yo=go.setProperty;po.setAttribute=function(t,e){mo.call(this,t,e+"")},po.setAttributeNS=function(t,e,r){vo.call(this,t,e,r+"")},go.setProperty=function(t,e,r){yo.call(this,t,e+"",r)}}uo.ascending=i,uo.descending=function(t,e){return e<t?-1:e>t?1:e>=t?0:NaN},uo.min=function(t,e){var r,n,i=-1,a=t.length;if(1===arguments.length){for(;++i<a;)if(null!=(n=t[i])&&n>=n){r=n;break}for(;++i<a;)null!=(n=t[i])&&r>n&&(r=n)}else{for(;++i<a;)if(null!=(n=e.call(t,t[i],i))&&n>=n){r=n;break}for(;++i<a;)null!=(n=e.call(t,t[i],i))&&r>n&&(r=n)}return r},uo.max=function(t,e){var r,n,i=-1,a=t.length;if(1===arguments.length){for(;++i<a;)if(null!=(n=t[i])&&n>=n){r=n;break}for(;++i<a;)null!=(n=t[i])&&n>r&&(r=n)}else{for(;++i<a;)if(null!=(n=e.call(t,t[i],i))&&n>=n){r=n;break}for(;++i<a;)null!=(n=e.call(t,t[i],i))&&n>r&&(r=n)}return r},uo.extent=function(t,e){var r,n,i,a=-1,o=t.length;if(1===arguments.length){for(;++a<o;)if(null!=(n=t[a])&&n>=n){r=i=n;break}for(;++a<o;)null!=(n=t[a])&&(r>n&&(r=n),i<n&&(i=n))}else{for(;++a<o;)if(null!=(n=e.call(t,t[a],a))&&n>=n){r=i=n;break}for(;++a<o;)null!=(n=e.call(t,t[a],a))&&(r>n&&(r=n),i<n&&(i=n))}return[r,i]},uo.sum=function(t,e){var r,n=0,i=t.length,a=-1;if(1===arguments.length)for(;++a<i;)o(r=+t[a])&&(n+=r);else for(;++a<i;)o(r=+e.call(t,t[a],a))&&(n+=r);return n},uo.mean=function(t,e){var r,n=0,i=t.length,s=-1,l=i;if(1===arguments.length)for(;++s<i;)o(r=a(t[s]))?n+=r:--l;else for(;++s<i;)o(r=a(e.call(t,t[s],s)))?n+=r:--l;if(l)return n/l},uo.quantile=function(t,e){var r=(t.length-1)*e+1,n=Math.floor(r),i=+t[n-1],a=r-n;return a?i+a*(t[n]-i):i},uo.median=function(t,e){var r,n=[],s=t.length,l=-1;if(1===arguments.length)for(;++l<s;)o(r=a(t[l]))&&n.push(r);else for(;++l<s;)o(r=a(e.call(t,t[l],l)))&&n.push(r);if(n.length)return uo.quantile(n.sort(i),.5)},uo.variance=function(t,e){var r,n,i=t.length,s=0,l=0,u=-1,c=0;if(1===arguments.length)for(;++u<i;)o(r=a(t[u]))&&(n=r-s,s+=n/++c,l+=n*(r-s));else for(;++u<i;)o(r=a(e.call(t,t[u],u)))&&(n=r-s,s+=n/++c,l+=n*(r-s));if(c>1)return l/(c-1)},uo.deviation=function(){var t=uo.variance.apply(this,arguments);return t?Math.sqrt(t):t};var bo=s(i);uo.bisectLeft=bo.left,uo.bisect=uo.bisectRight=bo.right,uo.bisector=function(t){return s(1===t.length?function(e,r){return i(t(e),r)}:t)},uo.shuffle=function(t,e,r){(a=arguments.length)<3&&(r=t.length,a<2&&(e=0));for(var n,i,a=r-e;a;)i=Math.random()*a--|0,n=t[a+e],t[a+e]=t[i+e],t[i+e]=n;return t},uo.permute=function(t,e){for(var r=e.length,n=new Array(r);r--;)n[r]=t[e[r]];return n},uo.pairs=function(t){for(var e=0,r=t.length-1,n=t[0],i=new Array(r<0?0:r);e<r;)i[e]=[n,n=t[++e]];return i},uo.transpose=function(t){if(!(i=t.length))return[];for(var e=-1,r=uo.min(t,l),n=new Array(r);++e<r;)for(var i,a=-1,o=n[e]=new Array(i);++a<i;)o[a]=t[a][e];return n},uo.zip=function(){return uo.transpose(arguments)},uo.keys=function(t){var e=[];for(var r in t)e.push(r);return e},uo.values=function(t){var e=[];for(var r in t)e.push(t[r]);return e},uo.entries=function(t){var e=[];for(var r in t)e.push({key:r,value:t[r]});return e},uo.merge=function(t){for(var e,r,n,i=t.length,a=-1,o=0;++a<i;)o+=t[a].length;for(r=new Array(o);--i>=0;)for(n=t[i],e=n.length;--e>=0;)r[--o]=n[e];return r};var xo=Math.abs;uo.range=function(t,e,r){if(arguments.length<3&&(r=1,arguments.length<2&&(e=t,t=0)),(e-t)/r==1/0)throw new Error("infinite range");var n,i=[],a=u(xo(r)),o=-1;if(t*=a,e*=a,r*=a,r<0)for(;(n=t+r*++o)>e;)i.push(n/a);else for(;(n=t+r*++o)<e;)i.push(n/a);return i},uo.map=function(t,e){var r=new h;if(t instanceof h)t.forEach(function(t,e){r.set(t,e)});else if(Array.isArray(t)){var n,i=-1,a=t.length;if(1===arguments.length)for(;++i<a;)r.set(i,t[i]);else for(;++i<a;)r.set(e.call(t,n=t[i],i),n)}else for(var o in t)r.set(o,t[o]);return r};var _o="__proto__",wo="\0";c(h,{has:p,get:function(t){return this._[f(t)]},set:function(t,e){return this._[f(t)]=e},remove:m,keys:v,values:function(){var t=[];for(var e in this._)t.push(this._[e]);return t},entries:function(){var t=[];for(var e in this._)t.push({key:d(e),value:this._[e]});return t},size:g,empty:y,forEach:function(t){for(var e in this._)t.call(this,d(e),this._[e])}}),uo.nest=function(){function t(e,o,s){if(s>=a.length)return n?n.call(i,o):r?o.sort(r):o;for(var l,u,c,f,d=-1,p=o.length,m=a[s++],v=new h;++d<p;)(f=v.get(l=m(u=o[d])))?f.push(u):v.set(l,[u]);return e?(u=e(),c=function(r,n){u.set(r,t(e,n,s))}):(u={},c=function(r,n){u[r]=t(e,n,s)}),v.forEach(c),u}function e(t,r){if(r>=a.length)return t;var n=[],i=o[r++];return t.forEach(function(t,i){n.push({key:t,values:e(i,r)})}),i?n.sort(function(t,e){return i(t.key,e.key)}):n}var r,n,i={},a=[],o=[];return i.map=function(e,r){return t(r,e,0)},i.entries=function(r){return e(t(uo.map,r,0),0)},i.key=function(t){return a.push(t),i},i.sortKeys=function(t){return o[a.length-1]=t,i},i.sortValues=function(t){return r=t,i},i.rollup=function(t){return n=t,i},i},uo.set=function(t){var e=new b;if(t)for(var r=0,n=t.length;r<n;++r)e.add(t[r]);return e},c(b,{has:p,add:function(t){return this._[f(t+="")]=!0,t},remove:m,values:v,size:g,empty:y,forEach:function(t){for(var e in this._)t.call(this,d(e))}}),uo.behavior={},uo.rebind=function(t,e){for(var r,n=1,i=arguments.length;++n<i;)t[r=arguments[n]]=_(t,e,e[r]);return t};var Mo=["webkit","ms","moz","Moz","o","O"];uo.dispatch=function(){for(var t=new k,e=-1,r=arguments.length;++e<r;)t[arguments[e]]=A(t);return t},k.prototype.on=function(t,e){var r=t.indexOf("."),n="";if(r>=0&&(n=t.slice(r+1),
t=t.slice(0,r)),t)return arguments.length<2?this[t].on(n):this[t].on(n,e);if(2===arguments.length){if(null==e)for(t in this)this.hasOwnProperty(t)&&this[t].on(n,null);return this}},uo.event=null,uo.requote=function(t){return t.replace(ko,"\\$&")};var ko=/[\\\^\$\*\+\?\|\[\]\(\)\.\{\}]/g,Ao={}.__proto__?function(t,e){t.__proto__=e}:function(t,e){for(var r in e)t[r]=e[r]},To=function(t,e){return e.querySelector(t)},So=function(t,e){return e.querySelectorAll(t)},Eo=function(t,e){var r=t.matches||t[w(t,"matchesSelector")];return(Eo=function(t,e){return r.call(t,e)})(t,e)};"function"==typeof Sizzle&&(To=function(t,e){return Sizzle(t,e)[0]||null},So=Sizzle,Eo=Sizzle.matchesSelector),uo.selection=function(){return uo.select(fo.documentElement)};var Lo=uo.selection.prototype=[];Lo.select=function(t){var e,r,n,i,a=[];t=C(t);for(var o=-1,s=this.length;++o<s;){a.push(e=[]),e.parentNode=(n=this[o]).parentNode;for(var l=-1,u=n.length;++l<u;)(i=n[l])?(e.push(r=t.call(i,i.__data__,l,o)),r&&"__data__"in i&&(r.__data__=i.__data__)):e.push(null)}return L(a)},Lo.selectAll=function(t){var e,r,n=[];t=z(t);for(var i=-1,a=this.length;++i<a;)for(var o=this[i],s=-1,l=o.length;++s<l;)(r=o[s])&&(n.push(e=ho(t.call(r,r.__data__,s,i))),e.parentNode=r);return L(n)};var Co="http://www.w3.org/1999/xhtml",zo={svg:"http://www.w3.org/2000/svg",xhtml:Co,xlink:"http://www.w3.org/1999/xlink",xml:"http://www.w3.org/XML/1998/namespace",xmlns:"http://www.w3.org/2000/xmlns/"};uo.ns={prefix:zo,qualify:function(t){var e=t.indexOf(":"),r=t;return e>=0&&"xmlns"!==(r=t.slice(0,e))&&(t=t.slice(e+1)),zo.hasOwnProperty(r)?{space:zo[r],local:t}:t}},Lo.attr=function(t,e){if(arguments.length<2){if("string"==typeof t){var r=this.node();return t=uo.ns.qualify(t),t.local?r.getAttributeNS(t.space,t.local):r.getAttribute(t)}for(e in t)this.each(I(e,t[e]));return this}return this.each(I(t,e))},Lo.classed=function(t,e){if(arguments.length<2){if("string"==typeof t){var r=this.node(),n=(t=O(t)).length,i=-1;if(e=r.classList){for(;++i<n;)if(!e.contains(t[i]))return!1}else for(e=r.getAttribute("class");++i<n;)if(!P(t[i]).test(e))return!1;return!0}for(e in t)this.each(R(e,t[e]));return this}return this.each(R(t,e))},Lo.style=function(t,e,r){var i=arguments.length;if(i<3){if("string"!=typeof t){i<2&&(e="");for(r in t)this.each(j(r,t[r],e));return this}if(i<2){var a=this.node();return n(a).getComputedStyle(a,null).getPropertyValue(t)}r=""}return this.each(j(t,e,r))},Lo.property=function(t,e){if(arguments.length<2){if("string"==typeof t)return this.node()[t];for(e in t)this.each(N(e,t[e]));return this}return this.each(N(t,e))},Lo.text=function(t){return arguments.length?this.each("function"==typeof t?function(){var e=t.apply(this,arguments);this.textContent=null==e?"":e}:null==t?function(){this.textContent=""}:function(){this.textContent=t}):this.node().textContent},Lo.html=function(t){return arguments.length?this.each("function"==typeof t?function(){var e=t.apply(this,arguments);this.innerHTML=null==e?"":e}:null==t?function(){this.innerHTML=""}:function(){this.innerHTML=t}):this.node().innerHTML},Lo.append=function(t){return t=B(t),this.select(function(){return this.appendChild(t.apply(this,arguments))})},Lo.insert=function(t,e){return t=B(t),e=C(e),this.select(function(){return this.insertBefore(t.apply(this,arguments),e.apply(this,arguments)||null)})},Lo.remove=function(){return this.each(U)},Lo.data=function(t,e){function r(t,r){var n,i,a,o=t.length,c=r.length,f=Math.min(o,c),d=new Array(c),p=new Array(c),m=new Array(o);if(e){var v,g=new h,y=new Array(o);for(n=-1;++n<o;)(i=t[n])&&(g.has(v=e.call(i,i.__data__,n))?m[n]=i:g.set(v,i),y[n]=v);for(n=-1;++n<c;)(i=g.get(v=e.call(r,a=r[n],n)))?!0!==i&&(d[n]=i,i.__data__=a):p[n]=V(a),g.set(v,!0);for(n=-1;++n<o;)n in y&&!0!==g.get(y[n])&&(m[n]=t[n])}else{for(n=-1;++n<f;)i=t[n],a=r[n],i?(i.__data__=a,d[n]=i):p[n]=V(a);for(;n<c;++n)p[n]=V(r[n]);for(;n<o;++n)m[n]=t[n]}p.update=d,p.parentNode=d.parentNode=m.parentNode=t.parentNode,s.push(p),l.push(d),u.push(m)}var n,i,a=-1,o=this.length;if(!arguments.length){for(t=new Array(o=(n=this[0]).length);++a<o;)(i=n[a])&&(t[a]=i.__data__);return t}var s=Y([]),l=L([]),u=L([]);if("function"==typeof t)for(;++a<o;)r(n=this[a],t.call(n,n.parentNode.__data__,a));else for(;++a<o;)r(n=this[a],t);return l.enter=function(){return s},l.exit=function(){return u},l},Lo.datum=function(t){return arguments.length?this.property("__data__",t):this.property("__data__")},Lo.filter=function(t){var e,r,n,i=[];"function"!=typeof t&&(t=H(t));for(var a=0,o=this.length;a<o;a++){i.push(e=[]),e.parentNode=(r=this[a]).parentNode;for(var s=0,l=r.length;s<l;s++)(n=r[s])&&t.call(n,n.__data__,s,a)&&e.push(n)}return L(i)},Lo.order=function(){for(var t=-1,e=this.length;++t<e;)for(var r,n=this[t],i=n.length-1,a=n[i];--i>=0;)(r=n[i])&&(a&&a!==r.nextSibling&&a.parentNode.insertBefore(r,a),a=r);return this},Lo.sort=function(t){t=q.apply(this,arguments);for(var e=-1,r=this.length;++e<r;)this[e].sort(t);return this.order()},Lo.each=function(t){return G(this,function(e,r,n){t.call(e,e.__data__,r,n)})},Lo.call=function(t){var e=ho(arguments);return t.apply(e[0]=this,e),this},Lo.empty=function(){return!this.node()},Lo.node=function(){for(var t=0,e=this.length;t<e;t++)for(var r=this[t],n=0,i=r.length;n<i;n++){var a=r[n];if(a)return a}return null},Lo.size=function(){var t=0;return G(this,function(){++t}),t};var Io=[];uo.selection.enter=Y,uo.selection.enter.prototype=Io,Io.append=Lo.append,Io.empty=Lo.empty,Io.node=Lo.node,Io.call=Lo.call,Io.size=Lo.size,Io.select=function(t){for(var e,r,n,i,a,o=[],s=-1,l=this.length;++s<l;){n=(i=this[s]).update,o.push(e=[]),e.parentNode=i.parentNode;for(var u=-1,c=i.length;++u<c;)(a=i[u])?(e.push(n[u]=r=t.call(i.parentNode,a.__data__,u,s)),r.__data__=a.__data__):e.push(null)}return L(o)},Io.insert=function(t,e){return arguments.length<2&&(e=X(this)),Lo.insert.call(this,t,e)},uo.select=function(t){var r;return"string"==typeof t?(r=[To(t,fo)],r.parentNode=fo.documentElement):(r=[t],r.parentNode=e(t)),L([r])},uo.selectAll=function(t){var e;return"string"==typeof t?(e=ho(So(t,fo)),e.parentNode=fo.documentElement):(e=ho(t),e.parentNode=null),L([e])},Lo.on=function(t,e,r){var n=arguments.length;if(n<3){if("string"!=typeof t){n<2&&(e=!1);for(r in t)this.each(W(r,t[r],e));return this}if(n<2)return(n=this.node()["__on"+t])&&n._;r=!1}return this.each(W(t,e,r))};var Do=uo.map({mouseenter:"mouseover",mouseleave:"mouseout"});fo&&Do.forEach(function(t){"on"+t in fo&&Do.remove(t)});var Po,Oo=0;uo.mouse=function(t){return Q(t,S())};var Ro=this.navigator&&/WebKit/.test(this.navigator.userAgent)?-1:0;uo.touch=function(t,e,r){if(arguments.length<3&&(r=e,e=S().changedTouches),e)for(var n,i=0,a=e.length;i<a;++i)if((n=e[i]).identifier===r)return Q(t,n)},uo.behavior.drag=function(){function t(){this.on("mousedown.drag",a).on("touchstart.drag",o)}function e(t,e,n,a,o){return function(){function s(){var t,r,n=e(f,m);n&&(t=n[0]-b[0],r=n[1]-b[1],p|=t|r,b=n,d({type:"drag",x:n[0]+u[0],y:n[1]+u[1],dx:t,dy:r}))}function l(){e(f,m)&&(g.on(a+v,null).on(o+v,null),y(p),d({type:"dragend"}))}var u,c=this,h=uo.event.target.correspondingElement||uo.event.target,f=c.parentNode,d=r.of(c,arguments),p=0,m=t(),v=".drag"+(null==m?"":"-"+m),g=uo.select(n(h)).on(a+v,s).on(o+v,l),y=K(h),b=e(f,m);i?(u=i.apply(c,arguments),u=[u.x-b[0],u.y-b[1]]):u=[0,0],d({type:"dragstart"})}}var r=E(t,"drag","dragstart","dragend"),i=null,a=e(M,uo.mouse,n,"mousemove","mouseup"),o=e($,uo.touch,x,"touchmove","touchend");return t.origin=function(e){return arguments.length?(i=e,t):i},uo.rebind(t,r,"on")},uo.touches=function(t,e){return arguments.length<2&&(e=S().touches),e?ho(e).map(function(e){var r=Q(t,e);return r.identifier=e.identifier,r}):[]};var Fo=1e-6,jo=Fo*Fo,No=Math.PI,Bo=2*No,Uo=Bo-Fo,Vo=No/2,Ho=No/180,qo=180/No,Go=Math.SQRT2;uo.interpolateZoom=function(t,e){var r,n,i=t[0],a=t[1],o=t[2],s=e[0],l=e[1],u=e[2],c=s-i,h=l-a,f=c*c+h*h;if(f<jo)n=Math.log(u/o)/Go,r=function(t){return[i+t*c,a+t*h,o*Math.exp(Go*t*n)]};else{var d=Math.sqrt(f),p=(u*u-o*o+4*f)/(2*o*2*d),m=(u*u-o*o-4*f)/(2*u*2*d),v=Math.log(Math.sqrt(p*p+1)-p),g=Math.log(Math.sqrt(m*m+1)-m);n=(g-v)/Go,r=function(t){var e=t*n,r=at(v),s=o/(2*d)*(r*ot(Go*e+v)-it(v));return[i+s*c,a+s*h,o*r/at(Go*e+v)]}}return r.duration=1e3*n,r},uo.behavior.zoom=function(){function t(t){t.on(z,h).on(Xo+".zoom",d).on("dblclick.zoom",p).on(P,f)}function e(t){return[(t[0]-k.x)/k.k,(t[1]-k.y)/k.k]}function r(t){return[t[0]*k.k+k.x,t[1]*k.k+k.y]}function i(t){k.k=Math.max(S[0],Math.min(S[1],t))}function a(t,e){e=r(e),k.x+=t[0]-e[0],k.y+=t[1]-e[1]}function o(e,r,n,o){e.__chart__={x:k.x,y:k.y,k:k.k},i(Math.pow(2,o)),a(v=r,n),e=uo.select(e),L>0&&(e=e.transition().duration(L)),e.call(t.event)}function s(){_&&_.domain(x.range().map(function(t){return(t-k.x)/k.k}).map(x.invert)),M&&M.domain(w.range().map(function(t){return(t-k.y)/k.k}).map(w.invert))}function l(t){C++||t({type:"zoomstart"})}function u(t){s(),t({type:"zoom",scale:k.k,translate:[k.x,k.y]})}function c(t){--C||(t({type:"zoomend"}),v=null)}function h(){function t(){s=1,a(uo.mouse(i),f),u(o)}function r(){h.on(I,null).on(D,null),d(s),c(o)}var i=this,o=O.of(i,arguments),s=0,h=uo.select(n(i)).on(I,t).on(D,r),f=e(uo.mouse(i)),d=K(i);Bl.call(i),l(o)}function f(){function t(){var t=uo.touches(p);return d=k.k,t.forEach(function(t){t.identifier in v&&(v[t.identifier]=e(t))}),t}function r(){var e=uo.event.target;uo.select(e).on(x,n).on(_,s),w.push(e);for(var r=uo.event.changedTouches,i=0,a=r.length;i<a;++i)v[r[i].identifier]=null;var l=t(),u=Date.now();if(1===l.length){if(u-b<500){var c=l[0];o(p,c,v[c.identifier],Math.floor(Math.log(k.k)/Math.LN2)+1),T()}b=u}else if(l.length>1){var c=l[0],h=l[1],f=c[0]-h[0],d=c[1]-h[1];g=f*f+d*d}}function n(){var t,e,r,n,o=uo.touches(p);Bl.call(p);for(var s=0,l=o.length;s<l;++s,n=null)if(r=o[s],n=v[r.identifier]){if(e)break;t=r,e=n}if(n){var c=(c=r[0]-t[0])*c+(c=r[1]-t[1])*c,h=g&&Math.sqrt(c/g);t=[(t[0]+r[0])/2,(t[1]+r[1])/2],e=[(e[0]+n[0])/2,(e[1]+n[1])/2],i(h*d)}b=null,a(t,e),u(m)}function s(){if(uo.event.touches.length){for(var e=uo.event.changedTouches,r=0,n=e.length;r<n;++r)delete v[e[r].identifier];for(var i in v)return void t()}uo.selectAll(w).on(y,null),M.on(z,h).on(P,f),A(),c(m)}var d,p=this,m=O.of(p,arguments),v={},g=0,y=".zoom-"+uo.event.changedTouches[0].identifier,x="touchmove"+y,_="touchend"+y,w=[],M=uo.select(p),A=K(p);r(),l(m),M.on(z,null).on(P,r)}function d(){var t=O.of(this,arguments);y?clearTimeout(y):(Bl.call(this),m=e(v=g||uo.mouse(this)),l(t)),y=setTimeout(function(){y=null,c(t)},50),T(),i(Math.pow(2,.002*Yo())*k.k),a(v,m),u(t)}function p(){var t=uo.mouse(this),r=Math.log(k.k)/Math.LN2;o(this,t,e(t),uo.event.shiftKey?Math.ceil(r)-1:Math.floor(r)+1)}var m,v,g,y,b,x,_,w,M,k={x:0,y:0,k:1},A=[960,500],S=Wo,L=250,C=0,z="mousedown.zoom",I="mousemove.zoom",D="mouseup.zoom",P="touchstart.zoom",O=E(t,"zoomstart","zoom","zoomend");return Xo||(Xo="onwheel"in fo?(Yo=function(){return-uo.event.deltaY*(uo.event.deltaMode?120:1)},"wheel"):"onmousewheel"in fo?(Yo=function(){return uo.event.wheelDelta},"mousewheel"):(Yo=function(){return-uo.event.detail},"MozMousePixelScroll")),t.event=function(t){t.each(function(){var t=O.of(this,arguments),e=k;jl?uo.select(this).transition().each("start.zoom",function(){k=this.__chart__||{x:0,y:0,k:1},l(t)}).tween("zoom:zoom",function(){var r=A[0],n=A[1],i=v?v[0]:r/2,a=v?v[1]:n/2,o=uo.interpolateZoom([(i-k.x)/k.k,(a-k.y)/k.k,r/k.k],[(i-e.x)/e.k,(a-e.y)/e.k,r/e.k]);return function(e){var n=o(e),s=r/n[2];this.__chart__=k={x:i-n[0]*s,y:a-n[1]*s,k:s},u(t)}}).each("interrupt.zoom",function(){c(t)}).each("end.zoom",function(){c(t)}):(this.__chart__=k,l(t),u(t),c(t))})},t.translate=function(e){return arguments.length?(k={x:+e[0],y:+e[1],k:k.k},s(),t):[k.x,k.y]},t.scale=function(e){return arguments.length?(k={x:k.x,y:k.y,k:null},i(+e),s(),t):k.k},t.scaleExtent=function(e){return arguments.length?(S=null==e?Wo:[+e[0],+e[1]],t):S},t.center=function(e){return arguments.length?(g=e&&[+e[0],+e[1]],t):g},t.size=function(e){return arguments.length?(A=e&&[+e[0],+e[1]],t):A},t.duration=function(e){return arguments.length?(L=+e,t):L},t.x=function(e){return arguments.length?(_=e,x=e.copy(),k={x:0,y:0,k:1},t):_},t.y=function(e){return arguments.length?(M=e,w=e.copy(),k={x:0,y:0,k:1},t):M},uo.rebind(t,O,"on")};var Yo,Xo,Wo=[0,1/0];uo.color=lt,lt.prototype.toString=function(){return this.rgb()+""},uo.hsl=ut;var Zo=ut.prototype=new lt;Zo.brighter=function(t){return t=Math.pow(.7,arguments.length?t:1),new ut(this.h,this.s,this.l/t)},Zo.darker=function(t){return t=Math.pow(.7,arguments.length?t:1),new ut(this.h,this.s,t*this.l)},Zo.rgb=function(){return ct(this.h,this.s,this.l)},uo.hcl=ht;var Jo=ht.prototype=new lt;Jo.brighter=function(t){return new ht(this.h,this.c,Math.min(100,this.l+Ko*(arguments.length?t:1)))},Jo.darker=function(t){return new ht(this.h,this.c,Math.max(0,this.l-Ko*(arguments.length?t:1)))},Jo.rgb=function(){return ft(this.h,this.c,this.l).rgb()},uo.lab=dt;var Ko=18,Qo=.95047,$o=1,ts=1.08883,es=dt.prototype=new lt;es.brighter=function(t){return new dt(Math.min(100,this.l+Ko*(arguments.length?t:1)),this.a,this.b)},es.darker=function(t){return new dt(Math.max(0,this.l-Ko*(arguments.length?t:1)),this.a,this.b)},es.rgb=function(){return pt(this.l,this.a,this.b)},uo.rgb=bt;var rs=bt.prototype=new lt;rs.brighter=function(t){t=Math.pow(.7,arguments.length?t:1);var e=this.r,r=this.g,n=this.b,i=30;return e||r||n?(e&&e<i&&(e=i),r&&r<i&&(r=i),n&&n<i&&(n=i),new bt(Math.min(255,e/t),Math.min(255,r/t),Math.min(255,n/t))):new bt(i,i,i)},rs.darker=function(t){return t=Math.pow(.7,arguments.length?t:1),new bt(t*this.r,t*this.g,t*this.b)},rs.hsl=function(){return kt(this.r,this.g,this.b)},rs.toString=function(){return"#"+wt(this.r)+wt(this.g)+wt(this.b)};var ns=uo.map({aliceblue:15792383,antiquewhite:16444375,aqua:65535,aquamarine:8388564,azure:15794175,beige:16119260,bisque:16770244,black:0,blanchedalmond:16772045,blue:255,blueviolet:9055202,brown:10824234,burlywood:14596231,cadetblue:6266528,chartreuse:8388352,chocolate:13789470,coral:16744272,cornflowerblue:6591981,cornsilk:16775388,crimson:14423100,cyan:65535,darkblue:139,darkcyan:35723,darkgoldenrod:12092939,darkgray:11119017,darkgreen:25600,darkgrey:11119017,darkkhaki:12433259,darkmagenta:9109643,darkolivegreen:5597999,darkorange:16747520,darkorchid:10040012,darkred:9109504,darksalmon:15308410,darkseagreen:9419919,darkslateblue:4734347,darkslategray:3100495,darkslategrey:3100495,darkturquoise:52945,darkviolet:9699539,deeppink:16716947,deepskyblue:49151,dimgray:6908265,dimgrey:6908265,dodgerblue:2003199,firebrick:11674146,floralwhite:16775920,forestgreen:2263842,fuchsia:16711935,gainsboro:14474460,ghostwhite:16316671,gold:16766720,goldenrod:14329120,gray:8421504,green:32768,greenyellow:11403055,grey:8421504,honeydew:15794160,hotpink:16738740,indianred:13458524,indigo:4915330,ivory:16777200,khaki:15787660,lavender:15132410,lavenderblush:16773365,lawngreen:8190976,lemonchiffon:16775885,lightblue:11393254,lightcoral:15761536,lightcyan:14745599,lightgoldenrodyellow:16448210,lightgray:13882323,lightgreen:9498256,lightgrey:13882323,lightpink:16758465,lightsalmon:16752762,lightseagreen:2142890,lightskyblue:8900346,lightslategray:7833753,lightslategrey:7833753,lightsteelblue:11584734,lightyellow:16777184,lime:65280,limegreen:3329330,linen:16445670,magenta:16711935,maroon:8388608,mediumaquamarine:6737322,mediumblue:205,mediumorchid:12211667,mediumpurple:9662683,mediumseagreen:3978097,mediumslateblue:8087790,mediumspringgreen:64154,mediumturquoise:4772300,mediumvioletred:13047173,midnightblue:1644912,mintcream:16121850,mistyrose:16770273,moccasin:16770229,navajowhite:16768685,navy:128,oldlace:16643558,olive:8421376,olivedrab:7048739,orange:16753920,orangered:16729344,orchid:14315734,palegoldenrod:15657130,palegreen:10025880,paleturquoise:11529966,palevioletred:14381203,papayawhip:16773077,peachpuff:16767673,peru:13468991,pink:16761035,plum:14524637,powderblue:11591910,purple:8388736,rebeccapurple:6697881,red:16711680,rosybrown:12357519,royalblue:4286945,saddlebrown:9127187,salmon:16416882,sandybrown:16032864,seagreen:3050327,seashell:16774638,sienna:10506797,silver:12632256,skyblue:8900331,slateblue:6970061,slategray:7372944,slategrey:7372944,snow:16775930,springgreen:65407,steelblue:4620980,tan:13808780,teal:32896,thistle:14204888,tomato:16737095,turquoise:4251856,violet:15631086,wheat:16113331,white:16777215,whitesmoke:16119285,yellow:16776960,yellowgreen:10145074});ns.forEach(function(t,e){ns.set(t,xt(e))}),uo.functor=Et,uo.xhr=Lt(x),uo.dsv=function(t,e){function r(t,r,a){arguments.length<3&&(a=r,r=null);var o=Ct(t,e,null==r?n:i(r),a);return o.row=function(t){return arguments.length?o.response(null==(r=t)?n:i(t)):r},o}function n(t){return r.parse(t.responseText)}function i(t){return function(e){return r.parse(e.responseText,t)}}function a(e){return e.map(o).join(t)}function o(t){return s.test(t)?'"'+t.replace(/\"/g,'""')+'"':t}var s=new RegExp('["'+t+"\n]"),l=t.charCodeAt(0);return r.parse=function(t,e){var n;return r.parseRows(t,function(t,r){if(n)return n(t,r-1);var i=new Function("d","return {"+t.map(function(t,e){return JSON.stringify(t)+": d["+e+"]"}).join(",")+"}");n=e?function(t,r){return e(i(t),r)}:i})},r.parseRows=function(t,e){function r(){if(c>=u)return o;if(i)return i=!1,a;var e=c;if(34===t.charCodeAt(e)){for(var r=e;r++<u;)if(34===t.charCodeAt(r)){if(34!==t.charCodeAt(r+1))break;++r}c=r+2;var n=t.charCodeAt(r+1);return 13===n?(i=!0,10===t.charCodeAt(r+2)&&++c):10===n&&(i=!0),t.slice(e+1,r).replace(/""/g,'"')}for(;c<u;){var n=t.charCodeAt(c++),s=1;if(10===n)i=!0;else if(13===n)i=!0,10===t.charCodeAt(c)&&(++c,++s);else if(n!==l)continue;return t.slice(e,c-s)}return t.slice(e)}for(var n,i,a={},o={},s=[],u=t.length,c=0,h=0;(n=r())!==o;){for(var f=[];n!==a&&n!==o;)f.push(n),n=r();e&&null==(f=e(f,h++))||s.push(f)}return s},r.format=function(e){if(Array.isArray(e[0]))return r.formatRows(e);var n=new b,i=[];return e.forEach(function(t){for(var e in t)n.has(e)||i.push(n.add(e))}),[i.map(o).join(t)].concat(e.map(function(e){return i.map(function(t){return o(e[t])}).join(t)})).join("\n")},r.formatRows=function(t){return t.map(a).join("\n")},r},uo.csv=uo.dsv(",","text/csv"),uo.tsv=uo.dsv("\t","text/tab-separated-values");var is,as,os,ss,ls=this[w(this,"requestAnimationFrame")]||function(t){setTimeout(t,17)};uo.timer=function(){Dt.apply(this,arguments)},uo.timer.flush=function(){Ot(),Rt()},uo.round=function(t,e){return e?Math.round(t*(e=Math.pow(10,e)))/e:Math.round(t)};var us=["y","z","a","f","p","n","\xb5","m","","k","M","G","T","P","E","Z","Y"].map(jt);uo.formatPrefix=function(t,e){var r=0;return(t=+t)&&(t<0&&(t*=-1),e&&(t=uo.round(t,Ft(t,e))),r=1+Math.floor(1e-12+Math.log(t)/Math.LN10),r=Math.max(-24,Math.min(24,3*Math.floor((r-1)/3)))),us[8+r/3]};var cs=/(?:([^{])?([<>=^]))?([+\- ])?([$#])?(0)?(\d+)?(,)?(\.-?\d+)?([a-z%])?/i,hs=uo.map({b:function(t){return t.toString(2)},c:function(t){return String.fromCharCode(t)},o:function(t){return t.toString(8)},x:function(t){return t.toString(16)},X:function(t){return t.toString(16).toUpperCase()},g:function(t,e){return t.toPrecision(e)},e:function(t,e){return t.toExponential(e)},f:function(t,e){return t.toFixed(e)},r:function(t,e){return(t=uo.round(t,Ft(t,e))).toFixed(Math.max(0,Math.min(20,Ft(t*(1+1e-15),e))))}}),fs=uo.time={},ds=Date;Ut.prototype={getDate:function(){return this._.getUTCDate()},getDay:function(){return this._.getUTCDay()},getFullYear:function(){return this._.getUTCFullYear()},getHours:function(){return this._.getUTCHours()},getMilliseconds:function(){return this._.getUTCMilliseconds()},getMinutes:function(){return this._.getUTCMinutes()},getMonth:function(){return this._.getUTCMonth()},getSeconds:function(){return this._.getUTCSeconds()},getTime:function(){return this._.getTime()},getTimezoneOffset:function(){return 0},valueOf:function(){return this._.valueOf()},setDate:function(){ps.setUTCDate.apply(this._,arguments)},setDay:function(){ps.setUTCDay.apply(this._,arguments)},setFullYear:function(){ps.setUTCFullYear.apply(this._,arguments)},setHours:function(){ps.setUTCHours.apply(this._,arguments)},setMilliseconds:function(){ps.setUTCMilliseconds.apply(this._,arguments)},setMinutes:function(){ps.setUTCMinutes.apply(this._,arguments)},setMonth:function(){ps.setUTCMonth.apply(this._,arguments)},setSeconds:function(){ps.setUTCSeconds.apply(this._,arguments)},setTime:function(){ps.setTime.apply(this._,arguments)}};var ps=Date.prototype;fs.year=Vt(function(t){return t=fs.day(t),t.setMonth(0,1),t},function(t,e){t.setFullYear(t.getFullYear()+e)},function(t){return t.getFullYear()}),fs.years=fs.year.range,fs.years.utc=fs.year.utc.range,fs.day=Vt(function(t){var e=new ds(2e3,0);return e.setFullYear(t.getFullYear(),t.getMonth(),t.getDate()),e},function(t,e){t.setDate(t.getDate()+e)},function(t){return t.getDate()-1}),fs.days=fs.day.range,fs.days.utc=fs.day.utc.range,fs.dayOfYear=function(t){var e=fs.year(t);return Math.floor((t-e-6e4*(t.getTimezoneOffset()-e.getTimezoneOffset()))/864e5)},["sunday","monday","tuesday","wednesday","thursday","friday","saturday"].forEach(function(t,e){e=7-e;var r=fs[t]=Vt(function(t){return(t=fs.day(t)).setDate(t.getDate()-(t.getDay()+e)%7),t},function(t,e){t.setDate(t.getDate()+7*Math.floor(e))},function(t){var r=fs.year(t).getDay();return Math.floor((fs.dayOfYear(t)+(r+e)%7)/7)-(r!==e)});fs[t+"s"]=r.range,fs[t+"s"].utc=r.utc.range,fs[t+"OfYear"]=function(t){var r=fs.year(t).getDay();return Math.floor((fs.dayOfYear(t)+(r+e)%7)/7)}}),fs.week=fs.sunday,fs.weeks=fs.sunday.range,fs.weeks.utc=fs.sunday.utc.range,fs.weekOfYear=fs.sundayOfYear;var ms={"-":"",_:" ",0:"0"},vs=/^\s*\d+/,gs=/^%/;uo.locale=function(t){return{numberFormat:Nt(t),timeFormat:qt(t)}};var ys=uo.locale({decimal:".",thousands:",",grouping:[3],currency:["$",""],dateTime:"%a %b %e %X %Y",date:"%m/%d/%Y",time:"%H:%M:%S",periods:["AM","PM"],days:["Sunday","Monday","Tuesday","Wednesday","Thursday","Friday","Saturday"],shortDays:["Sun","Mon","Tue","Wed","Thu","Fri","Sat"],months:["January","February","March","April","May","June","July","August","September","October","November","December"],shortMonths:["Jan","Feb","Mar","Apr","May","Jun","Jul","Aug","Sep","Oct","Nov","Dec"]});uo.format=ys.numberFormat,uo.geo={},he.prototype={s:0,t:0,add:function(t){fe(t,this.t,bs),fe(bs.s,this.s,this),this.s?this.t+=bs.t:this.s=bs.t},reset:function(){this.s=this.t=0},valueOf:function(){return this.s}};var bs=new he;uo.geo.stream=function(t,e){t&&xs.hasOwnProperty(t.type)?xs[t.type](t,e):de(t,e)};var xs={Feature:function(t,e){de(t.geometry,e)},FeatureCollection:function(t,e){for(var r=t.features,n=-1,i=r.length;++n<i;)de(r[n].geometry,e)}},_s={Sphere:function(t,e){e.sphere()},Point:function(t,e){t=t.coordinates,e.point(t[0],t[1],t[2])},MultiPoint:function(t,e){for(var r=t.coordinates,n=-1,i=r.length;++n<i;)t=r[n],e.point(t[0],t[1],t[2])},LineString:function(t,e){pe(t.coordinates,e,0)},MultiLineString:function(t,e){for(var r=t.coordinates,n=-1,i=r.length;++n<i;)pe(r[n],e,0)},Polygon:function(t,e){me(t.coordinates,e)},MultiPolygon:function(t,e){for(var r=t.coordinates,n=-1,i=r.length;++n<i;)me(r[n],e)},GeometryCollection:function(t,e){for(var r=t.geometries,n=-1,i=r.length;++n<i;)de(r[n],e)}};uo.geo.area=function(t){return ws=0,uo.geo.stream(t,ks),ws};var ws,Ms=new he,ks={sphere:function(){ws+=4*No},point:M,lineStart:M,lineEnd:M,polygonStart:function(){Ms.reset(),ks.lineStart=ve},polygonEnd:function(){var t=2*Ms;ws+=t<0?4*No+t:t,ks.lineStart=ks.lineEnd=ks.point=M}};uo.geo.bounds=function(){function t(t,e){b.push(x=[c=t,f=t]),e<h&&(h=e),e>d&&(d=e)}function e(e,r){var n=ge([e*Ho,r*Ho]);if(g){var i=be(g,n),a=[i[1],-i[0],0],o=be(a,i);we(o),o=Me(o);var l=e-p,u=l>0?1:-1,m=o[0]*qo*u,v=xo(l)>180;if(v^(u*p<m&&m<u*e)){var y=o[1]*qo;y>d&&(d=y)}else if(m=(m+360)%360-180,v^(u*p<m&&m<u*e)){var y=-o[1]*qo;y<h&&(h=y)}else r<h&&(h=r),r>d&&(d=r);v?e<p?s(c,e)>s(c,f)&&(f=e):s(e,f)>s(c,f)&&(c=e):f>=c?(e<c&&(c=e),e>f&&(f=e)):e>p?s(c,e)>s(c,f)&&(f=e):s(e,f)>s(c,f)&&(c=e)}else t(e,r);g=n,p=e}function r(){_.point=e}function n(){x[0]=c,x[1]=f,_.point=t,g=null}function i(t,r){if(g){var n=t-p;y+=xo(n)>180?n+(n>0?360:-360):n}else m=t,v=r;ks.point(t,r),e(t,r)}function a(){ks.lineStart()}function o(){i(m,v),ks.lineEnd(),xo(y)>Fo&&(c=-(f=180)),x[0]=c,x[1]=f,g=null}function s(t,e){return(e-=t)<0?e+360:e}function l(t,e){return t[0]-e[0]}function u(t,e){return e[0]<=e[1]?e[0]<=t&&t<=e[1]:t<e[0]||e[1]<t}var c,h,f,d,p,m,v,g,y,b,x,_={point:t,lineStart:r,lineEnd:n,polygonStart:function(){_.point=i,_.lineStart=a,_.lineEnd=o,y=0,ks.polygonStart()},polygonEnd:function(){ks.polygonEnd(),_.point=t,_.lineStart=r,_.lineEnd=n,Ms<0?(c=-(f=180),h=-(d=90)):y>Fo?d=90:y<-Fo&&(h=-90),x[0]=c,x[1]=f}};return function(t){d=f=-(c=h=1/0),b=[],uo.geo.stream(t,_);var e=b.length;if(e){b.sort(l);for(var r,n=1,i=b[0],a=[i];n<e;++n)r=b[n],u(r[0],i)||u(r[1],i)?(s(i[0],r[1])>s(i[0],i[1])&&(i[1]=r[1]),s(r[0],i[1])>s(i[0],i[1])&&(i[0]=r[0])):a.push(i=r);for(var o,r,p=-1/0,e=a.length-1,n=0,i=a[e];n<=e;i=r,++n)r=a[n],(o=s(i[1],r[0]))>p&&(p=o,c=r[0],f=i[1])}return b=x=null,c===1/0||h===1/0?[[NaN,NaN],[NaN,NaN]]:[[c,h],[f,d]]}}(),uo.geo.centroid=function(t){As=Ts=Ss=Es=Ls=Cs=zs=Is=Ds=Ps=Os=0,uo.geo.stream(t,Rs);var e=Ds,r=Ps,n=Os,i=e*e+r*r+n*n;return i<jo&&(e=Cs,r=zs,n=Is,Ts<Fo&&(e=Ss,r=Es,n=Ls),(i=e*e+r*r+n*n)<jo)?[NaN,NaN]:[Math.atan2(r,e)*qo,nt(n/Math.sqrt(i))*qo]};var As,Ts,Ss,Es,Ls,Cs,zs,Is,Ds,Ps,Os,Rs={sphere:M,point:Ae,lineStart:Se,lineEnd:Ee,polygonStart:function(){Rs.lineStart=Le},polygonEnd:function(){Rs.lineStart=Se}},Fs=Oe(ze,Ne,Ue,[-No,-No/2]),js=1e9;uo.geo.clipExtent=function(){var t,e,r,n,i,a,o={stream:function(t){return i&&(i.valid=!1),i=a(t),i.valid=!0,i},extent:function(s){return arguments.length?(a=Ge(t=+s[0][0],e=+s[0][1],r=+s[1][0],n=+s[1][1]),i&&(i.valid=!1,i=null),o):[[t,e],[r,n]]}};return o.extent([[0,0],[960,500]])},(uo.geo.conicEqualArea=function(){return Ye(Xe)}).raw=Xe,uo.geo.albers=function(){return uo.geo.conicEqualArea().rotate([96,0]).center([-.6,38.7]).parallels([29.5,45.5]).scale(1070)},uo.geo.albersUsa=function(){function t(t){var a=t[0],o=t[1];return e=null,r(a,o),e||(n(a,o),e)||i(a,o),e}var e,r,n,i,a=uo.geo.albers(),o=uo.geo.conicEqualArea().rotate([154,0]).center([-2,58.5]).parallels([55,65]),s=uo.geo.conicEqualArea().rotate([157,0]).center([-3,19.9]).parallels([8,18]),l={point:function(t,r){e=[t,r]}};return t.invert=function(t){var e=a.scale(),r=a.translate(),n=(t[0]-r[0])/e,i=(t[1]-r[1])/e;return(i>=.12&&i<.234&&n>=-.425&&n<-.214?o:i>=.166&&i<.234&&n>=-.214&&n<-.115?s:a).invert(t)},t.stream=function(t){var e=a.stream(t),r=o.stream(t),n=s.stream(t);return{point:function(t,i){e.point(t,i),r.point(t,i),n.point(t,i)},sphere:function(){e.sphere(),r.sphere(),n.sphere()},lineStart:function(){e.lineStart(),r.lineStart(),n.lineStart()},lineEnd:function(){e.lineEnd(),r.lineEnd(),n.lineEnd()},polygonStart:function(){e.polygonStart(),r.polygonStart(),n.polygonStart()},polygonEnd:function(){e.polygonEnd(),r.polygonEnd(),n.polygonEnd()}}},t.precision=function(e){return arguments.length?(a.precision(e),o.precision(e),s.precision(e),t):a.precision()},t.scale=function(e){return arguments.length?(a.scale(e),o.scale(.35*e),s.scale(e),t.translate(a.translate())):a.scale()},t.translate=function(e){if(!arguments.length)return a.translate();var u=a.scale(),c=+e[0],h=+e[1];return r=a.translate(e).clipExtent([[c-.455*u,h-.238*u],[c+.455*u,h+.238*u]]).stream(l).point,n=o.translate([c-.307*u,h+.201*u]).clipExtent([[c-.425*u+Fo,h+.12*u+Fo],[c-.214*u-Fo,h+.234*u-Fo]]).stream(l).point,i=s.translate([c-.205*u,h+.212*u]).clipExtent([[c-.214*u+Fo,h+.166*u+Fo],[c-.115*u-Fo,h+.234*u-Fo]]).stream(l).point,t},t.scale(1070)};var Ns,Bs,Us,Vs,Hs,qs,Gs={point:M,lineStart:M,lineEnd:M,polygonStart:function(){Bs=0,Gs.lineStart=We},polygonEnd:function(){Gs.lineStart=Gs.lineEnd=Gs.point=M,Ns+=xo(Bs/2)}},Ys={point:Ze,lineStart:M,lineEnd:M,polygonStart:M,polygonEnd:M},Xs={point:Qe,lineStart:$e,lineEnd:tr,polygonStart:function(){Xs.lineStart=er},polygonEnd:function(){Xs.point=Qe,Xs.lineStart=$e,Xs.lineEnd=tr}};uo.geo.path=function(){function t(t){return t&&("function"==typeof s&&a.pointRadius(+s.apply(this,arguments)),o&&o.valid||(o=i(a)),uo.geo.stream(t,o)),a.result()}function e(){return o=null,t}var r,n,i,a,o,s=4.5;return t.area=function(t){return Ns=0,uo.geo.stream(t,i(Gs)),Ns},t.centroid=function(t){return Ss=Es=Ls=Cs=zs=Is=Ds=Ps=Os=0,uo.geo.stream(t,i(Xs)),Os?[Ds/Os,Ps/Os]:Is?[Cs/Is,zs/Is]:Ls?[Ss/Ls,Es/Ls]:[NaN,NaN]},t.bounds=function(t){return Hs=qs=-(Us=Vs=1/0),uo.geo.stream(t,i(Ys)),[[Us,Vs],[Hs,qs]]},t.projection=function(t){return arguments.length?(i=(r=t)?t.stream||ir(t):x,e()):r},t.context=function(t){return arguments.length?(a=null==(n=t)?new Je:new rr(t),"function"!=typeof s&&a.pointRadius(s),e()):n},t.pointRadius=function(e){return arguments.length?(s="function"==typeof e?e:(a.pointRadius(+e),+e),t):s},t.projection(uo.geo.albersUsa()).context(null)},uo.geo.transform=function(t){return{stream:function(e){var r=new ar(e);for(var n in t)r[n]=t[n];return r}}},ar.prototype={point:function(t,e){this.stream.point(t,e)},sphere:function(){this.stream.sphere()},lineStart:function(){this.stream.lineStart()},lineEnd:function(){this.stream.lineEnd()},polygonStart:function(){this.stream.polygonStart()},polygonEnd:function(){this.stream.polygonEnd()}},uo.geo.projection=sr,uo.geo.projectionMutator=lr,(uo.geo.equirectangular=function(){return sr(cr)}).raw=cr.invert=cr,uo.geo.rotation=function(t){function e(e){return e=t(e[0]*Ho,e[1]*Ho),e[0]*=qo,e[1]*=qo,e}return t=fr(t[0]%360*Ho,t[1]*Ho,t.length>2?t[2]*Ho:0),e.invert=function(e){return e=t.invert(e[0]*Ho,e[1]*Ho),e[0]*=qo,e[1]*=qo,e},e},hr.invert=cr,uo.geo.circle=function(){function t(){var t="function"==typeof n?n.apply(this,arguments):n,e=fr(-t[0]*Ho,-t[1]*Ho,0).invert,i=[];return r(null,null,1,{point:function(t,r){i.push(t=e(t,r)),t[0]*=qo,t[1]*=qo}}),{type:"Polygon",coordinates:[i]}}var e,r,n=[0,0],i=6;return t.origin=function(e){return arguments.length?(n=e,t):n},t.angle=function(n){return arguments.length?(r=vr((e=+n)*Ho,i*Ho),t):e},t.precision=function(n){return arguments.length?(r=vr(e*Ho,(i=+n)*Ho),t):i},t.angle(90)},uo.geo.distance=function(t,e){var r,n=(e[0]-t[0])*Ho,i=t[1]*Ho,a=e[1]*Ho,o=Math.sin(n),s=Math.cos(n),l=Math.sin(i),u=Math.cos(i),c=Math.sin(a),h=Math.cos(a);return Math.atan2(Math.sqrt((r=h*o)*r+(r=u*c-l*h*s)*r),l*c+u*h*s)},uo.geo.graticule=function(){function t(){return{type:"MultiLineString",coordinates:e()}}function e(){return uo.range(Math.ceil(a/v)*v,i,v).map(f).concat(uo.range(Math.ceil(u/g)*g,l,g).map(d)).concat(uo.range(Math.ceil(n/p)*p,r,p).filter(function(t){return xo(t%v)>Fo}).map(c)).concat(uo.range(Math.ceil(s/m)*m,o,m).filter(function(t){return xo(t%g)>Fo}).map(h))}var r,n,i,a,o,s,l,u,c,h,f,d,p=10,m=p,v=90,g=360,y=2.5;return t.lines=function(){return e().map(function(t){return{type:"LineString",coordinates:t}})},t.outline=function(){return{type:"Polygon",coordinates:[f(a).concat(d(l).slice(1),f(i).reverse().slice(1),d(u).reverse().slice(1))]}},t.extent=function(e){return arguments.length?t.majorExtent(e).minorExtent(e):t.minorExtent()},t.majorExtent=function(e){return arguments.length?(a=+e[0][0],i=+e[1][0],u=+e[0][1],l=+e[1][1],a>i&&(e=a,a=i,i=e),u>l&&(e=u,u=l,l=e),t.precision(y)):[[a,u],[i,l]]},t.minorExtent=function(e){return arguments.length?(n=+e[0][0],r=+e[1][0],s=+e[0][1],o=+e[1][1],n>r&&(e=n,n=r,r=e),s>o&&(e=s,s=o,o=e),t.precision(y)):[[n,s],[r,o]]},t.step=function(e){return arguments.length?t.majorStep(e).minorStep(e):t.minorStep()},t.majorStep=function(e){return arguments.length?(v=+e[0],g=+e[1],t):[v,g]},t.minorStep=function(e){return arguments.length?(p=+e[0],m=+e[1],t):[p,m]},t.precision=function(e){return arguments.length?(y=+e,c=yr(s,o,90),h=br(n,r,y),f=yr(u,l,90),d=br(a,i,y),t):y},t.majorExtent([[-180,-90+Fo],[180,90-Fo]]).minorExtent([[-180,-80-Fo],[180,80+Fo]])},uo.geo.greatArc=function(){function t(){return{
type:"LineString",coordinates:[e||n.apply(this,arguments),r||i.apply(this,arguments)]}}var e,r,n=xr,i=_r;return t.distance=function(){return uo.geo.distance(e||n.apply(this,arguments),r||i.apply(this,arguments))},t.source=function(r){return arguments.length?(n=r,e="function"==typeof r?null:r,t):n},t.target=function(e){return arguments.length?(i=e,r="function"==typeof e?null:e,t):i},t.precision=function(){return arguments.length?t:0},t},uo.geo.interpolate=function(t,e){return wr(t[0]*Ho,t[1]*Ho,e[0]*Ho,e[1]*Ho)},uo.geo.length=function(t){return Ws=0,uo.geo.stream(t,Zs),Ws};var Ws,Zs={sphere:M,point:M,lineStart:Mr,lineEnd:M,polygonStart:M,polygonEnd:M},Js=kr(function(t){return Math.sqrt(2/(1+t))},function(t){return 2*Math.asin(t/2)});(uo.geo.azimuthalEqualArea=function(){return sr(Js)}).raw=Js;var Ks=kr(function(t){var e=Math.acos(t);return e&&e/Math.sin(e)},x);(uo.geo.azimuthalEquidistant=function(){return sr(Ks)}).raw=Ks,(uo.geo.conicConformal=function(){return Ye(Ar)}).raw=Ar,(uo.geo.conicEquidistant=function(){return Ye(Tr)}).raw=Tr;var Qs=kr(function(t){return 1/t},Math.atan);(uo.geo.gnomonic=function(){return sr(Qs)}).raw=Qs,Sr.invert=function(t,e){return[t,2*Math.atan(Math.exp(e))-Vo]},(uo.geo.mercator=function(){return Er(Sr)}).raw=Sr;var $s=kr(function(){return 1},Math.asin);(uo.geo.orthographic=function(){return sr($s)}).raw=$s;var tl=kr(function(t){return 1/(1+t)},function(t){return 2*Math.atan(t)});(uo.geo.stereographic=function(){return sr(tl)}).raw=tl,Lr.invert=function(t,e){return[-e,2*Math.atan(Math.exp(t))-Vo]},(uo.geo.transverseMercator=function(){var t=Er(Lr),e=t.center,r=t.rotate;return t.center=function(t){return t?e([-t[1],t[0]]):(t=e(),[t[1],-t[0]])},t.rotate=function(t){return t?r([t[0],t[1],t.length>2?t[2]+90:90]):(t=r(),[t[0],t[1],t[2]-90])},r([0,0,90])}).raw=Lr,uo.geom={},uo.geom.hull=function(t){function e(t){if(t.length<3)return[];var e,i=Et(r),a=Et(n),o=t.length,s=[],l=[];for(e=0;e<o;e++)s.push([+i.call(this,t[e],e),+a.call(this,t[e],e),e]);for(s.sort(Dr),e=0;e<o;e++)l.push([s[e][0],-s[e][1]]);var u=Ir(s),c=Ir(l),h=c[0]===u[0],f=c[c.length-1]===u[u.length-1],d=[];for(e=u.length-1;e>=0;--e)d.push(t[s[u[e]][2]]);for(e=+h;e<c.length-f;++e)d.push(t[s[c[e]][2]]);return d}var r=Cr,n=zr;return arguments.length?e(t):(e.x=function(t){return arguments.length?(r=t,e):r},e.y=function(t){return arguments.length?(n=t,e):n},e)},uo.geom.polygon=function(t){return Ao(t,el),t};var el=uo.geom.polygon.prototype=[];el.area=function(){for(var t,e=-1,r=this.length,n=this[r-1],i=0;++e<r;)t=n,n=this[e],i+=t[1]*n[0]-t[0]*n[1];return.5*i},el.centroid=function(t){var e,r,n=-1,i=this.length,a=0,o=0,s=this[i-1];for(arguments.length||(t=-1/(6*this.area()));++n<i;)e=s,s=this[n],r=e[0]*s[1]-s[0]*e[1],a+=(e[0]+s[0])*r,o+=(e[1]+s[1])*r;return[a*t,o*t]},el.clip=function(t){for(var e,r,n,i,a,o,s=Rr(t),l=-1,u=this.length-Rr(this),c=this[u-1];++l<u;){for(e=t.slice(),t.length=0,i=this[l],a=e[(n=e.length-s)-1],r=-1;++r<n;)o=e[r],Pr(o,c,i)?(Pr(a,c,i)||t.push(Or(a,o,c,i)),t.push(o)):Pr(a,c,i)&&t.push(Or(a,o,c,i)),a=o;s&&t.push(t[0]),c=i}return t};var rl,nl,il,al,ol,sl=[],ll=[];qr.prototype.prepare=function(){for(var t,e=this.edges,r=e.length;r--;)t=e[r].edge,t.b&&t.a||e.splice(r,1);return e.sort(Yr),e.length},rn.prototype={start:function(){return this.edge.l===this.site?this.edge.a:this.edge.b},end:function(){return this.edge.l===this.site?this.edge.b:this.edge.a}},nn.prototype={insert:function(t,e){var r,n,i;if(t){if(e.P=t,e.N=t.N,t.N&&(t.N.P=e),t.N=e,t.R){for(t=t.R;t.L;)t=t.L;t.L=e}else t.R=e;r=t}else this._?(t=ln(this._),e.P=null,e.N=t,t.P=t.L=e,r=t):(e.P=e.N=null,this._=e,r=null);for(e.L=e.R=null,e.U=r,e.C=!0,t=e;r&&r.C;)n=r.U,r===n.L?(i=n.R,i&&i.C?(r.C=i.C=!1,n.C=!0,t=n):(t===r.R&&(on(this,r),t=r,r=t.U),r.C=!1,n.C=!0,sn(this,n))):(i=n.L,i&&i.C?(r.C=i.C=!1,n.C=!0,t=n):(t===r.L&&(sn(this,r),t=r,r=t.U),r.C=!1,n.C=!0,on(this,n))),r=t.U;this._.C=!1},remove:function(t){t.N&&(t.N.P=t.P),t.P&&(t.P.N=t.N),t.N=t.P=null;var e,r,n,i=t.U,a=t.L,o=t.R;if(r=a?o?ln(o):a:o,i?i.L===t?i.L=r:i.R=r:this._=r,a&&o?(n=r.C,r.C=t.C,r.L=a,a.U=r,r!==o?(i=r.U,r.U=t.U,t=r.R,i.L=t,r.R=o,o.U=r):(r.U=i,i=r,t=r.R)):(n=t.C,t=r),t&&(t.U=i),!n){if(t&&t.C)return void(t.C=!1);do{if(t===this._)break;if(t===i.L){if(e=i.R,e.C&&(e.C=!1,i.C=!0,on(this,i),e=i.R),e.L&&e.L.C||e.R&&e.R.C){e.R&&e.R.C||(e.L.C=!1,e.C=!0,sn(this,e),e=i.R),e.C=i.C,i.C=e.R.C=!1,on(this,i),t=this._;break}}else if(e=i.L,e.C&&(e.C=!1,i.C=!0,sn(this,i),e=i.L),e.L&&e.L.C||e.R&&e.R.C){e.L&&e.L.C||(e.R.C=!1,e.C=!0,on(this,e),e=i.L),e.C=i.C,i.C=e.L.C=!1,sn(this,i),t=this._;break}e.C=!0,t=i,i=i.U}while(!t.C);t&&(t.C=!1)}}},uo.geom.voronoi=function(t){function e(t){var e=new Array(t.length),n=s[0][0],i=s[0][1],a=s[1][0],o=s[1][1];return un(r(t),s).cells.forEach(function(r,s){var l=r.edges,u=r.site;(e[s]=l.length?l.map(function(t){var e=t.start();return[e.x,e.y]}):u.x>=n&&u.x<=a&&u.y>=i&&u.y<=o?[[n,o],[a,o],[a,i],[n,i]]:[]).point=t[s]}),e}function r(t){return t.map(function(t,e){return{x:Math.round(a(t,e)/Fo)*Fo,y:Math.round(o(t,e)/Fo)*Fo,i:e}})}var n=Cr,i=zr,a=n,o=i,s=ul;return t?e(t):(e.links=function(t){return un(r(t)).edges.filter(function(t){return t.l&&t.r}).map(function(e){return{source:t[e.l.i],target:t[e.r.i]}})},e.triangles=function(t){var e=[];return un(r(t)).cells.forEach(function(r,n){for(var i,a=r.site,o=r.edges.sort(Yr),s=-1,l=o.length,u=o[l-1].edge,c=u.l===a?u.r:u.l;++s<l;)u,i=c,u=o[s].edge,c=u.l===a?u.r:u.l,n<i.i&&n<c.i&&hn(a,i,c)<0&&e.push([t[n],t[i.i],t[c.i]])}),e},e.x=function(t){return arguments.length?(a=Et(n=t),e):n},e.y=function(t){return arguments.length?(o=Et(i=t),e):i},e.clipExtent=function(t){return arguments.length?(s=null==t?ul:t,e):s===ul?null:s},e.size=function(t){return arguments.length?e.clipExtent(t&&[[0,0],t]):s===ul?null:s&&s[1]},e)};var ul=[[-1e6,-1e6],[1e6,1e6]];uo.geom.delaunay=function(t){return uo.geom.voronoi().triangles(t)},uo.geom.quadtree=function(t,e,r,n,i){function a(t){function a(t,e,r,n,i,a,o,s){if(!isNaN(r)&&!isNaN(n))if(t.leaf){var l=t.x,c=t.y;if(null!=l)if(xo(l-r)+xo(c-n)<.01)u(t,e,r,n,i,a,o,s);else{var h=t.point;t.x=t.y=t.point=null,u(t,h,l,c,i,a,o,s),u(t,e,r,n,i,a,o,s)}else t.x=r,t.y=n,t.point=e}else u(t,e,r,n,i,a,o,s)}function u(t,e,r,n,i,o,s,l){var u=.5*(i+s),c=.5*(o+l),h=r>=u,f=n>=c,d=f<<1|h;t.leaf=!1,t=t.nodes[d]||(t.nodes[d]=pn()),h?i=u:s=u,f?o=c:l=c,a(t,e,r,n,i,o,s,l)}var c,h,f,d,p,m,v,g,y,b=Et(s),x=Et(l);if(null!=e)m=e,v=r,g=n,y=i;else if(g=y=-(m=v=1/0),h=[],f=[],p=t.length,o)for(d=0;d<p;++d)c=t[d],c.x<m&&(m=c.x),c.y<v&&(v=c.y),c.x>g&&(g=c.x),c.y>y&&(y=c.y),h.push(c.x),f.push(c.y);else for(d=0;d<p;++d){var _=+b(c=t[d],d),w=+x(c,d);_<m&&(m=_),w<v&&(v=w),_>g&&(g=_),w>y&&(y=w),h.push(_),f.push(w)}var M=g-m,k=y-v;M>k?y=v+M:g=m+k;var A=pn();if(A.add=function(t){a(A,t,+b(t,++d),+x(t,d),m,v,g,y)},A.visit=function(t){mn(t,A,m,v,g,y)},A.find=function(t){return vn(A,t[0],t[1],m,v,g,y)},d=-1,null==e){for(;++d<p;)a(A,t[d],h[d],f[d],m,v,g,y);--d}else t.forEach(A.add);return h=f=t=c=null,A}var o,s=Cr,l=zr;return(o=arguments.length)?(s=fn,l=dn,3===o&&(i=r,n=e,r=e=0),a(t)):(a.x=function(t){return arguments.length?(s=t,a):s},a.y=function(t){return arguments.length?(l=t,a):l},a.extent=function(t){return arguments.length?(null==t?e=r=n=i=null:(e=+t[0][0],r=+t[0][1],n=+t[1][0],i=+t[1][1]),a):null==e?null:[[e,r],[n,i]]},a.size=function(t){return arguments.length?(null==t?e=r=n=i=null:(e=r=0,n=+t[0],i=+t[1]),a):null==e?null:[n-e,i-r]},a)},uo.interpolateRgb=gn,uo.interpolateObject=yn,uo.interpolateNumber=bn,uo.interpolateString=xn;var cl=/[-+]?(?:\d+\.?\d*|\.?\d+)(?:[eE][-+]?\d+)?/g,hl=new RegExp(cl.source,"g");uo.interpolate=_n,uo.interpolators=[function(t,e){var r=typeof e;return("string"===r?ns.has(e.toLowerCase())||/^(#|rgb\(|hsl\()/i.test(e)?gn:xn:e instanceof lt?gn:Array.isArray(e)?wn:"object"===r&&isNaN(e)?yn:bn)(t,e)}],uo.interpolateArray=wn;var fl=function(){return x},dl=uo.map({linear:fl,poly:Ln,quad:function(){return Tn},cubic:function(){return Sn},sin:function(){return Cn},exp:function(){return zn},circle:function(){return In},elastic:Dn,back:Pn,bounce:function(){return On}}),pl=uo.map({in:x,out:kn,"in-out":An,"out-in":function(t){return An(kn(t))}});uo.ease=function(t){var e=t.indexOf("-"),r=e>=0?t.slice(0,e):t,n=e>=0?t.slice(e+1):"in";return r=dl.get(r)||fl,n=pl.get(n)||x,Mn(n(r.apply(null,co.call(arguments,1))))},uo.interpolateHcl=Rn,uo.interpolateHsl=Fn,uo.interpolateLab=jn,uo.interpolateRound=Nn,uo.transform=function(t){var e=fo.createElementNS(uo.ns.prefix.svg,"g");return(uo.transform=function(t){if(null!=t){e.setAttribute("transform",t);var r=e.transform.baseVal.consolidate()}return new Bn(r?r.matrix:ml)})(t)},Bn.prototype.toString=function(){return"translate("+this.translate+")rotate("+this.rotate+")skewX("+this.skew+")scale("+this.scale+")"};var ml={a:1,b:0,c:0,d:1,e:0,f:0};uo.interpolateTransform=Zn,uo.layout={},uo.layout.bundle=function(){return function(t){for(var e=[],r=-1,n=t.length;++r<n;)e.push(Qn(t[r]));return e}},uo.layout.chord=function(){function t(){var t,u,h,f,d,p={},m=[],v=uo.range(a),g=[];for(r=[],n=[],t=0,f=-1;++f<a;){for(u=0,d=-1;++d<a;)u+=i[f][d];m.push(u),g.push(uo.range(a)),t+=u}for(o&&v.sort(function(t,e){return o(m[t],m[e])}),s&&g.forEach(function(t,e){t.sort(function(t,r){return s(i[e][t],i[e][r])})}),t=(Bo-c*a)/t,u=0,f=-1;++f<a;){for(h=u,d=-1;++d<a;){var y=v[f],b=g[y][d],x=i[y][b],_=u,w=u+=x*t;p[y+"-"+b]={index:y,subindex:b,startAngle:_,endAngle:w,value:x}}n[y]={index:y,startAngle:h,endAngle:u,value:m[y]},u+=c}for(f=-1;++f<a;)for(d=f-1;++d<a;){var M=p[f+"-"+d],k=p[d+"-"+f];(M.value||k.value)&&r.push(M.value<k.value?{source:k,target:M}:{source:M,target:k})}l&&e()}function e(){r.sort(function(t,e){return l((t.source.value+t.target.value)/2,(e.source.value+e.target.value)/2)})}var r,n,i,a,o,s,l,u={},c=0;return u.matrix=function(t){return arguments.length?(a=(i=t)&&i.length,r=n=null,u):i},u.padding=function(t){return arguments.length?(c=t,r=n=null,u):c},u.sortGroups=function(t){return arguments.length?(o=t,r=n=null,u):o},u.sortSubgroups=function(t){return arguments.length?(s=t,r=null,u):s},u.sortChords=function(t){return arguments.length?(l=t,r&&e(),u):l},u.chords=function(){return r||t(),r},u.groups=function(){return n||t(),n},u},uo.layout.force=function(){function t(t){return function(e,r,n,i){if(e.point!==t){var a=e.cx-t.x,o=e.cy-t.y,s=i-r,l=a*a+o*o;if(s*s/g<l){if(l<m){var u=e.charge/l;t.px-=a*u,t.py-=o*u}return!0}if(e.point&&l&&l<m){var u=e.pointCharge/l;t.px-=a*u,t.py-=o*u}}return!e.charge}}function e(t){t.px=uo.event.x,t.py=uo.event.y,l.resume()}var r,n,i,a,o,s,l={},u=uo.dispatch("start","tick","end"),c=[1,1],h=.9,f=vl,d=gl,p=-30,m=yl,v=.1,g=.64,y=[],b=[];return l.tick=function(){if((i*=.99)<.005)return r=null,u.end({type:"end",alpha:i=0}),!0;var e,n,l,f,d,m,g,x,_,w=y.length,M=b.length;for(n=0;n<M;++n)l=b[n],f=l.source,d=l.target,x=d.x-f.x,_=d.y-f.y,(m=x*x+_*_)&&(m=i*o[n]*((m=Math.sqrt(m))-a[n])/m,x*=m,_*=m,d.x-=x*(g=f.weight+d.weight?f.weight/(f.weight+d.weight):.5),d.y-=_*g,f.x+=x*(g=1-g),f.y+=_*g);if((g=i*v)&&(x=c[0]/2,_=c[1]/2,n=-1,g))for(;++n<w;)l=y[n],l.x+=(x-l.x)*g,l.y+=(_-l.y)*g;if(p)for(ai(e=uo.geom.quadtree(y),i,s),n=-1;++n<w;)(l=y[n]).fixed||e.visit(t(l));for(n=-1;++n<w;)l=y[n],l.fixed?(l.x=l.px,l.y=l.py):(l.x-=(l.px-(l.px=l.x))*h,l.y-=(l.py-(l.py=l.y))*h);u.tick({type:"tick",alpha:i})},l.nodes=function(t){return arguments.length?(y=t,l):y},l.links=function(t){return arguments.length?(b=t,l):b},l.size=function(t){return arguments.length?(c=t,l):c},l.linkDistance=function(t){return arguments.length?(f="function"==typeof t?t:+t,l):f},l.distance=l.linkDistance,l.linkStrength=function(t){return arguments.length?(d="function"==typeof t?t:+t,l):d},l.friction=function(t){return arguments.length?(h=+t,l):h},l.charge=function(t){return arguments.length?(p="function"==typeof t?t:+t,l):p},l.chargeDistance=function(t){return arguments.length?(m=t*t,l):Math.sqrt(m)},l.gravity=function(t){return arguments.length?(v=+t,l):v},l.theta=function(t){return arguments.length?(g=t*t,l):Math.sqrt(g)},l.alpha=function(t){return arguments.length?(t=+t,i?t>0?i=t:(r.c=null,r.t=NaN,r=null,u.end({type:"end",alpha:i=0})):t>0&&(u.start({type:"start",alpha:i=t}),r=Dt(l.tick)),l):i},l.start=function(){function t(t,n){if(!r){for(r=new Array(i),l=0;l<i;++l)r[l]=[];for(l=0;l<u;++l){var a=b[l];r[a.source.index].push(a.target),r[a.target.index].push(a.source)}}for(var o,s=r[e],l=-1,c=s.length;++l<c;)if(!isNaN(o=s[l][t]))return o;return Math.random()*n}var e,r,n,i=y.length,u=b.length,h=c[0],m=c[1];for(e=0;e<i;++e)(n=y[e]).index=e,n.weight=0;for(e=0;e<u;++e)n=b[e],"number"==typeof n.source&&(n.source=y[n.source]),"number"==typeof n.target&&(n.target=y[n.target]),++n.source.weight,++n.target.weight;for(e=0;e<i;++e)n=y[e],isNaN(n.x)&&(n.x=t("x",h)),isNaN(n.y)&&(n.y=t("y",m)),isNaN(n.px)&&(n.px=n.x),isNaN(n.py)&&(n.py=n.y);if(a=[],"function"==typeof f)for(e=0;e<u;++e)a[e]=+f.call(this,b[e],e);else for(e=0;e<u;++e)a[e]=f;if(o=[],"function"==typeof d)for(e=0;e<u;++e)o[e]=+d.call(this,b[e],e);else for(e=0;e<u;++e)o[e]=d;if(s=[],"function"==typeof p)for(e=0;e<i;++e)s[e]=+p.call(this,y[e],e);else for(e=0;e<i;++e)s[e]=p;return l.resume()},l.resume=function(){return l.alpha(.1)},l.stop=function(){return l.alpha(0)},l.drag=function(){if(n||(n=uo.behavior.drag().origin(x).on("dragstart.force",ei).on("drag.force",e).on("dragend.force",ri)),!arguments.length)return n;this.on("mouseover.force",ni).on("mouseout.force",ii).call(n)},uo.rebind(l,u,"on")};var vl=20,gl=1,yl=1/0;uo.layout.hierarchy=function(){function t(i){var a,o=[i],s=[];for(i.depth=0;null!=(a=o.pop());)if(s.push(a),(u=r.call(t,a,a.depth))&&(l=u.length)){for(var l,u,c;--l>=0;)o.push(c=u[l]),c.parent=a,c.depth=a.depth+1;n&&(a.value=0),a.children=u}else n&&(a.value=+n.call(t,a,a.depth)||0),delete a.children;return li(i,function(t){var r,i;e&&(r=t.children)&&r.sort(e),n&&(i=t.parent)&&(i.value+=t.value)}),s}var e=hi,r=ui,n=ci;return t.sort=function(r){return arguments.length?(e=r,t):e},t.children=function(e){return arguments.length?(r=e,t):r},t.value=function(e){return arguments.length?(n=e,t):n},t.revalue=function(e){return n&&(si(e,function(t){t.children&&(t.value=0)}),li(e,function(e){var r;e.children||(e.value=+n.call(t,e,e.depth)||0),(r=e.parent)&&(r.value+=e.value)})),e},t},uo.layout.partition=function(){function t(e,r,n,i){var a=e.children;if(e.x=r,e.y=e.depth*i,e.dx=n,e.dy=i,a&&(o=a.length)){var o,s,l,u=-1;for(n=e.value?n/e.value:0;++u<o;)t(s=a[u],r,l=s.value*n,i),r+=l}}function e(t){var r=t.children,n=0;if(r&&(i=r.length))for(var i,a=-1;++a<i;)n=Math.max(n,e(r[a]));return 1+n}function r(r,a){var o=n.call(this,r,a);return t(o[0],0,i[0],i[1]/e(o[0])),o}var n=uo.layout.hierarchy(),i=[1,1];return r.size=function(t){return arguments.length?(i=t,r):i},oi(r,n)},uo.layout.pie=function(){function t(o){var s,l=o.length,u=o.map(function(r,n){return+e.call(t,r,n)}),c=+("function"==typeof n?n.apply(this,arguments):n),h=("function"==typeof i?i.apply(this,arguments):i)-c,f=Math.min(Math.abs(h)/l,+("function"==typeof a?a.apply(this,arguments):a)),d=f*(h<0?-1:1),p=uo.sum(u),m=p?(h-l*d)/p:0,v=uo.range(l),g=[];return null!=r&&v.sort(r===bl?function(t,e){return u[e]-u[t]}:function(t,e){return r(o[t],o[e])}),v.forEach(function(t){g[t]={data:o[t],value:s=u[t],startAngle:c,endAngle:c+=s*m+d,padAngle:f}}),g}var e=Number,r=bl,n=0,i=Bo,a=0;return t.value=function(r){return arguments.length?(e=r,t):e},t.sort=function(e){return arguments.length?(r=e,t):r},t.startAngle=function(e){return arguments.length?(n=e,t):n},t.endAngle=function(e){return arguments.length?(i=e,t):i},t.padAngle=function(e){return arguments.length?(a=e,t):a},t};var bl={};uo.layout.stack=function(){function t(s,l){if(!(f=s.length))return s;var u=s.map(function(r,n){return e.call(t,r,n)}),c=u.map(function(e){return e.map(function(e,r){return[a.call(t,e,r),o.call(t,e,r)]})}),h=r.call(t,c,l);u=uo.permute(u,h),c=uo.permute(c,h);var f,d,p,m,v=n.call(t,c,l),g=u[0].length;for(p=0;p<g;++p)for(i.call(t,u[0][p],m=v[p],c[0][p][1]),d=1;d<f;++d)i.call(t,u[d][p],m+=c[d-1][p][1],c[d][p][1]);return s}var e=x,r=vi,n=gi,i=mi,a=di,o=pi;return t.values=function(r){return arguments.length?(e=r,t):e},t.order=function(e){return arguments.length?(r="function"==typeof e?e:xl.get(e)||vi,t):r},t.offset=function(e){return arguments.length?(n="function"==typeof e?e:_l.get(e)||gi,t):n},t.x=function(e){return arguments.length?(a=e,t):a},t.y=function(e){return arguments.length?(o=e,t):o},t.out=function(e){return arguments.length?(i=e,t):i},t};var xl=uo.map({"inside-out":function(t){var e,r,n=t.length,i=t.map(yi),a=t.map(bi),o=uo.range(n).sort(function(t,e){return i[t]-i[e]}),s=0,l=0,u=[],c=[];for(e=0;e<n;++e)r=o[e],s<l?(s+=a[r],u.push(r)):(l+=a[r],c.push(r));return c.reverse().concat(u)},reverse:function(t){return uo.range(t.length).reverse()},default:vi}),_l=uo.map({silhouette:function(t){var e,r,n,i=t.length,a=t[0].length,o=[],s=0,l=[];for(r=0;r<a;++r){for(e=0,n=0;e<i;e++)n+=t[e][r][1];n>s&&(s=n),o.push(n)}for(r=0;r<a;++r)l[r]=(s-o[r])/2;return l},wiggle:function(t){var e,r,n,i,a,o,s,l,u,c=t.length,h=t[0],f=h.length,d=[];for(d[0]=l=u=0,r=1;r<f;++r){for(e=0,i=0;e<c;++e)i+=t[e][r][1];for(e=0,a=0,s=h[r][0]-h[r-1][0];e<c;++e){for(n=0,o=(t[e][r][1]-t[e][r-1][1])/(2*s);n<e;++n)o+=(t[n][r][1]-t[n][r-1][1])/s;a+=o*t[e][r][1]}d[r]=l-=i?a/i*s:0,l<u&&(u=l)}for(r=0;r<f;++r)d[r]-=u;return d},expand:function(t){var e,r,n,i=t.length,a=t[0].length,o=1/i,s=[];for(r=0;r<a;++r){for(e=0,n=0;e<i;e++)n+=t[e][r][1];if(n)for(e=0;e<i;e++)t[e][r][1]/=n;else for(e=0;e<i;e++)t[e][r][1]=o}for(r=0;r<a;++r)s[r]=0;return s},zero:gi});uo.layout.histogram=function(){function t(t,a){for(var o,s,l=[],u=t.map(r,this),c=n.call(this,u,a),h=i.call(this,c,u,a),a=-1,f=u.length,d=h.length-1,p=e?1:1/f;++a<d;)o=l[a]=[],o.dx=h[a+1]-(o.x=h[a]),o.y=0;if(d>0)for(a=-1;++a<f;)(s=u[a])>=c[0]&&s<=c[1]&&(o=l[uo.bisect(h,s,1,d)-1],o.y+=p,o.push(t[a]));return l}var e=!0,r=Number,n=Mi,i=_i;return t.value=function(e){return arguments.length?(r=e,t):r},t.range=function(e){return arguments.length?(n=Et(e),t):n},t.bins=function(e){return arguments.length?(i="number"==typeof e?function(t){return wi(t,e)}:Et(e),t):i},t.frequency=function(r){return arguments.length?(e=!!r,t):e},t},uo.layout.pack=function(){function t(t,a){var o=r.call(this,t,a),s=o[0],l=i[0],u=i[1],c=null==e?Math.sqrt:"function"==typeof e?e:function(){return e};if(s.x=s.y=0,li(s,function(t){t.r=+c(t.value)}),li(s,Ei),n){var h=n*(e?1:Math.max(2*s.r/l,2*s.r/u))/2;li(s,function(t){t.r+=h}),li(s,Ei),li(s,function(t){t.r-=h})}return zi(s,l/2,u/2,e?1:1/Math.max(2*s.r/l,2*s.r/u)),o}var e,r=uo.layout.hierarchy().sort(ki),n=0,i=[1,1];return t.size=function(e){return arguments.length?(i=e,t):i},t.radius=function(r){return arguments.length?(e=null==r||"function"==typeof r?r:+r,t):e},t.padding=function(e){return arguments.length?(n=+e,t):n},oi(t,r)},uo.layout.tree=function(){function t(t,i){var c=o.call(this,t,i),h=c[0],f=e(h);if(li(f,r),f.parent.m=-f.z,si(f,n),u)si(h,a);else{var d=h,p=h,m=h;si(h,function(t){t.x<d.x&&(d=t),t.x>p.x&&(p=t),t.depth>m.depth&&(m=t)});var v=s(d,p)/2-d.x,g=l[0]/(p.x+s(p,d)/2+v),y=l[1]/(m.depth||1);si(h,function(t){t.x=(t.x+v)*g,t.y=t.depth*y})}return c}function e(t){for(var e,r={A:null,children:[t]},n=[r];null!=(e=n.pop());)for(var i,a=e.children,o=0,s=a.length;o<s;++o)n.push((a[o]=i={_:a[o],parent:e,children:(i=a[o].children)&&i.slice()||[],A:null,a:null,z:0,m:0,c:0,s:0,t:null,i:o}).a=i);return r.children[0]}function r(t){var e=t.children,r=t.parent.children,n=t.i?r[t.i-1]:null;if(e.length){Fi(t);var a=(e[0].z+e[e.length-1].z)/2;n?(t.z=n.z+s(t._,n._),t.m=t.z-a):t.z=a}else n&&(t.z=n.z+s(t._,n._));t.parent.A=i(t,n,t.parent.A||r[0])}function n(t){t._.x=t.z+t.parent.m,t.m+=t.parent.m}function i(t,e,r){if(e){for(var n,i=t,a=t,o=e,l=i.parent.children[0],u=i.m,c=a.m,h=o.m,f=l.m;o=Oi(o),i=Pi(i),o&&i;)l=Pi(l),a=Oi(a),a.a=t,n=o.z+h-i.z-u+s(o._,i._),n>0&&(Ri(ji(o,t,r),t,n),u+=n,c+=n),h+=o.m,u+=i.m,f+=l.m,c+=a.m;o&&!Oi(a)&&(a.t=o,a.m+=h-c),i&&!Pi(l)&&(l.t=i,l.m+=u-f,r=t)}return r}function a(t){t.x*=l[0],t.y=t.depth*l[1]}var o=uo.layout.hierarchy().sort(null).value(null),s=Di,l=[1,1],u=null;return t.separation=function(e){return arguments.length?(s=e,t):s},t.size=function(e){return arguments.length?(u=null==(l=e)?a:null,t):u?null:l},t.nodeSize=function(e){return arguments.length?(u=null==(l=e)?null:a,t):u?l:null},oi(t,o)},uo.layout.cluster=function(){function t(t,a){var o,s=e.call(this,t,a),l=s[0],u=0;li(l,function(t){var e=t.children;e&&e.length?(t.x=Bi(e),t.y=Ni(e)):(t.x=o?u+=r(t,o):0,t.y=0,o=t)});var c=Ui(l),h=Vi(l),f=c.x-r(c,h)/2,d=h.x+r(h,c)/2;return li(l,i?function(t){t.x=(t.x-l.x)*n[0],t.y=(l.y-t.y)*n[1]}:function(t){t.x=(t.x-f)/(d-f)*n[0],t.y=(1-(l.y?t.y/l.y:1))*n[1]}),s}var e=uo.layout.hierarchy().sort(null).value(null),r=Di,n=[1,1],i=!1;return t.separation=function(e){return arguments.length?(r=e,t):r},t.size=function(e){return arguments.length?(i=null==(n=e),t):i?null:n},t.nodeSize=function(e){return arguments.length?(i=null!=(n=e),t):i?n:null},oi(t,e)},uo.layout.treemap=function(){function t(t,e){for(var r,n,i=-1,a=t.length;++i<a;)n=(r=t[i]).value*(e<0?0:e),r.area=isNaN(n)||n<=0?0:n}function e(r){var a=r.children;if(a&&a.length){var o,s,l,u=h(r),c=[],f=a.slice(),p=1/0,m="slice"===d?u.dx:"dice"===d?u.dy:"slice-dice"===d?1&r.depth?u.dy:u.dx:Math.min(u.dx,u.dy);for(t(f,u.dx*u.dy/r.value),c.area=0;(l=f.length)>0;)c.push(o=f[l-1]),c.area+=o.area,"squarify"!==d||(s=n(c,m))<=p?(f.pop(),p=s):(c.area-=c.pop().area,i(c,m,u,!1),m=Math.min(u.dx,u.dy),c.length=c.area=0,p=1/0);c.length&&(i(c,m,u,!0),c.length=c.area=0),a.forEach(e)}}function r(e){var n=e.children;if(n&&n.length){var a,o=h(e),s=n.slice(),l=[];for(t(s,o.dx*o.dy/e.value),l.area=0;a=s.pop();)l.push(a),l.area+=a.area,null!=a.z&&(i(l,a.z?o.dx:o.dy,o,!s.length),l.length=l.area=0);n.forEach(r)}}function n(t,e){for(var r,n=t.area,i=0,a=1/0,o=-1,s=t.length;++o<s;)(r=t[o].area)&&(r<a&&(a=r),r>i&&(i=r));return n*=n,e*=e,n?Math.max(e*i*p/n,n/(e*a*p)):1/0}function i(t,e,r,n){var i,a=-1,o=t.length,s=r.x,u=r.y,c=e?l(t.area/e):0;if(e==r.dx){for((n||c>r.dy)&&(c=r.dy);++a<o;)i=t[a],i.x=s,i.y=u,i.dy=c,s+=i.dx=Math.min(r.x+r.dx-s,c?l(i.area/c):0);i.z=!0,i.dx+=r.x+r.dx-s,r.y+=c,r.dy-=c}else{for((n||c>r.dx)&&(c=r.dx);++a<o;)i=t[a],i.x=s,i.y=u,i.dx=c,u+=i.dy=Math.min(r.y+r.dy-u,c?l(i.area/c):0);i.z=!1,i.dy+=r.y+r.dy-u,r.x+=c,r.dx-=c}}function a(n){var i=o||s(n),a=i[0];return a.x=a.y=0,a.value?(a.dx=u[0],a.dy=u[1]):a.dx=a.dy=0,o&&s.revalue(a),t([a],a.dx*a.dy/a.value),(o?r:e)(a),f&&(o=i),i}var o,s=uo.layout.hierarchy(),l=Math.round,u=[1,1],c=null,h=Hi,f=!1,d="squarify",p=.5*(1+Math.sqrt(5));return a.size=function(t){return arguments.length?(u=t,a):u},a.padding=function(t){function e(e){var r=t.call(a,e,e.depth);return null==r?Hi(e):qi(e,"number"==typeof r?[r,r,r,r]:r)}function r(e){return qi(e,t)}if(!arguments.length)return c;var n;return h=null==(c=t)?Hi:"function"==(n=typeof t)?e:"number"===n?(t=[t,t,t,t],r):r,a},a.round=function(t){return arguments.length?(l=t?Math.round:Number,a):l!=Number},a.sticky=function(t){return arguments.length?(f=t,o=null,a):f},a.ratio=function(t){return arguments.length?(p=t,a):p},a.mode=function(t){return arguments.length?(d=t+"",a):d},oi(a,s)},uo.random={normal:function(t,e){var r=arguments.length;return r<2&&(e=1),r<1&&(t=0),function(){var r,n,i;do{r=2*Math.random()-1,n=2*Math.random()-1,i=r*r+n*n}while(!i||i>1);return t+e*r*Math.sqrt(-2*Math.log(i)/i)}},logNormal:function(){var t=uo.random.normal.apply(uo,arguments);return function(){return Math.exp(t())}},bates:function(t){var e=uo.random.irwinHall(t);return function(){return e()/t}},irwinHall:function(t){return function(){for(var e=0,r=0;r<t;r++)e+=Math.random();return e}}},uo.scale={};var wl={floor:x,ceil:x};uo.scale.linear=function(){return Ki([0,1],[0,1],_n,!1)};var Ml={s:1,g:1,p:1,r:1,e:1};uo.scale.log=function(){return aa(uo.scale.linear().domain([0,1]),10,!0,[1,10])};var kl=uo.format(".0e"),Al={floor:function(t){return-Math.ceil(-t)},ceil:function(t){return-Math.floor(-t)}};uo.scale.pow=function(){return oa(uo.scale.linear(),1,[0,1])},uo.scale.sqrt=function(){return uo.scale.pow().exponent(.5)},uo.scale.ordinal=function(){return la([],{t:"range",a:[[]]})},uo.scale.category10=function(){return uo.scale.ordinal().range(Tl)},uo.scale.category20=function(){return uo.scale.ordinal().range(Sl)},uo.scale.category20b=function(){return uo.scale.ordinal().range(El)},uo.scale.category20c=function(){return uo.scale.ordinal().range(Ll)};var Tl=[2062260,16744206,2924588,14034728,9725885,9197131,14907330,8355711,12369186,1556175].map(_t),Sl=[2062260,11454440,16744206,16759672,2924588,10018698,14034728,16750742,9725885,12955861,9197131,12885140,14907330,16234194,8355711,13092807,12369186,14408589,1556175,10410725].map(_t),El=[3750777,5395619,7040719,10264286,6519097,9216594,11915115,13556636,9202993,12426809,15186514,15190932,8666169,11356490,14049643,15177372,8077683,10834324,13528509,14589654].map(_t),Ll=[3244733,7057110,10406625,13032431,15095053,16616764,16625259,16634018,3253076,7652470,10607003,13101504,7695281,10394312,12369372,14342891,6513507,9868950,12434877,14277081].map(_t);uo.scale.quantile=function(){return ua([],[])},uo.scale.quantize=function(){return ca(0,1,[0,1])},uo.scale.threshold=function(){return ha([.5],[0,1])},uo.scale.identity=function(){return fa([0,1])},uo.svg={},uo.svg.arc=function(){function t(){var t=Math.max(0,+r.apply(this,arguments)),u=Math.max(0,+n.apply(this,arguments)),c=o.apply(this,arguments)-Vo,h=s.apply(this,arguments)-Vo,f=Math.abs(h-c),d=c>h?0:1;if(u<t&&(p=u,u=t,t=p),f>=Uo)return e(u,d)+(t?e(t,1-d):"")+"Z";var p,m,v,g,y,b,x,_,w,M,k,A,T=0,S=0,E=[];if((g=(+l.apply(this,arguments)||0)/2)&&(v=a===Cl?Math.sqrt(t*t+u*u):+a.apply(this,arguments),d||(S*=-1),u&&(S=nt(v/u*Math.sin(g))),t&&(T=nt(v/t*Math.sin(g)))),u){y=u*Math.cos(c+S),b=u*Math.sin(c+S),x=u*Math.cos(h-S),_=u*Math.sin(h-S);var L=Math.abs(h-c-2*S)<=No?0:1;if(S&&ba(y,b,x,_)===d^L){var C=(c+h)/2;y=u*Math.cos(C),b=u*Math.sin(C),x=_=null}}else y=b=0;if(t){w=t*Math.cos(h-T),M=t*Math.sin(h-T),k=t*Math.cos(c+T),A=t*Math.sin(c+T);var z=Math.abs(c-h+2*T)<=No?0:1;if(T&&ba(w,M,k,A)===1-d^z){var I=(c+h)/2;w=t*Math.cos(I),M=t*Math.sin(I),k=A=null}}else w=M=0;if(f>Fo&&(p=Math.min(Math.abs(u-t)/2,+i.apply(this,arguments)))>.001){m=t<u^d?0:1;var D=p,P=p;if(f<No){var O=null==k?[w,M]:null==x?[y,b]:Or([y,b],[k,A],[x,_],[w,M]),R=y-O[0],F=b-O[1],j=x-O[0],N=_-O[1],B=1/Math.sin(Math.acos((R*j+F*N)/(Math.sqrt(R*R+F*F)*Math.sqrt(j*j+N*N)))/2),U=Math.sqrt(O[0]*O[0]+O[1]*O[1]);P=Math.min(p,(t-U)/(B-1)),D=Math.min(p,(u-U)/(B+1))}if(null!=x){var V=xa(null==k?[w,M]:[k,A],[y,b],u,D,d),H=xa([x,_],[w,M],u,D,d);p===D?E.push("M",V[0],"A",D,",",D," 0 0,",m," ",V[1],"A",u,",",u," 0 ",1-d^ba(V[1][0],V[1][1],H[1][0],H[1][1]),",",d," ",H[1],"A",D,",",D," 0 0,",m," ",H[0]):E.push("M",V[0],"A",D,",",D," 0 1,",m," ",H[0])}else E.push("M",y,",",b);if(null!=k){var q=xa([y,b],[k,A],t,-P,d),G=xa([w,M],null==x?[y,b]:[x,_],t,-P,d);p===P?E.push("L",G[0],"A",P,",",P," 0 0,",m," ",G[1],"A",t,",",t," 0 ",d^ba(G[1][0],G[1][1],q[1][0],q[1][1]),",",1-d," ",q[1],"A",P,",",P," 0 0,",m," ",q[0]):E.push("L",G[0],"A",P,",",P," 0 0,",m," ",q[0])}else E.push("L",w,",",M)}else E.push("M",y,",",b),null!=x&&E.push("A",u,",",u," 0 ",L,",",d," ",x,",",_),E.push("L",w,",",M),null!=k&&E.push("A",t,",",t," 0 ",z,",",1-d," ",k,",",A);return E.push("Z"),E.join("")}function e(t,e){return"M0,"+t+"A"+t+","+t+" 0 1,"+e+" 0,"+-t+"A"+t+","+t+" 0 1,"+e+" 0,"+t}var r=pa,n=ma,i=da,a=Cl,o=va,s=ga,l=ya;return t.innerRadius=function(e){return arguments.length?(r=Et(e),t):r},t.outerRadius=function(e){return arguments.length?(n=Et(e),t):n},t.cornerRadius=function(e){return arguments.length?(i=Et(e),t):i},t.padRadius=function(e){return arguments.length?(a=e==Cl?Cl:Et(e),t):a},t.startAngle=function(e){return arguments.length?(o=Et(e),t):o},t.endAngle=function(e){return arguments.length?(s=Et(e),t):s},t.padAngle=function(e){return arguments.length?(l=Et(e),t):l},t.centroid=function(){var t=(+r.apply(this,arguments)+ +n.apply(this,arguments))/2,e=(+o.apply(this,arguments)+ +s.apply(this,arguments))/2-Vo;return[Math.cos(e)*t,Math.sin(e)*t]},t};var Cl="auto";uo.svg.line=function(){return _a(x)};var zl=uo.map({linear:wa,"linear-closed":Ma,step:ka,"step-before":Aa,"step-after":Ta,basis:Ia,"basis-open":Da,"basis-closed":Pa,bundle:Oa,cardinal:La,"cardinal-open":Sa,"cardinal-closed":Ea,monotone:Ua});zl.forEach(function(t,e){e.key=t,e.closed=/-closed$/.test(t)});var Il=[0,2/3,1/3,0],Dl=[0,1/3,2/3,0],Pl=[0,1/6,2/3,1/6];uo.svg.line.radial=function(){var t=_a(Va);return t.radius=t.x,delete t.x,t.angle=t.y,delete t.y,t},Aa.reverse=Ta,Ta.reverse=Aa,uo.svg.area=function(){return Ha(x)},uo.svg.area.radial=function(){var t=Ha(Va);return t.radius=t.x,delete t.x,t.innerRadius=t.x0,delete t.x0,t.outerRadius=t.x1,delete t.x1,t.angle=t.y,delete t.y,t.startAngle=t.y0,delete t.y0,t.endAngle=t.y1,delete t.y1,t},uo.svg.chord=function(){function t(t,s){var l=e(this,a,t,s),u=e(this,o,t,s);return"M"+l.p0+n(l.r,l.p1,l.a1-l.a0)+(r(l,u)?i(l.r,l.p1,l.r,l.p0):i(l.r,l.p1,u.r,u.p0)+n(u.r,u.p1,u.a1-u.a0)+i(u.r,u.p1,l.r,l.p0))+"Z"}function e(t,e,r,n){var i=e.call(t,r,n),a=s.call(t,i,n),o=l.call(t,i,n)-Vo,c=u.call(t,i,n)-Vo;return{r:a,a0:o,a1:c,p0:[a*Math.cos(o),a*Math.sin(o)],p1:[a*Math.cos(c),a*Math.sin(c)]}}function r(t,e){return t.a0==e.a0&&t.a1==e.a1}function n(t,e,r){return"A"+t+","+t+" 0 "+ +(r>No)+",1 "+e}function i(t,e,r,n){return"Q 0,0 "+n}var a=xr,o=_r,s=qa,l=va,u=ga;return t.radius=function(e){return arguments.length?(s=Et(e),t):s},t.source=function(e){return arguments.length?(a=Et(e),t):a},t.target=function(e){return arguments.length?(o=Et(e),t):o},t.startAngle=function(e){return arguments.length?(l=Et(e),t):l},t.endAngle=function(e){return arguments.length?(u=Et(e),t):u},t},uo.svg.diagonal=function(){function t(t,i){var a=e.call(this,t,i),o=r.call(this,t,i),s=(a.y+o.y)/2,l=[a,{x:a.x,y:s},{x:o.x,y:s},o];return l=l.map(n),"M"+l[0]+"C"+l[1]+" "+l[2]+" "+l[3]}var e=xr,r=_r,n=Ga;return t.source=function(r){return arguments.length?(e=Et(r),t):e},t.target=function(e){return arguments.length?(r=Et(e),t):r},t.projection=function(e){return arguments.length?(n=e,t):n},t},uo.svg.diagonal.radial=function(){var t=uo.svg.diagonal(),e=Ga,r=t.projection;return t.projection=function(t){return arguments.length?r(Ya(e=t)):e},t},uo.svg.symbol=function(){function t(t,n){return(Ol.get(e.call(this,t,n))||Za)(r.call(this,t,n))}var e=Wa,r=Xa;return t.type=function(r){return arguments.length?(e=Et(r),t):e},t.size=function(e){return arguments.length?(r=Et(e),t):r},t};var Ol=uo.map({circle:Za,cross:function(t){var e=Math.sqrt(t/5)/2;return"M"+-3*e+","+-e+"H"+-e+"V"+-3*e+"H"+e+"V"+-e+"H"+3*e+"V"+e+"H"+e+"V"+3*e+"H"+-e+"V"+e+"H"+-3*e+"Z"},diamond:function(t){var e=Math.sqrt(t/(2*Fl)),r=e*Fl;return"M0,"+-e+"L"+r+",0 0,"+e+" "+-r+",0Z"},square:function(t){var e=Math.sqrt(t)/2;return"M"+-e+","+-e+"L"+e+","+-e+" "+e+","+e+" "+-e+","+e+"Z"},"triangle-down":function(t){var e=Math.sqrt(t/Rl),r=e*Rl/2;return"M0,"+r+"L"+e+","+-r+" "+-e+","+-r+"Z"},"triangle-up":function(t){var e=Math.sqrt(t/Rl),r=e*Rl/2;return"M0,"+-r+"L"+e+","+r+" "+-e+","+r+"Z"}});uo.svg.symbolTypes=Ol.keys();var Rl=Math.sqrt(3),Fl=Math.tan(30*Ho);Lo.transition=function(t){for(var e,r,n=jl||++Vl,i=to(t),a=[],o=Nl||{time:Date.now(),ease:En,delay:0,duration:250},s=-1,l=this.length;++s<l;){a.push(e=[]);for(var u=this[s],c=-1,h=u.length;++c<h;)(r=u[c])&&eo(r,c,i,n,o),e.push(r)}return Ka(a,i,n)},Lo.interrupt=function(t){return this.each(null==t?Bl:Ja(to(t)))};var jl,Nl,Bl=Ja(to()),Ul=[],Vl=0;Ul.call=Lo.call,Ul.empty=Lo.empty,Ul.node=Lo.node,Ul.size=Lo.size,uo.transition=function(t,e){return t&&t.transition?jl?t.transition(e):t:uo.selection().transition(t)},uo.transition.prototype=Ul,Ul.select=function(t){var e,r,n,i=this.id,a=this.namespace,o=[];t=C(t);for(var s=-1,l=this.length;++s<l;){o.push(e=[]);for(var u=this[s],c=-1,h=u.length;++c<h;)(n=u[c])&&(r=t.call(n,n.__data__,c,s))?("__data__"in n&&(r.__data__=n.__data__),
eo(r,c,a,i,n[a][i]),e.push(r)):e.push(null)}return Ka(o,a,i)},Ul.selectAll=function(t){var e,r,n,i,a,o=this.id,s=this.namespace,l=[];t=z(t);for(var u=-1,c=this.length;++u<c;)for(var h=this[u],f=-1,d=h.length;++f<d;)if(n=h[f]){a=n[s][o],r=t.call(n,n.__data__,f,u),l.push(e=[]);for(var p=-1,m=r.length;++p<m;)(i=r[p])&&eo(i,p,s,o,a),e.push(i)}return Ka(l,s,o)},Ul.filter=function(t){var e,r,n,i=[];"function"!=typeof t&&(t=H(t));for(var a=0,o=this.length;a<o;a++){i.push(e=[]);for(var r=this[a],s=0,l=r.length;s<l;s++)(n=r[s])&&t.call(n,n.__data__,s,a)&&e.push(n)}return Ka(i,this.namespace,this.id)},Ul.tween=function(t,e){var r=this.id,n=this.namespace;return arguments.length<2?this.node()[n][r].tween.get(t):G(this,null==e?function(e){e[n][r].tween.remove(t)}:function(i){i[n][r].tween.set(t,e)})},Ul.attr=function(t,e){function r(){this.removeAttribute(s)}function n(){this.removeAttributeNS(s.space,s.local)}function i(t){return null==t?r:(t+="",function(){var e,r=this.getAttribute(s);return r!==t&&(e=o(r,t),function(t){this.setAttribute(s,e(t))})})}function a(t){return null==t?n:(t+="",function(){var e,r=this.getAttributeNS(s.space,s.local);return r!==t&&(e=o(r,t),function(t){this.setAttributeNS(s.space,s.local,e(t))})})}if(arguments.length<2){for(e in t)this.attr(e,t[e]);return this}var o="transform"==t?Zn:_n,s=uo.ns.qualify(t);return Qa(this,"attr."+t,e,s.local?a:i)},Ul.attrTween=function(t,e){function r(t,r){var n=e.call(this,t,r,this.getAttribute(i));return n&&function(t){this.setAttribute(i,n(t))}}function n(t,r){var n=e.call(this,t,r,this.getAttributeNS(i.space,i.local));return n&&function(t){this.setAttributeNS(i.space,i.local,n(t))}}var i=uo.ns.qualify(t);return this.tween("attr."+t,i.local?n:r)},Ul.style=function(t,e,r){function i(){this.style.removeProperty(t)}function a(e){return null==e?i:(e+="",function(){var i,a=n(this).getComputedStyle(this,null).getPropertyValue(t);return a!==e&&(i=_n(a,e),function(e){this.style.setProperty(t,i(e),r)})})}var o=arguments.length;if(o<3){if("string"!=typeof t){o<2&&(e="");for(r in t)this.style(r,t[r],e);return this}r=""}return Qa(this,"style."+t,e,a)},Ul.styleTween=function(t,e,r){function i(i,a){var o=e.call(this,i,a,n(this).getComputedStyle(this,null).getPropertyValue(t));return o&&function(e){this.style.setProperty(t,o(e),r)}}return arguments.length<3&&(r=""),this.tween("style."+t,i)},Ul.text=function(t){return Qa(this,"text",t,$a)},Ul.remove=function(){var t=this.namespace;return this.each("end.transition",function(){var e;this[t].count<2&&(e=this.parentNode)&&e.removeChild(this)})},Ul.ease=function(t){var e=this.id,r=this.namespace;return arguments.length<1?this.node()[r][e].ease:("function"!=typeof t&&(t=uo.ease.apply(uo,arguments)),G(this,function(n){n[r][e].ease=t}))},Ul.delay=function(t){var e=this.id,r=this.namespace;return arguments.length<1?this.node()[r][e].delay:G(this,"function"==typeof t?function(n,i,a){n[r][e].delay=+t.call(n,n.__data__,i,a)}:(t=+t,function(n){n[r][e].delay=t}))},Ul.duration=function(t){var e=this.id,r=this.namespace;return arguments.length<1?this.node()[r][e].duration:G(this,"function"==typeof t?function(n,i,a){n[r][e].duration=Math.max(1,t.call(n,n.__data__,i,a))}:(t=Math.max(1,t),function(n){n[r][e].duration=t}))},Ul.each=function(t,e){var r=this.id,n=this.namespace;if(arguments.length<2){var i=Nl,a=jl;try{jl=r,G(this,function(e,i,a){Nl=e[n][r],t.call(e,e.__data__,i,a)})}finally{Nl=i,jl=a}}else G(this,function(i){var a=i[n][r];(a.event||(a.event=uo.dispatch("start","end","interrupt"))).on(t,e)});return this},Ul.transition=function(){for(var t,e,r,n,i=this.id,a=++Vl,o=this.namespace,s=[],l=0,u=this.length;l<u;l++){s.push(t=[]);for(var e=this[l],c=0,h=e.length;c<h;c++)(r=e[c])&&(n=r[o][i],eo(r,c,o,a,{time:n.time,ease:n.ease,delay:n.delay+n.duration,duration:n.duration})),t.push(r)}return Ka(s,o,a)},uo.svg.axis=function(){function t(t){t.each(function(){var t,u=uo.select(this),c=this.__chart__||r,h=this.__chart__=r.copy(),f=null==l?h.ticks?h.ticks.apply(h,s):h.domain():l,d=null==e?h.tickFormat?h.tickFormat.apply(h,s):x:e,p=u.selectAll(".tick").data(f,h),m=p.enter().insert("g",".domain").attr("class","tick").style("opacity",Fo),v=uo.transition(p.exit()).style("opacity",Fo).remove(),g=uo.transition(p.order()).style("opacity",1),y=Math.max(i,0)+o,b=Yi(h),_=u.selectAll(".domain").data([0]),w=(_.enter().append("path").attr("class","domain"),uo.transition(_));m.append("line"),m.append("text");var M,k,A,T,S=m.select("line"),E=g.select("line"),L=p.select("text").text(d),C=m.select("text"),z=g.select("text"),I="top"===n||"left"===n?-1:1;if("bottom"===n||"top"===n?(t=ro,M="x",A="y",k="x2",T="y2",L.attr("dy",I<0?"0em":".71em").style("text-anchor","middle"),w.attr("d","M"+b[0]+","+I*a+"V0H"+b[1]+"V"+I*a)):(t=no,M="y",A="x",k="y2",T="x2",L.attr("dy",".32em").style("text-anchor",I<0?"end":"start"),w.attr("d","M"+I*a+","+b[0]+"H0V"+b[1]+"H"+I*a)),S.attr(T,I*i),C.attr(A,I*y),E.attr(k,0).attr(T,I*i),z.attr(M,0).attr(A,I*y),h.rangeBand){var D=h,P=D.rangeBand()/2;c=h=function(t){return D(t)+P}}else c.rangeBand?c=h:v.call(t,h,c);m.call(t,c,h),g.call(t,h,h)})}var e,r=uo.scale.linear(),n=Hl,i=6,a=6,o=3,s=[10],l=null;return t.scale=function(e){return arguments.length?(r=e,t):r},t.orient=function(e){return arguments.length?(n=e in ql?e+"":Hl,t):n},t.ticks=function(){return arguments.length?(s=ho(arguments),t):s},t.tickValues=function(e){return arguments.length?(l=e,t):l},t.tickFormat=function(r){return arguments.length?(e=r,t):e},t.tickSize=function(e){var r=arguments.length;return r?(i=+e,a=+arguments[r-1],t):i},t.innerTickSize=function(e){return arguments.length?(i=+e,t):i},t.outerTickSize=function(e){return arguments.length?(a=+e,t):a},t.tickPadding=function(e){return arguments.length?(o=+e,t):o},t.tickSubdivide=function(){return arguments.length&&t},t};var Hl="bottom",ql={top:1,right:1,bottom:1,left:1};uo.svg.brush=function(){function t(n){n.each(function(){var n=uo.select(this).style("pointer-events","all").style("-webkit-tap-highlight-color","rgba(0,0,0,0)").on("mousedown.brush",a).on("touchstart.brush",a),o=n.selectAll(".background").data([0]);o.enter().append("rect").attr("class","background").style("visibility","hidden").style("cursor","crosshair"),n.selectAll(".extent").data([0]).enter().append("rect").attr("class","extent").style("cursor","move");var s=n.selectAll(".resize").data(m,x);s.exit().remove(),s.enter().append("g").attr("class",function(t){return"resize "+t}).style("cursor",function(t){return Gl[t]}).append("rect").attr("x",function(t){return/[ew]$/.test(t)?-3:null}).attr("y",function(t){return/^[ns]/.test(t)?-3:null}).attr("width",6).attr("height",6).style("visibility","hidden"),s.style("display",t.empty()?"none":null);var l,h=uo.transition(n),f=uo.transition(o);u&&(l=Yi(u),f.attr("x",l[0]).attr("width",l[1]-l[0]),r(h)),c&&(l=Yi(c),f.attr("y",l[0]).attr("height",l[1]-l[0]),i(h)),e(h)})}function e(t){t.selectAll(".resize").attr("transform",function(t){return"translate("+h[+/e$/.test(t)]+","+f[+/^s/.test(t)]+")"})}function r(t){t.select(".extent").attr("x",h[0]),t.selectAll(".extent,.n>rect,.s>rect").attr("width",h[1]-h[0])}function i(t){t.select(".extent").attr("y",f[0]),t.selectAll(".extent,.e>rect,.w>rect").attr("height",f[1]-f[0])}function a(){function a(){32==uo.event.keyCode&&(L||(b=null,z[0]-=h[1],z[1]-=f[1],L=2),T())}function m(){32==uo.event.keyCode&&2==L&&(z[0]+=h[1],z[1]+=f[1],L=0,T())}function v(){var t=uo.mouse(_),n=!1;x&&(t[0]+=x[0],t[1]+=x[1]),L||(uo.event.altKey?(b||(b=[(h[0]+h[1])/2,(f[0]+f[1])/2]),z[0]=h[+(t[0]<b[0])],z[1]=f[+(t[1]<b[1])]):b=null),S&&g(t,u,0)&&(r(k),n=!0),E&&g(t,c,1)&&(i(k),n=!0),n&&(e(k),M({type:"brush",mode:L?"move":"resize"}))}function g(t,e,r){var n,i,a=Yi(e),l=a[0],u=a[1],c=z[r],m=r?f:h,v=m[1]-m[0];if(L&&(l-=c,u-=v+c),n=(r?p:d)?Math.max(l,Math.min(u,t[r])):t[r],L?i=(n+=c)+v:(b&&(c=Math.max(l,Math.min(u,2*b[r]-n))),c<n?(i=n,n=c):i=c),m[0]!=n||m[1]!=i)return r?s=null:o=null,m[0]=n,m[1]=i,!0}function y(){v(),k.style("pointer-events","all").selectAll(".resize").style("display",t.empty()?"none":null),uo.select("body").style("cursor",null),I.on("mousemove.brush",null).on("mouseup.brush",null).on("touchmove.brush",null).on("touchend.brush",null).on("keydown.brush",null).on("keyup.brush",null),C(),M({type:"brushend"})}var b,x,_=this,w=uo.select(uo.event.target),M=l.of(_,arguments),k=uo.select(_),A=w.datum(),S=!/^(n|s)$/.test(A)&&u,E=!/^(e|w)$/.test(A)&&c,L=w.classed("extent"),C=K(_),z=uo.mouse(_),I=uo.select(n(_)).on("keydown.brush",a).on("keyup.brush",m);if(uo.event.changedTouches?I.on("touchmove.brush",v).on("touchend.brush",y):I.on("mousemove.brush",v).on("mouseup.brush",y),k.interrupt().selectAll("*").interrupt(),L)z[0]=h[0]-z[0],z[1]=f[0]-z[1];else if(A){var D=+/w$/.test(A),P=+/^n/.test(A);x=[h[1-D]-z[0],f[1-P]-z[1]],z[0]=h[D],z[1]=f[P]}else uo.event.altKey&&(b=z.slice());k.style("pointer-events","none").selectAll(".resize").style("display",null),uo.select("body").style("cursor",w.style("cursor")),M({type:"brushstart"}),v()}var o,s,l=E(t,"brushstart","brush","brushend"),u=null,c=null,h=[0,0],f=[0,0],d=!0,p=!0,m=Yl[0];return t.event=function(t){t.each(function(){var t=l.of(this,arguments),e={x:h,y:f,i:o,j:s},r=this.__chart__||e;this.__chart__=e,jl?uo.select(this).transition().each("start.brush",function(){o=r.i,s=r.j,h=r.x,f=r.y,t({type:"brushstart"})}).tween("brush:brush",function(){var r=wn(h,e.x),n=wn(f,e.y);return o=s=null,function(i){h=e.x=r(i),f=e.y=n(i),t({type:"brush",mode:"resize"})}}).each("end.brush",function(){o=e.i,s=e.j,t({type:"brush",mode:"resize"}),t({type:"brushend"})}):(t({type:"brushstart"}),t({type:"brush",mode:"resize"}),t({type:"brushend"}))})},t.x=function(e){return arguments.length?(u=e,m=Yl[!u<<1|!c],t):u},t.y=function(e){return arguments.length?(c=e,m=Yl[!u<<1|!c],t):c},t.clamp=function(e){return arguments.length?(u&&c?(d=!!e[0],p=!!e[1]):u?d=!!e:c&&(p=!!e),t):u&&c?[d,p]:u?d:c?p:null},t.extent=function(e){var r,n,i,a,l;return arguments.length?(u&&(r=e[0],n=e[1],c&&(r=r[0],n=n[0]),o=[r,n],u.invert&&(r=u(r),n=u(n)),n<r&&(l=r,r=n,n=l),r==h[0]&&n==h[1]||(h=[r,n])),c&&(i=e[0],a=e[1],u&&(i=i[1],a=a[1]),s=[i,a],c.invert&&(i=c(i),a=c(a)),a<i&&(l=i,i=a,a=l),i==f[0]&&a==f[1]||(f=[i,a])),t):(u&&(o?(r=o[0],n=o[1]):(r=h[0],n=h[1],u.invert&&(r=u.invert(r),n=u.invert(n)),n<r&&(l=r,r=n,n=l))),c&&(s?(i=s[0],a=s[1]):(i=f[0],a=f[1],c.invert&&(i=c.invert(i),a=c.invert(a)),a<i&&(l=i,i=a,a=l))),u&&c?[[r,i],[n,a]]:u?[r,n]:c&&[i,a])},t.clear=function(){return t.empty()||(h=[0,0],f=[0,0],o=s=null),t},t.empty=function(){return!!u&&h[0]==h[1]||!!c&&f[0]==f[1]},uo.rebind(t,l,"on")};var Gl={n:"ns-resize",e:"ew-resize",s:"ns-resize",w:"ew-resize",nw:"nwse-resize",ne:"nesw-resize",se:"nwse-resize",sw:"nesw-resize"},Yl=[["n","e","s","w","nw","ne","se","sw"],["e","w"],["n","s"],[]],Xl=fs.format=ys.timeFormat,Wl=Xl.utc,Zl=Wl("%Y-%m-%dT%H:%M:%S.%LZ");Xl.iso=Date.prototype.toISOString&&+new Date("2000-01-01T00:00:00.000Z")?io:Zl,io.parse=function(t){var e=new Date(t);return isNaN(e)?null:e},io.toString=Zl.toString,fs.second=Vt(function(t){return new ds(1e3*Math.floor(t/1e3))},function(t,e){t.setTime(t.getTime()+1e3*Math.floor(e))},function(t){return t.getSeconds()}),fs.seconds=fs.second.range,fs.seconds.utc=fs.second.utc.range,fs.minute=Vt(function(t){return new ds(6e4*Math.floor(t/6e4))},function(t,e){t.setTime(t.getTime()+6e4*Math.floor(e))},function(t){return t.getMinutes()}),fs.minutes=fs.minute.range,fs.minutes.utc=fs.minute.utc.range,fs.hour=Vt(function(t){var e=t.getTimezoneOffset()/60;return new ds(36e5*(Math.floor(t/36e5-e)+e))},function(t,e){t.setTime(t.getTime()+36e5*Math.floor(e))},function(t){return t.getHours()}),fs.hours=fs.hour.range,fs.hours.utc=fs.hour.utc.range,fs.month=Vt(function(t){return t=fs.day(t),t.setDate(1),t},function(t,e){t.setMonth(t.getMonth()+e)},function(t){return t.getMonth()}),fs.months=fs.month.range,fs.months.utc=fs.month.utc.range;var Jl=[1e3,5e3,15e3,3e4,6e4,3e5,9e5,18e5,36e5,108e5,216e5,432e5,864e5,1728e5,6048e5,2592e6,7776e6,31536e6],Kl=[[fs.second,1],[fs.second,5],[fs.second,15],[fs.second,30],[fs.minute,1],[fs.minute,5],[fs.minute,15],[fs.minute,30],[fs.hour,1],[fs.hour,3],[fs.hour,6],[fs.hour,12],[fs.day,1],[fs.day,2],[fs.week,1],[fs.month,1],[fs.month,3],[fs.year,1]],Ql=Xl.multi([[".%L",function(t){return t.getMilliseconds()}],[":%S",function(t){return t.getSeconds()}],["%I:%M",function(t){return t.getMinutes()}],["%I %p",function(t){return t.getHours()}],["%a %d",function(t){return t.getDay()&&1!=t.getDate()}],["%b %d",function(t){return 1!=t.getDate()}],["%B",function(t){return t.getMonth()}],["%Y",ze]]),$l={range:function(t,e,r){return uo.range(Math.ceil(t/r)*r,+e,r).map(oo)},floor:x,ceil:x};Kl.year=fs.year,fs.scale=function(){return ao(uo.scale.linear(),Kl,Ql)};var tu=Kl.map(function(t){return[t[0].utc,t[1]]}),eu=Wl.multi([[".%L",function(t){return t.getUTCMilliseconds()}],[":%S",function(t){return t.getUTCSeconds()}],["%I:%M",function(t){return t.getUTCMinutes()}],["%I %p",function(t){return t.getUTCHours()}],["%a %d",function(t){return t.getUTCDay()&&1!=t.getUTCDate()}],["%b %d",function(t){return 1!=t.getUTCDate()}],["%B",function(t){return t.getUTCMonth()}],["%Y",ze]]);tu.year=fs.year.utc,fs.scale.utc=function(){return ao(uo.scale.linear(),tu,eu)},uo.text=Lt(function(t){return t.responseText}),uo.json=function(t,e){return Ct(t,"application/json",so,e)},uo.html=function(t,e){return Ct(t,"text/html",lo,e)},uo.xml=Lt(function(t){return t.responseXML}),"function"==typeof t&&t.amd?(this.d3=uo,t(uo)):"object"==typeof r&&r.exports?r.exports=uo:this.d3=uo}()},{}],121:[function(t,e,r){"use strict";function n(t,e){this.point=t,this.index=e}function i(t,e){for(var r=t.point,n=e.point,i=r.length,a=0;a<i;++a){var o=n[a]-r[a];if(o)return o}return 0}function a(t,e,r){if(1===t)return r?[[-1,0]]:[];var n=e.map(function(t,e){return[t[0],e]});n.sort(function(t,e){return t[0]-e[0]});for(var i=new Array(t-1),a=1;a<t;++a){var o=n[a-1],s=n[a];i[a-1]=[o[1],s[1]]}return r&&i.push([-1,i[0][1]],[i[t-1][1],-1]),i}function o(t,e){var r=t.length;if(0===r)return[];var o=t[0].length;if(o<1)return[];if(1===o)return a(r,t,e);for(var u=new Array(r),c=1,h=0;h<r;++h){for(var f=t[h],d=new Array(o+1),p=0,m=0;m<o;++m){var v=f[m];d[m]=v,p+=v*v}d[o]=p,u[h]=new n(d,h),c=Math.max(p,c)}l(u,i),r=u.length;for(var g=new Array(r+o+1),y=new Array(r+o+1),b=(o+1)*(o+1)*c,x=new Array(o+1),h=0;h<=o;++h)x[h]=0;x[o]=b,g[0]=x.slice(),y[0]=-1;for(var h=0;h<=o;++h){var d=x.slice();d[h]=1,g[h+1]=d,y[h+1]=-1}for(var h=0;h<r;++h){var _=u[h];g[h+o+1]=_.point,y[h+o+1]=_.index}var w=s(g,!1);if(w=e?w.filter(function(t){for(var e=0,r=0;r<=o;++r){var n=y[t[r]];if(n<0&&++e>=2)return!1;t[r]=n}return!0}):w.filter(function(t){for(var e=0;e<=o;++e){var r=y[t[e]];if(r<0)return!1;t[e]=r}return!0}),1&o)for(var h=0;h<w.length;++h){var _=w[h],d=_[0];_[0]=_[1],_[1]=d}return w}var s=t("incremental-convex-hull"),l=t("uniq");e.exports=o},{"incremental-convex-hull":288,uniq:541}],122:[function(t,e,r){(function(t){function r(t,e){return d[0]=t,d[1]=e,f[0]}function n(t){return f[0]=t,d[0]}function i(t){return f[0]=t,d[1]}function a(t,e){return d[1]=t,d[0]=e,f[0]}function o(t){return f[0]=t,d[1]}function s(t){return f[0]=t,d[0]}function l(t,e){return p.writeUInt32LE(t,0,!0),p.writeUInt32LE(e,4,!0),p.readDoubleLE(0,!0)}function u(t){return p.writeDoubleLE(t,0,!0),p.readUInt32LE(0,!0)}function c(t){return p.writeDoubleLE(t,0,!0),p.readUInt32LE(4,!0)}var h=!1;if("undefined"!=typeof Float64Array){var f=new Float64Array(1),d=new Uint32Array(f.buffer);f[0]=1,h=!0,1072693248===d[1]?(e.exports=function(t){return f[0]=t,[d[0],d[1]]},e.exports.pack=r,e.exports.lo=n,e.exports.hi=i):1072693248===d[0]?(e.exports=function(t){return f[0]=t,[d[1],d[0]]},e.exports.pack=a,e.exports.lo=o,e.exports.hi=s):h=!1}if(!h){var p=new t(8);e.exports=function(t){return p.writeDoubleLE(t,0,!0),[p.readUInt32LE(0,!0),p.readUInt32LE(4,!0)]},e.exports.pack=l,e.exports.lo=u,e.exports.hi=c}e.exports.sign=function(t){return e.exports.hi(t)>>>31},e.exports.exponent=function(t){return(e.exports.hi(t)<<1>>>21)-1023},e.exports.fraction=function(t){var r=e.exports.lo(t),n=e.exports.hi(t),i=1048575&n;return 2146435072&n&&(i+=1<<20),[r,i]},e.exports.denormalized=function(t){return!(2146435072&e.exports.hi(t))}}).call(this,t("buffer").Buffer)},{buffer:75}],123:[function(t,e,r){"use strict";function n(t,e,r){var i=0|t[r];if(i<=0)return[];var a,o=new Array(i);if(r===t.length-1)for(a=0;a<i;++a)o[a]=e;else for(a=0;a<i;++a)o[a]=n(t,e,r+1);return o}function i(t,e){var r,n;for(r=new Array(t),n=0;n<t;++n)r[n]=e;return r}function a(t,e){switch(void 0===e&&(e=0),typeof t){case"number":if(t>0)return i(0|t,e);break;case"object":if("number"==typeof t.length)return n(t,e,0)}return[]}e.exports=a},{}],124:[function(t,e,r){"use strict";function n(t,e,r){r=r||2;var n=e&&e.length,a=n?e[0]*r:t.length,s=i(t,0,a,r,!0),l=[];if(!s)return l;var u,c,f,d,p,m,v;if(n&&(s=h(t,e,s,r)),t.length>80*r){u=f=t[0],c=d=t[1];for(var g=r;g<a;g+=r)p=t[g],m=t[g+1],p<u&&(u=p),m<c&&(c=m),p>f&&(f=p),m>d&&(d=m);v=Math.max(f-u,d-c)}return o(s,l,r,u,c,v),l}function i(t,e,r,n,i){var a,o;if(i===z(t,e,r,n)>0)for(a=e;a<r;a+=n)o=E(a,t[a],t[a+1],o);else for(a=r-n;a>=e;a-=n)o=E(a,t[a],t[a+1],o);return o&&w(o,o.next)&&(L(o),o=o.next),o}function a(t,e){if(!t)return t;e||(e=t);var r,n=t;do{if(r=!1,n.steiner||!w(n,n.next)&&0!==_(n.prev,n,n.next))n=n.next;else{if(L(n),(n=e=n.prev)===n.next)return null;r=!0}}while(r||n!==e);return e}function o(t,e,r,n,i,h,f){if(t){!f&&h&&m(t,n,i,h);for(var d,p,v=t;t.prev!==t.next;)if(d=t.prev,p=t.next,h?l(t,n,i,h):s(t))e.push(d.i/r),e.push(t.i/r),e.push(p.i/r),L(t),t=p.next,v=p.next;else if((t=p)===v){f?1===f?(t=u(t,e,r),o(t,e,r,n,i,h,2)):2===f&&c(t,e,r,n,i,h):o(a(t),e,r,n,i,h,1);break}}}function s(t){var e=t.prev,r=t,n=t.next;if(_(e,r,n)>=0)return!1;for(var i=t.next.next;i!==t.prev;){if(b(e.x,e.y,r.x,r.y,n.x,n.y,i.x,i.y)&&_(i.prev,i,i.next)>=0)return!1;i=i.next}return!0}function l(t,e,r,n){var i=t.prev,a=t,o=t.next;if(_(i,a,o)>=0)return!1;for(var s=i.x<a.x?i.x<o.x?i.x:o.x:a.x<o.x?a.x:o.x,l=i.y<a.y?i.y<o.y?i.y:o.y:a.y<o.y?a.y:o.y,u=i.x>a.x?i.x>o.x?i.x:o.x:a.x>o.x?a.x:o.x,c=i.y>a.y?i.y>o.y?i.y:o.y:a.y>o.y?a.y:o.y,h=g(s,l,e,r,n),f=g(u,c,e,r,n),d=t.nextZ;d&&d.z<=f;){if(d!==t.prev&&d!==t.next&&b(i.x,i.y,a.x,a.y,o.x,o.y,d.x,d.y)&&_(d.prev,d,d.next)>=0)return!1;d=d.nextZ}for(d=t.prevZ;d&&d.z>=h;){if(d!==t.prev&&d!==t.next&&b(i.x,i.y,a.x,a.y,o.x,o.y,d.x,d.y)&&_(d.prev,d,d.next)>=0)return!1;d=d.prevZ}return!0}function u(t,e,r){var n=t;do{var i=n.prev,a=n.next.next;!w(i,a)&&M(i,n,n.next,a)&&A(i,a)&&A(a,i)&&(e.push(i.i/r),e.push(n.i/r),e.push(a.i/r),L(n),L(n.next),n=t=a),n=n.next}while(n!==t);return n}function c(t,e,r,n,i,s){var l=t;do{for(var u=l.next.next;u!==l.prev;){if(l.i!==u.i&&x(l,u)){var c=S(l,u);return l=a(l,l.next),c=a(c,c.next),o(l,e,r,n,i,s),void o(c,e,r,n,i,s)}u=u.next}l=l.next}while(l!==t)}function h(t,e,r,n){var o,s,l,u,c,h=[];for(o=0,s=e.length;o<s;o++)l=e[o]*n,u=o<s-1?e[o+1]*n:t.length,c=i(t,l,u,n,!1),c===c.next&&(c.steiner=!0),h.push(y(c));for(h.sort(f),o=0;o<h.length;o++)d(h[o],r),r=a(r,r.next);return r}function f(t,e){return t.x-e.x}function d(t,e){if(e=p(t,e)){var r=S(e,t);a(r,r.next)}}function p(t,e){var r,n=e,i=t.x,a=t.y,o=-1/0;do{if(a<=n.y&&a>=n.next.y){var s=n.x+(a-n.y)*(n.next.x-n.x)/(n.next.y-n.y);if(s<=i&&s>o){if(o=s,s===i){if(a===n.y)return n;if(a===n.next.y)return n.next}r=n.x<n.next.x?n:n.next}}n=n.next}while(n!==e);if(!r)return null;if(i===o)return r.prev;var l,u=r,c=r.x,h=r.y,f=1/0;for(n=r.next;n!==u;)i>=n.x&&n.x>=c&&b(a<h?i:o,a,c,h,a<h?o:i,a,n.x,n.y)&&((l=Math.abs(a-n.y)/(i-n.x))<f||l===f&&n.x>r.x)&&A(n,t)&&(r=n,f=l),n=n.next;return r}function m(t,e,r,n){var i=t;do{null===i.z&&(i.z=g(i.x,i.y,e,r,n)),i.prevZ=i.prev,i.nextZ=i.next,i=i.next}while(i!==t);i.prevZ.nextZ=null,i.prevZ=null,v(i)}function v(t){var e,r,n,i,a,o,s,l,u=1;do{for(r=t,t=null,a=null,o=0;r;){for(o++,n=r,s=0,e=0;e<u&&(s++,n=n.nextZ);e++);for(l=u;s>0||l>0&&n;)0===s?(i=n,n=n.nextZ,l--):0!==l&&n?r.z<=n.z?(i=r,r=r.nextZ,s--):(i=n,n=n.nextZ,l--):(i=r,r=r.nextZ,s--),a?a.nextZ=i:t=i,i.prevZ=a,a=i;r=n}a.nextZ=null,u*=2}while(o>1);return t}function g(t,e,r,n,i){return t=32767*(t-r)/i,e=32767*(e-n)/i,t=16711935&(t|t<<8),t=252645135&(t|t<<4),t=858993459&(t|t<<2),t=1431655765&(t|t<<1),e=16711935&(e|e<<8),e=252645135&(e|e<<4),e=858993459&(e|e<<2),e=1431655765&(e|e<<1),t|e<<1}function y(t){var e=t,r=t;do{e.x<r.x&&(r=e),e=e.next}while(e!==t);return r}function b(t,e,r,n,i,a,o,s){return(i-o)*(e-s)-(t-o)*(a-s)>=0&&(t-o)*(n-s)-(r-o)*(e-s)>=0&&(r-o)*(a-s)-(i-o)*(n-s)>=0}function x(t,e){return t.next.i!==e.i&&t.prev.i!==e.i&&!k(t,e)&&A(t,e)&&A(e,t)&&T(t,e)}function _(t,e,r){return(e.y-t.y)*(r.x-e.x)-(e.x-t.x)*(r.y-e.y)}function w(t,e){return t.x===e.x&&t.y===e.y}function M(t,e,r,n){return!!(w(t,e)&&w(r,n)||w(t,n)&&w(r,e))||_(t,e,r)>0!=_(t,e,n)>0&&_(r,n,t)>0!=_(r,n,e)>0}function k(t,e){var r=t;do{if(r.i!==t.i&&r.next.i!==t.i&&r.i!==e.i&&r.next.i!==e.i&&M(r,r.next,t,e))return!0;r=r.next}while(r!==t);return!1}function A(t,e){return _(t.prev,t,t.next)<0?_(t,e,t.next)>=0&&_(t,t.prev,e)>=0:_(t,e,t.prev)<0||_(t,t.next,e)<0}function T(t,e){var r=t,n=!1,i=(t.x+e.x)/2,a=(t.y+e.y)/2;do{r.y>a!=r.next.y>a&&i<(r.next.x-r.x)*(a-r.y)/(r.next.y-r.y)+r.x&&(n=!n),r=r.next}while(r!==t);return n}function S(t,e){var r=new C(t.i,t.x,t.y),n=new C(e.i,e.x,e.y),i=t.next,a=e.prev;return t.next=e,e.prev=t,r.next=i,i.prev=r,n.next=r,r.prev=n,a.next=n,n.prev=a,n}function E(t,e,r,n){var i=new C(t,e,r);return n?(i.next=n.next,i.prev=n,n.next.prev=i,n.next=i):(i.prev=i,i.next=i),i}function L(t){t.next.prev=t.prev,t.prev.next=t.next,t.prevZ&&(t.prevZ.nextZ=t.nextZ),t.nextZ&&(t.nextZ.prevZ=t.prevZ)}function C(t,e,r){this.i=t,this.x=e,this.y=r,this.prev=null,this.next=null,this.z=null,this.prevZ=null,this.nextZ=null,this.steiner=!1}function z(t,e,r,n){for(var i=0,a=e,o=r-n;a<r;a+=n)i+=(t[o]-t[a])*(t[a+1]+t[o+1]),o=a;return i}e.exports=n,n.deviation=function(t,e,r,n){var i=e&&e.length,a=i?e[0]*r:t.length,o=Math.abs(z(t,0,a,r));if(i)for(var s=0,l=e.length;s<l;s++){var u=e[s]*r,c=s<l-1?e[s+1]*r:t.length;o-=Math.abs(z(t,u,c,r))}var h=0;for(s=0;s<n.length;s+=3){var f=n[s]*r,d=n[s+1]*r,p=n[s+2]*r;h+=Math.abs((t[f]-t[p])*(t[d+1]-t[f+1])-(t[f]-t[d])*(t[p+1]-t[f+1]))}return 0===o&&0===h?0:Math.abs((h-o)/o)},n.flatten=function(t){for(var e=t[0][0].length,r={vertices:[],holes:[],dimensions:e},n=0,i=0;i<t.length;i++){for(var a=0;a<t[i].length;a++)for(var o=0;o<e;o++)r.vertices.push(t[i][a][o]);i>0&&(n+=t[i-1].length,r.holes.push(n))}return r}},{}],125:[function(t,e,r){"use strict";function n(t,e){var r=t.length;if("number"!=typeof e){e=0;for(var n=0;n<r;++n){var a=t[n];e=Math.max(e,a[0],a[1])}e=1+(0|e)}e|=0;for(var o=new Array(e),n=0;n<e;++n)o[n]=[];for(var n=0;n<r;++n){var a=t[n];o[a[0]].push(a[1]),o[a[1]].push(a[0])}for(var s=0;s<e;++s)i(o[s],function(t,e){return t-e});return o}e.exports=n;var i=t("uniq")},{uniq:541}],126:[function(e,r,n){(function(i,a){!function(e,i){"object"==typeof n&&void 0!==r?r.exports=i():"function"==typeof t&&t.amd?t(i):e.ES6Promise=i()}(this,function(){"use strict";function t(t){return"function"==typeof t||"object"==typeof t&&null!==t}function r(t){return"function"==typeof t}function n(t){G=t}function o(t){Y=t}function s(){return function(){q(u)}}function l(){var t=setTimeout;return function(){return t(u,1)}}function u(){for(var t=0;t<H;t+=2){(0,Q[t])(Q[t+1]),Q[t]=void 0,Q[t+1]=void 0}H=0}function c(t,e){var r=arguments,n=this,i=new this.constructor(f);void 0===i[tt]&&z(i);var a=n._state;return a?function(){var t=r[a-1];Y(function(){return E(a,i,t,n._result)})}():k(n,i,t,e),i}function h(t){var e=this;if(t&&"object"==typeof t&&t.constructor===e)return t;var r=new e(f);return x(r,t),r}function f(){}function d(){return new TypeError("You cannot resolve a promise with itself")}function p(){return new TypeError("A promises callback cannot return that same promise.")}function m(t){try{return t.then}catch(t){return it.error=t,it}}function v(t,e,r,n){try{t.call(e,r,n)}catch(t){return t}}function g(t,e,r){Y(function(t){var n=!1,i=v(r,e,function(r){n||(n=!0,e!==r?x(t,r):w(t,r))},function(e){n||(n=!0,M(t,e))},"Settle: "+(t._label||" unknown promise"));!n&&i&&(n=!0,M(t,i))},t)}function y(t,e){e._state===rt?w(t,e._result):e._state===nt?M(t,e._result):k(e,void 0,function(e){return x(t,e)},function(e){return M(t,e)})}function b(t,e,n){e.constructor===t.constructor&&n===c&&e.constructor.resolve===h?y(t,e):n===it?M(t,it.error):void 0===n?w(t,e):r(n)?g(t,e,n):w(t,e)}function x(e,r){e===r?M(e,d()):t(r)?b(e,r,m(r)):w(e,r)}function _(t){t._onerror&&t._onerror(t._result),A(t)}function w(t,e){t._state===et&&(t._result=e,t._state=rt,0!==t._subscribers.length&&Y(A,t))}function M(t,e){t._state===et&&(t._state=nt,t._result=e,Y(_,t))}function k(t,e,r,n){var i=t._subscribers,a=i.length;t._onerror=null,i[a]=e,i[a+rt]=r,i[a+nt]=n,0===a&&t._state&&Y(A,t)}function A(t){var e=t._subscribers,r=t._state;if(0!==e.length){for(var n=void 0,i=void 0,a=t._result,o=0;o<e.length;o+=3)n=e[o],i=e[o+r],n?E(r,n,i,a):i(a);t._subscribers.length=0}}function T(){this.error=null}function S(t,e){try{return t(e)}catch(t){return at.error=t,at}}function E(t,e,n,i){var a=r(n),o=void 0,s=void 0,l=void 0,u=void 0;if(a){if(o=S(n,i),o===at?(u=!0,s=o.error,o=null):l=!0,e===o)return void M(e,p())}else o=i,l=!0;e._state!==et||(a&&l?x(e,o):u?M(e,s):t===rt?w(e,o):t===nt&&M(e,o))}function L(t,e){try{e(function(e){x(t,e)},function(e){M(t,e)})}catch(e){M(t,e)}}function C(){return ot++}function z(t){t[tt]=ot++,t._state=void 0,t._result=void 0,t._subscribers=[]}function I(t,e){this._instanceConstructor=t,this.promise=new t(f),this.promise[tt]||z(this.promise),V(e)?(this._input=e,this.length=e.length,this._remaining=e.length,this._result=new Array(this.length),0===this.length?w(this.promise,this._result):(this.length=this.length||0,this._enumerate(),0===this._remaining&&w(this.promise,this._result))):M(this.promise,D())}function D(){return new Error("Array Methods must be provided an Array")}function P(t){return new I(this,t).promise}function O(t){var e=this;return new e(V(t)?function(r,n){for(var i=t.length,a=0;a<i;a++)e.resolve(t[a]).then(r,n)}:function(t,e){return e(new TypeError("You must pass an array to race."))})}function R(t){var e=this,r=new e(f);return M(r,t),r}function F(){throw new TypeError("You must pass a resolver function as the first argument to the promise constructor")}function j(){throw new TypeError("Failed to construct 'Promise': Please use the 'new' operator, this object constructor cannot be called as a function.")}function N(t){this[tt]=C(),this._result=this._state=void 0,this._subscribers=[],f!==t&&("function"!=typeof t&&F(),this instanceof N?L(this,t):j())}function B(){var t=void 0;if(void 0!==a)t=a;else if("undefined"!=typeof self)t=self;else try{t=Function("return this")()}catch(t){throw new Error("polyfill failed because global object is unavailable in this environment")}var e=t.Promise;if(e){var r=null;try{r=Object.prototype.toString.call(e.resolve())}catch(t){}if("[object Promise]"===r&&!e.cast)return}t.Promise=N}var U=void 0;U=Array.isArray?Array.isArray:function(t){return"[object Array]"===Object.prototype.toString.call(t)};var V=U,H=0,q=void 0,G=void 0,Y=function(t,e){Q[H]=t,Q[H+1]=e,2===(H+=2)&&(G?G(u):$())},X="undefined"!=typeof window?window:void 0,W=X||{},Z=W.MutationObserver||W.WebKitMutationObserver,J="undefined"==typeof self&&void 0!==i&&"[object process]"==={}.toString.call(i),K="undefined"!=typeof Uint8ClampedArray&&"undefined"!=typeof importScripts&&"undefined"!=typeof MessageChannel,Q=new Array(1e3),$=void 0;$=J?function(){return function(){return i.nextTick(u)}}():Z?function(){var t=0,e=new Z(u),r=document.createTextNode("");return e.observe(r,{characterData:!0}),function(){r.data=t=++t%2}}():K?function(){var t=new MessageChannel;return t.port1.onmessage=u,function(){return t.port2.postMessage(0)}}():void 0===X&&"function"==typeof e?function(){try{var t=e,r=t("vertx");return q=r.runOnLoop||r.runOnContext,s()}catch(t){return l()}}():l();var tt=Math.random().toString(36).substring(16),et=void 0,rt=1,nt=2,it=new T,at=new T,ot=0;return I.prototype._enumerate=function(){for(var t=this.length,e=this._input,r=0;this._state===et&&r<t;r++)this._eachEntry(e[r],r)},I.prototype._eachEntry=function(t,e){var r=this._instanceConstructor,n=r.resolve;if(n===h){var i=m(t);if(i===c&&t._state!==et)this._settledAt(t._state,e,t._result);else if("function"!=typeof i)this._remaining--,this._result[e]=t;else if(r===N){var a=new r(f);b(a,t,i),this._willSettleAt(a,e)}else this._willSettleAt(new r(function(e){return e(t)}),e)}else this._willSettleAt(n(t),e)},I.prototype._settledAt=function(t,e,r){var n=this.promise;n._state===et&&(this._remaining--,t===nt?M(n,r):this._result[e]=r),0===this._remaining&&w(n,this._result)},I.prototype._willSettleAt=function(t,e){var r=this;k(t,void 0,function(t){return r._settledAt(rt,e,t)},function(t){return r._settledAt(nt,e,t)})},N.all=P,N.race=O,N.resolve=h,N.reject=R,N._setScheduler=n,N._setAsap=o,N._asap=Y,N.prototype={constructor:N,then:c,catch:function(t){return this.then(null,t)}},B(),N.polyfill=B,N.Promise=N,N})}).call(this,e("_process"),"undefined"!=typeof global?global:"undefined"!=typeof self?self:"undefined"!=typeof window?window:{})},{_process:485}],127:[function(t,e,r){function n(){this._events=this._events||{},this._maxListeners=this._maxListeners||void 0}function i(t){return"function"==typeof t}function a(t){return"number"==typeof t}function o(t){return"object"==typeof t&&null!==t}function s(t){return void 0===t}e.exports=n,n.EventEmitter=n,n.prototype._events=void 0,n.prototype._maxListeners=void 0,n.defaultMaxListeners=10,n.prototype.setMaxListeners=function(t){if(!a(t)||t<0||isNaN(t))throw TypeError("n must be a positive number");return this._maxListeners=t,this},n.prototype.emit=function(t){var e,r,n,a,l,u;if(this._events||(this._events={}),"error"===t&&(!this._events.error||o(this._events.error)&&!this._events.error.length)){if((e=arguments[1])instanceof Error)throw e;var c=new Error('Uncaught, unspecified "error" event. ('+e+")");throw c.context=e,c}if(r=this._events[t],s(r))return!1;if(i(r))switch(arguments.length){case 1:r.call(this);break;case 2:r.call(this,arguments[1]);break;case 3:r.call(this,arguments[1],arguments[2]);break;default:a=Array.prototype.slice.call(arguments,1),r.apply(this,a)}else if(o(r))for(a=Array.prototype.slice.call(arguments,1),u=r.slice(),n=u.length,l=0;l<n;l++)u[l].apply(this,a);return!0},n.prototype.addListener=function(t,e){var r;if(!i(e))throw TypeError("listener must be a function");return this._events||(this._events={}),this._events.newListener&&this.emit("newListener",t,i(e.listener)?e.listener:e),this._events[t]?o(this._events[t])?this._events[t].push(e):this._events[t]=[this._events[t],e]:this._events[t]=e,o(this._events[t])&&!this._events[t].warned&&(r=s(this._maxListeners)?n.defaultMaxListeners:this._maxListeners)&&r>0&&this._events[t].length>r&&(this._events[t].warned=!0,console.error("(node) warning: possible EventEmitter memory leak detected. %d listeners added. Use emitter.setMaxListeners() to increase limit.",this._events[t].length),"function"==typeof console.trace&&console.trace()),this},n.prototype.on=n.prototype.addListener,n.prototype.once=function(t,e){function r(){this.removeListener(t,r),n||(n=!0,e.apply(this,arguments))}if(!i(e))throw TypeError("listener must be a function");var n=!1;return r.listener=e,this.on(t,r),this},n.prototype.removeListener=function(t,e){var r,n,a,s;if(!i(e))throw TypeError("listener must be a function");if(!this._events||!this._events[t])return this;if(r=this._events[t],a=r.length,n=-1,r===e||i(r.listener)&&r.listener===e)delete this._events[t],this._events.removeListener&&this.emit("removeListener",t,e);else if(o(r)){for(s=a;s-- >0;)if(r[s]===e||r[s].listener&&r[s].listener===e){n=s;break}if(n<0)return this;1===r.length?(r.length=0,delete this._events[t]):r.splice(n,1),this._events.removeListener&&this.emit("removeListener",t,e)}return this},
[truncated: 1,904,160 more chars]
