# Supplementary material for: Complex Analyses of Short Inverted Repeats in All Sequenced Chloroplast DNAs
Source: Biomed Res Int. 2018 Jul 24;2018:1097018. doi: 10.1155/2018/1097018 (PMC6081594; doi:10.1155/2018/1097018)
Supplement: Supplementary Material — Supplementary Figure S1: neighborhood of an annotated feature. Example of possible S-IR occurrence around features and its classification: (a) an S-IR overlapping only partially with a feature is considered to be in near neighborhood; (b) an S-IR overlapping fully with a feature is therefore considered to be inside; (c) an S-IR is not considered to be in near neighborhood because it is not fully overlapping with either a feature or its neighborhood. Supplementary Figure 2: phylogenetic tree of all inspected organisms with chloroplast genome made using iTOL. Subgroups are highlighted by different colors. From left counterclockwise: Rosids (red, 522 species); Asterids (blue, 398 species); Caryophyllales (dark green, 32 species); Saxifragales (yellow, 10 species); Santalales (purple, 9 species); Early-Diverging Eudicotyledons (green, 49 species); Commelinids (red, 290 species); Asparagales (blue, 125 species); Liliales (yellow, 41 species); Dioscoreales (purple, 10 species); Alismatales (dark green, 14 species); Magnoliidae (orange, 41 species); Basal Magnoliophyta (green, 13 species); Acrogymnospermae (red, 85 species); Polypodiopsida (green, 49); Bryophyta (orange, 8 species); Zygnemophyceae (red, 11 species); Chlorophyta (purple, 90 species); Rhodophyta (green, 60 species); Stramenopiles (orange, 37 species); Euglenozoa (blue, 9 species). Supplementary Code S1: method for construction of interactive PCA plots from S-IR data by R (version 3.4.0). Referred Excel input for this analysis was values from even S-IR length columns of Supplementary Table S1. Supplementary Table S1: incidence of S-IRs. This table represents ratio of presence of S-IRs by their length. Values were calculated by the following formula: number of sequences containing at least one S-IR of given length in a subgroup/total number of sequences in a subgroup. For example, in Alismatales subgroup, there is a total of 14 S-IR sequences, 9 of those sequences have S-IRs of length 24, and thus 9 / 14 = 0.6 [file 1097018.f1.zip › Supplementary data 1.xlsx]

## Sheet: Identical 15
Amount of IRs of length	13374
Amount of forms	4534
Rank	Most usual sequence	Amount of most usual	Percent of all
1	ATAAAAGAAAGAAGA	1346	0.100643
2	AAAAAAGAAAGAAGA	1341	0.100269
3	TCAAAAGGTCCAATA	371	0.0277404
4	TTCTTTTTCGAAATC	321	0.0240018
5	AATGATTAATTGGAA	271	0.0202632
6	CAACAATCGAAACTT	162	0.0121131
7	AAAAAAAATGTTTTA	159	0.0118887
8	TTGTATTTTTTTTAT	126	0.00942127
9	TCAAAAGGTCCAACA	100	0.00747719
10	TCAAAAGATCCAATA	98	0.00732765
11	AACTTATTAGATACC	92	0.00687902
12	AACCATTTTGAATTT	88	0.00657993
13	AATGTACTTATTAGA	84	0.00628084
14	AAGGTACTTATTAGA	73	0.00545835
15	ATTTGATCTTATCAA	69	0.00515926
16	ACTCGGCTCAATCTT	65	0.00486018
17	CATCCAATCAAAAAA	64	0.0047854
18	AAACATTTTGAATTT	63	0.00471063
19	TTCTATTGTCTATTG	58	0.00433677
20	TTTTATTGTCTATTG	57	0.004262
Rank	Group	Amount of IR in group	Sequences having this IR	Group size
1	basal magnoliophyta	10	10	13
1	magnoliidae	21	21	41
1	alismatales	1	1	14
1	dioscoreales	8	8	10
1	liliales	18	18	41
1	asparagales	100	99	125
1	commelinids	219	219	290
1	early-diverging eudicotyledons	40	40	49
1	saxifragales	2	2	10
1	caryophyllales	23	23	32
1	asterids	279	279	398
1	rosids	224	224	522
1	rest	401	401	662
Rank	Group	Amount of IR in group	Sequences having this IR	Group size
2	basal magnoliophyta	10	10	13
2	magnoliidae	21	21	41
2	alismatales	1	1	14
2	dioscoreales	8	8	10
2	liliales	18	18	41
2	asparagales	98	98	125
2	commelinids	219	219	290
2	early-diverging eudicotyledons	42	41	49
2	saxifragales	2	2	10
2	caryophyllales	23	23	32
2	asterids	280	280	398
2	rosids	221	221	522
2	rest	398	398	662
Rank	Group	Amount of IR in group	Sequences having this IR	Group size
3	magnoliidae	19	19	41
3	alismatales	2	2	14
3	asparagales	16	16	125
3	commelinids	4	4	290
3	early-diverging eudicotyledons	9	9	49
3	santalales	1	1	9
3	saxifragales	3	3	10
3	caryophyllales	3	3	32
3	asterids	131	130	398
3	rosids	113	113	522
3	rest	70	70	662
Rank	Group	Amount of IR in group	Sequences having this IR	Group size
4	commelinids	170	90	290
4	rest	151	76	662
Rank	Group	Amount of IR in group	Sequences having this IR	Group size
5	commelinids	190	190	290
5	rest	81	81	662
Rank	Group	Amount of IR in group	Sequences having this IR	Group size
6	commelinids	135	135	290
6	rest	27	27	662
Rank	Group	Amount of IR in group	Sequences having this IR	Group size
7	commelinids	99	99	290
7	rest	60	60	662
Rank	Group	Amount of IR in group	Sequences having this IR	Group size
8	asterids	106	106	398
8	rest	20	20	662
Rank	Group	Amount of IR in group	Sequences having this IR	Group size
9	asparagales	1	1	125
9	asterids	94	94	398
9	rest	5	5	662
Rank	Group	Amount of IR in group	Sequences having this IR	Group size
10	caryophyllales	2	2	32
10	asterids	32	32	398
10	rosids	7	7	522
10	rest	57	57	662
Rank	Group	Amount of IR in group	Sequences having this IR	Group size
11	magnoliidae	3	3	41
11	dioscoreales	1	1	10
11	saxifragales	2	2	10
11	asterids	21	21	398
11	rosids	41	41	522
11	rest	24	24	662
Rank	Group	Amount of IR in group	Sequences having this IR	Group size
12	asterids	19	19	398
12	rest	69	57	662
Rank	Group	Amount of IR in group	Sequences having this IR	Group size
13	rosids	72	70	522
13	rest	12	12	662
Rank	Group	Amount of IR in group	Sequences having this IR	Group size
14	rosids	62	62	522
14	rest	11	11	662
Rank	Group	Amount of IR in group	Sequences having this IR	Group size
15	asterids	19	19	398
15	rest	50	50	662
Rank	Group	Amount of IR in group	Sequences having this IR	Group size
16	commelinids	31	31	290
16	rest	34	34	662
Rank	Group	Amount of IR in group	Sequences having this IR	Group size
17	early-diverging eudicotyledons	1	1	49
17	asterids	17	17	398
17	rosids	1	1	522
17	rest	45	45	662
Rank	Group	Amount of IR in group	Sequences having this IR	Group size
18	asterids	19	19	398
18	rest	44	44	662
Rank	Group	Amount of IR in group	Sequences having this IR	Group size
19	asterids	17	17	398
19	rest	41	39	662
Rank	Group	Amount of IR in group	Sequences having this IR	Group size
20	asterids	17	17	398
20	rest	40	39	662

## Sheet: Identical 22
Amount of IRs of length	3092
Amount of forms	1055
Rank	Most usual sequence	Amount of most usual	Percent of all
1	AGAGCTCGGATCGAATCGGTAT	414	0.133894
2	TAAAGTGTGGTAGAAAGAACTA	89	0.028784
3	AGATCTCGGATCGAATCGATAT	76	0.0245796
4	CTTTTGTACGTCCCCATGTCCC	75	0.0242561
5	CTTTTGTACGTCCCCATGTCGC	73	0.0236093
6	TTTCACTAAAGAAAAATGTTTT	72	0.0232859
7	TAATTGAAGTAAGAAGTCTCCC	68	0.0219922
8	TCATTGAAGTAAGAAGTCTCCC	68	0.0219922
9	TAATTGAAGTAAGAAGTCCCCC	68	0.0219922
10	TTGAAGTAATGAGCCTCCCAAT	58	0.0187581
11	TTATTATTTAATCGATATTTTA	48	0.0155239
12	TTTCATTCTTATTACTTTTTCA	47	0.0152005
13	ACCTGAGCATAGCTCAGGCTGC	46	0.0148771
14	TCTCATTCTTATTACTTTTTCA	46	0.0148771
15	AGATCTCGGATCGAATCGGTAT	45	0.0145537
16	AGATAGTATGGTAGAAAGAAAA	42	0.0135834
17	TTGACGTAATCAGCCTCCAAAT	35	0.0113195
18	AGAGCTCGGATCGAGTCGGTAT	33	0.0106727
19	AATTGAAGTAATGAGCCTCCCA	23	0.00743855
20	GAGAGTATGGTAAGTAAGAAAT	20	0.00646831
Rank	Group	Amount of IR in group	Sequences having this IR	Group size
1	asterids	213	109	398
1	rosids	8	8	522
1	rest	193	111	662
Rank	Group	Amount of IR in group	Sequences having this IR	Group size
2	commelinids	57	57	290
2	rest	32	32	662
Rank	Group	Amount of IR in group	Sequences having this IR	Group size
3	caryophyllales	1	1	32
3	rosids	68	43	522
3	rest	7	4	662
Rank	Group	Amount of IR in group	Sequences having this IR	Group size
4	asparagales	66	65	125
4	rest	9	9	662
Rank	Group	Amount of IR in group	Sequences having this IR	Group size
5	asparagales	64	64	125
5	rest	9	9	662
Rank	Group	Amount of IR in group	Sequences having this IR	Group size
6	commelinids	63	63	290
6	rest	9	9	662
Rank	Group	Amount of IR in group	Sequences having this IR	Group size
7	commelinids	46	46	290
7	rest	22	22	662
Rank	Group	Amount of IR in group	Sequences having this IR	Group size
8	commelinids	34	34	290
8	rest	34	34	662
Rank	Group	Amount of IR in group	Sequences having this IR	Group size
9	commelinids	57	57	290
9	rest	11	11	662
Rank	Group	Amount of IR in group	Sequences having this IR	Group size
10	asterids	4	4	398
10	rosids	14	14	522
10	rest	40	40	662
Rank	Group	Amount of IR in group	Sequences having this IR	Group size
11	asterids	16	16	398
11	rest	32	32	662
Rank	Group	Amount of IR in group	Sequences having this IR	Group size
12	caryophyllales	4	4	32
12	asterids	1	1	398
12	rosids	39	39	522
12	rest	3	3	662
Rank	Group	Amount of IR in group	Sequences having this IR	Group size
13	chlorophyta	46	2	90
Rank	Group	Amount of IR in group	Sequences having this IR	Group size
14	caryophyllales	3	3	32
14	asterids	1	1	398
14	rosids	39	39	522
14	rest	3	3	662
Rank	Group	Amount of IR in group	Sequences having this IR	Group size
15	santalales	4	2	9
15	caryophyllales	1	1	32
15	rosids	35	27	522
15	rest	5	3	662
Rank	Group	Amount of IR in group	Sequences having this IR	Group size
16	rosids	42	42	522
Rank	Group	Amount of IR in group	Sequences having this IR	Group size
17	rosids	32	32	522
17	rest	3	3	662
Rank	Group	Amount of IR in group	Sequences having this IR	Group size
18	asterids	1	1	398
18	rest	32	30	662
Rank	Group	Amount of IR in group	Sequences having this IR	Group size
19	liliales	10	10	41
19	early-diverging eudicotyledons	1	1	49
19	asterids	3	3	398
19	rest	9	9	662
Rank	Group	Amount of IR in group	Sequences having this IR	Group size
20	asterids	9	9	398
20	rest	11	11	662

## Sheet: Identical 24
Amount of IRs of length	1620
Amount of forms	739
Rank	Most usual sequence	Amount of most usual	Percent of all
1	AATTGAAGTAATGAGCCTCCCAAT	143	0.0882716
2	AATTGAATTAATGAGCCTCCCAAT	92	0.0567901
3	ATGAACTTATAATCATGGAATCGA	50	0.0308642
4	AGTTGAAGTACTGAGCCTCCCGAT	45	0.0277778
5	TAAAGTGTGGTAGAAAGAACTACA	32	0.0197531
6	AATAGAATCTAAAAGAGAATATTT	26	0.0160494
7	CTTTTTTCTGTTCTGGCTCGGCTA	22	0.0135802
8	TAAAGTGTGGTAGAAAAAACTACA	19	0.0117284
9	AATTGAAGTAATGAGCCCCCCAAT	16	0.00987654
10	TTGAAGTAATGAGCCTCCCAATAT	15	0.00925926
11	TAATTGAAGTAAGAAGTCTCCCAG	15	0.00925926
12	TAATTGAAGTAATGAGTCCCCCAT	15	0.00925926
13	ATGAAAGCTTAAGAACTCAAGGGA	14	0.00864198
14	TAAAGTGTGGTAGAAAGAACTATA	14	0.00864198
15	TTTTCTTTGACACAAGAAAGGAAT	13	0.00802469
16	AATTGAAGTAATGAGCCTCACAAT	13	0.00802469
17	AGATAGTGTGTAGAAAGAACTATA	12	0.00740741
18	AATTGAAGTAATGAGCCTACCAAT	12	0.00740741
19	TAAAGTGTGGTAGAAAAAACTATA	11	0.00679012
20	AAATAAGTGAAATAGATAAATCAT	11	0.00679012
Rank	Group	Amount of IR in group	Sequences having this IR	Group size
1	saxifragales	1	1	10
1	asterids	49	49	398
1	rosids	52	52	522
1	rest	41	41	662
Rank	Group	Amount of IR in group	Sequences having this IR	Group size
2	asterids	81	81	398
2	rosids	11	11	522
Rank	Group	Amount of IR in group	Sequences having this IR	Group size
3	alismatales	2	1	14
3	asparagales	10	5	125
3	early-diverging eudicotyledons	22	11	49
3	rosids	6	3	522
3	rest	10	5	662
Rank	Group	Amount of IR in group	Sequences having this IR	Group size
4	asterids	42	42	398
4	rest	3	3	662
Rank	Group	Amount of IR in group	Sequences having this IR	Group size
5	commelinids	28	28	290
5	rest	4	4	662
Rank	Group	Amount of IR in group	Sequences having this IR	Group size
6	asparagales	24	24	125
6	rest	2	2	662
Rank	Group	Amount of IR in group	Sequences having this IR	Group size
7	asparagales	20	20	125
7	rest	2	2	662
Rank	Group	Amount of IR in group	Sequences having this IR	Group size
8	commelinids	14	14	290
8	rest	5	5	662
Rank	Group	Amount of IR in group	Sequences having this IR	Group size
9	asterids	15	15	398
9	rest	1	1	662
Rank	Group	Amount of IR in group	Sequences having this IR	Group size
10	asterids	15	15	398
Rank	Group	Amount of IR in group	Sequences having this IR	Group size
11	commelinids	11	11	290
11	rest	4	4	662
Rank	Group	Amount of IR in group	Sequences having this IR	Group size
12	magnoliidae	14	14	41
12	rest	1	1	662
Rank	Group	Amount of IR in group	Sequences having this IR	Group size
13	rosids	14	14	522
Rank	Group	Amount of IR in group	Sequences having this IR	Group size
14	commelinids	10	10	290
14	rest	4	4	662
Rank	Group	Amount of IR in group	Sequences having this IR	Group size
15	rosids	13	13	522
Rank	Group	Amount of IR in group	Sequences having this IR	Group size
16	rosids	9	9	522
16	rest	4	4	662
Rank	Group	Amount of IR in group	Sequences having this IR	Group size
17	liliales	8	8	41
17	rest	4	4	662
Rank	Group	Amount of IR in group	Sequences having this IR	Group size
18	rosids	12	12	522
Rank	Group	Amount of IR in group	Sequences having this IR	Group size
19	commelinids	10	10	290
19	rest	1	1	662
Rank	Group	Amount of IR in group	Sequences having this IR	Group size
20	rest	11	11	662

## Sheet: Identical 27
Amount of IRs of length	1231
Amount of forms	409
Rank	Most usual sequence	Amount of most usual	Percent of all
1	ACATTCTTTTATTTTAGATAGAAGAAA	320	0.259951
2	AAATTCTTTTATTTTAGATAGAAGAAA	320	0.259951
3	TATAAGTGAACTAGATAAAACGGAATC	34	0.0276198
4	TATGAGTCTACTGCATGTATCTATACA	14	0.0113729
5	ATAGATAGACTGGTAGAAAGATTTATA	12	0.00974817
6	TATAAGTGAACTAGATAAAAGGGAATC	12	0.00974817
7	AAATAACGGATCAATACTGACCCCCAG	7	0.00568643
8	AATAAGTGAACTAGATAAACCAGAATC	7	0.00568643
9	TTCCATTATGAGTCTACTGCACATATA	7	0.00568643
10	ATCTATTTTGAATATATTATATATTAT	6	0.00487409
11	ATTTTCATTTTTATTGTATTTTATATA	6	0.00487409
12	AATTTTTCTCTATCAATTAAATTTTCA	6	0.00487409
13	AACAGATAAGATACTCGGTATATCAAT	6	0.00487409
14	TTCCATTATGAGTCTACTGCATATATA	6	0.00487409
15	AATAAGTGAACTAGATAAACCATAATC	5	0.00406174
16	AAAAAATGAGCAATATAAGCCTTCTTT	5	0.00406174
17	TGCATTTTCAAAATCTTATTAATTTGA	4	0.00324939
18	AAAAAATGAGCAATATAAGCCTTTTAA	4	0.00324939
19	TAAATCCATTCTATAATAATAATATAT	4	0.00324939
20	CTTTATCCTCGACATACATTCAAATGT	4	0.00324939
Rank	Group	Amount of IR in group	Sequences having this IR	Group size
1	commelinids	223	223	290
1	rest	97	97	662
Rank	Group	Amount of IR in group	Sequences having this IR	Group size
2	commelinids	221	221	290
2	rest	99	98	662
Rank	Group	Amount of IR in group	Sequences having this IR	Group size
3	asterids	30	30	398
3	rest	4	4	662
Rank	Group	Amount of IR in group	Sequences having this IR	Group size
4	liliales	8	8	41
4	rest	6	6	662
Rank	Group	Amount of IR in group	Sequences having this IR	Group size
5	rosids	12	12	522
Rank	Group	Amount of IR in group	Sequences having this IR	Group size
6	asterids	12	12	398
Rank	Group	Amount of IR in group	Sequences having this IR	Group size
7	rosids	5	5	522
7	rest	2	2	662
Rank	Group	Amount of IR in group	Sequences having this IR	Group size
8	asterids	7	7	398
Rank	Group	Amount of IR in group	Sequences having this IR	Group size
9	asparagales	7	7	125
Rank	Group	Amount of IR in group	Sequences having this IR	Group size
10	rosids	6	6	522
Rank	Group	Amount of IR in group	Sequences having this IR	Group size
11	rosids	6	6	522
Rank	Group	Amount of IR in group	Sequences having this IR	Group size
12	liliales	2	2	41
12	asparagales	1	1	125
12	rest	3	3	662
Rank	Group	Amount of IR in group	Sequences having this IR	Group size
13	asparagales	6	3	125
Rank	Group	Amount of IR in group	Sequences having this IR	Group size
14	asparagales	6	6	125
Rank	Group	Amount of IR in group	Sequences having this IR	Group size
15	asterids	5	5	398
Rank	Group	Amount of IR in group	Sequences having this IR	Group size
16	rosids	5	5	522
Rank	Group	Amount of IR in group	Sequences having this IR	Group size
17	asterids	1	1	398
17	rest	3	3	662
Rank	Group	Amount of IR in group	Sequences having this IR	Group size
18	rosids	4	4	522
Rank	Group	Amount of IR in group	Sequences having this IR	Group size
19	liliales	4	4	41
Rank	Group	Amount of IR in group	Sequences having this IR	Group size
20	acrogymnospermae	4	4	85

## Sheet: Similar 15
Amount of IRs of length	13374
Amount of forms	2643
Rank	Most usual sequence	Amount of most usual	Amount of all forms	Percent of all	Similar amount	Similar percent of all forms	Amount of similar forms	Similar forms
1	ATAAAAGAAAGAAGA	1346	2703	0.202109	1357	0.502035	11	AAAGAAAAAAAAAGA	AAAAAAAAAAAAAAA	AAAAAAAAAAGAAGA	ATAAAAAAAAAAAGA	AGAAAAGAAAGAAGA	AAAAAAGAAAGAAGA	AAAAAAGAAAAAAGA	ATAAAAGAAAGAATA	TAAAAGAAAGAAGAA	AAGAAAGAAAGAAGA	ATAAAAGAAAATAGA
2	TCAAAAGGTCCAATA	338	674	0.0503963	336	0.498516	24	TCAAAAGGTCCAAGA	TCAAAAGGTCCAACA	TGAAAAGGTCCAATA	TCAAAAGGTCAAATA	TCAAAAGGTCTAATA	TCAAAAGGTTTAATA	TTAAAAGGTCCAATA	TCAAAAGATCCAATA	TCATAAGGTCCAATA	TCAAAAGGTCCCATA	TCAAAAGATCTAATA	TCTAAAGGTCCAATA	TCAAAAGGTCCGATA	TCACAAGGTCCAATA	TCAAAAGGTCCACTA	TCAAAAGATCGAATA	TCAAAAGATCCAACA	TTAAAAGGTCTAATA	TCAAAAGATCCAGTA	TCAAAAGATCAAATA	TCAAAAGATCCGATA	TCAAAAGCTCCAATA	TCAAAAGGTCGAATA	TCAGAAGGTCCAATA
3	AATGATTAATTGGAA	271	335	0.0250486	64	0.191045	12	AATAATTAATTGGAA	AAAGATTAATTGGAA	AATGATTAATAGGAA	AATGATTAATTGCAA	AATGATTAAATGGAA	AAGGATTAATTGGAA	AATGATTAGTTGGAA	AATGATTAATTGGGA	AATGATTAATTAGAA	AATGATTAATTGAAA	AATGATTAATCGGAA	AACGATTAATTGGAA
4	TTCTTTTTCGAAATC	321	327	0.0244504	6	0.0183486	3	TTCTTTTTCAAAATC	GTTCTTTTTCGAAAT	TTCTTTTTGGAAATC
5	CAACAATCGAAACTT	162	220	0.0164498	58	0.263636	5	CAACAATCGGAGCTT	CAACAATCGGAACTT	CAACAACCGGAACTT	CACCAATCGGAACTT	CAAAAATCGGAACTT
6	AATGTACTTATTAGA	84	194	0.0145058	110	0.56701	4	AAGGTACTTATTCGA	AAGGTACTTATTAGA	AATGTACTTATTCGA	TAATGTACTTATTAG
7	AACTTATTAGATACC	92	183	0.0136833	91	0.497268	14	AACTTATTAGATCCC	AACCTATTAGATACC	AACTTATTAGGTACC	AACTTATTAGATATC	AGCTTATTAGATACC	AACTTATTACATACC	AACTTATTAAATACC	AACTCATTAGATACC	AACGTATTAGATACC	AACTTATTAGATAAC	ATCTTATTAGATACC	AACTTATTAGATAGC	ACTTATTAGATACCA	AACTTATTATATACC
8	AAAAAAAATGTTTTA	159	178	0.0133094	19	0.106742	7	TAAAAAAAATTTTTT	AAAAAAACTTTTTAT	AAAAAAAATTTTTTT	GAAAAAAAATGTTTT	AATAAAAATGTTTTA	AAAAAAAACGTTTTA	AAGAAAAATGTTTTA
9	AACCATTTTGAATTT	88	153	0.0114401	65	0.424837	3	AAACATTTTGAATTT	AACCATTTTTAATTT	AAACATTTTTAATTT
10	AAAAGAAAGAAGAAC	49	147	0.0109915	98	0.666667	4	AAAAGAAAGAAGACC	AAAAGAAAGAAGATC	AAAAGAAAGAAGAAG	AAAAGAAAGAAGATG
11	TTGTATTTTTTTTAT	126	129	0.00964558	3	0.0232558	3	TGTAGTTATTTTTTT	TGTATTTATTTTTAT	TTGATTTTTTTTATT
12	TTCTATTGTCTATTG	58	118	0.00882309	60	0.508475	3	TTTTATTGTCTATTG	TTCGATTGGCTATTG	TTCCATTGTCTATTG
13	TATATATGTATATAT	18	115	0.00859877	97	0.843478	46	AATATAAAAATTATA	AAATATAAAAATATA	ATAATTATATATATA	ATAATATATATATAT	TTATATATATATATA	AATATACTATATATA	ACATATATATATATA	AAAATATATATATAT	ATATATATATATATT	AAATATATATATATA	AATATATATATATAT	ATATATATTATATAT	TATATATATATATAA	TATATAATTATATAT	TATATATATATATAT	TTATATATTATATAT	TATATATTATATAAT	TAATATATGATATAT	TATATATATATCTAT	TATATATTATTATAT	TCTATATCTATATAT	TTTATATATATATAT	TATATATTATATATA	TATATTATGTATATA	TCTATATATATATAT	TATAAATATATATAT	ATATATAGTATATAT	TATATATTGTATATA	TATATATCTATATAT	TATATATCTATCTAT	TATATATTTATATAA	TATATAGTTATATAT	TATATATCTATAGAT	TATCTATCTATATAT	TATATATATATAGAT	TATATATATATATAG	TATATATAAATATAT	TATATATTAATATAT	TATATTTCTATATAT	TATATTGTTATATAT	TATATAAATATATAT	TATATATTGTATATT
14	AATGAATCTCTTTAT	51	106	0.00792583	55	0.518868	3	AACGAATCTCTTTAT	AATGAATCCCTTTAT	AATGAATCCGTTTAT
15	TTAAAAGGTCTAATA	33	87	0.00650516	54	0.62069	10	TCAAAAAGTTCAAAA	TCAAAAGGTCTAATA	TCAAAAGGTCAAATA	TCAAAAAGTCCAATA	TCAAAAGATCCAATA	TCAAAAGGTCCAATA	TCAAAAGGTCTAAAA	TCAAAAGGTCTACTA	TCAAAAGATCTAATA	TTAAAAGGTCCAATA
16	AAAAAAAAAAATAAA	20	79	0.00590698	59	0.746835	31	TATATTAAATATATA	TATAAATAATTTATA	TAAATAAAATATATA	TATGAAAACTATATA	TATTAAATATATATA	TATAAAAAATATATA	AGAAAAAAAATATAT	AAAAAAGAATATAGA	TAAAAAAAAATATAT	AAAAAAAAATATATA	AAACAAAAAAATAAA	AAAAAAAAAATACAA	AAAAAAAAAGAAAAA	AAACAAAAAAAAAAA	AAAAAAAAAAAAAAT	ATAAAAAAAAAAAAA	AAAAAAAAATAGAAA	AAAAAAAAAATAAAT	AAAAAAGAAAATGAA	AAAAAAAAAAAAAGA	AAAAAAAAAAAAGAA	AAAAAAAAAAAGAAA	AAAAAAAAAAAAAAA	TAATAAAAAAATAAA	AAAAAAAAAAATATC	AAATAAAAAAAAAAA	AAAAAATAAAAAAAA	CAAAAAAAAAAAAAA	AAGAAAAAAAAATAA	AAAAAAAAAACAAAA	AAAATAAAAAATTAA
17	CGTCCCCATGTCGCC	15	76	0.00568267	61	0.802632	5	CGCCCCCATGTCCCC	CGCCCCCATGCCCCC	CGTCCCCATGCCCCC	CGTCCCCATGTCCCC	CGCCCCCATGTCGCC
18	AATTGTGCTTTTCAA	44	75	0.0056079	31	0.413333	3	AATTGTGCTTTTCCA	AATTGTGCTTTTCGA	AATTGTGCTTTTCTA
19	TATATATAATTATAT	6	74	0.00553312	68	0.918919	46	ATATATATAATCTAA	ATAATATATATATAT	ATATAATACATATAT	AATATATATATATAT	ATTATATATATATAT	TATATATATATATAT	AATTATATAATATAT	ACATATATGATATAT	TATATATATAAATAT	TATATATATAATATA	ATATAATATATATAT	ATAATATATAATAAT	ATTTATATATTATAT	ATATATTAATATAAT	TATATAATAATATAT	ATATTATATATATAT	ATATATATATATATT	ATTATATAATTATAT	ATATATTTAATATAT	ATATTTATATTATAT	ATATATTAATATATA	ATTTATATAACATAT	ATATATATAATATAT	TATATTTAAATATAT	TATATCATAATATAT	TTATATATATTATAT	TATATAGAATTCTAT	TATATTTATTTATAT	ATATATATATTATAT	TATATTAATATATAT	TATATATATTATATA	ATATATAAATTATAT	TATATAAATTATATA	TATATATAAATTAAT	TAATATATAATATAT	TATAATAATTATAAT	TATATAATATTATAT	TATTTATATTTATAT	TATTTATAAATATAT	TATATATAATATATA	TATATATATTATTAT	ATATATAATTATATA
20	ATTTGATCTTATCAA	69	72	0.00538358	3	0.0416667	1	ACTTGATCTTATCAA
Rank	Group	Amount of IR in group	Sequences having this IR	Group size
1	chlorophyta	3	3	90
1	polypodiopsida	1	1	49
1	basal magnoliophyta	19	10	13
1	magnoliidae	42	21	41
1	alismatales	2	1	14
1	dioscoreales	16	8	10
1	liliales	36	18	41
1	asparagales	198	99	125
1	commelinids	438	219	290
1	early-diverging eudicotyledons	82	41	49
1	saxifragales	4	2	10
1	caryophyllales	46	23	32
1	asterids	560	280	398
1	rosids	457	233	522
1	rest	799	402	662
Rank	Group	Amount of IR in group	Sequences having this IR	Group size
2	magnoliidae	19	19	41
2	alismatales	2	2	14
2	asparagales	19	19	125
2	commelinids	4	4	290
2	early-diverging eudicotyledons	18	18	49
2	santalales	1	1	9
2	saxifragales	7	7	10
2	caryophyllales	5	5	32
2	asterids	295	292	398
2	rosids	188	188	522
2	rest	116	116	662
Rank	Group	Amount of IR in group	Sequences having this IR	Group size
3	commelinids	231	231	290
3	rest	104	104	662
Rank	Group	Amount of IR in group	Sequences having this IR	Group size
4	commelinids	175	91	290
4	rest	152	76	662
Rank	Group	Amount of IR in group	Sequences having this IR	Group size
5	commelinids	170	170	290
5	rest	50	50	662
Rank	Group	Amount of IR in group	Sequences having this IR	Group size
6	magnoliidae	4	2	41
6	caryophyllales	6	3	32
6	asterids	10	5	398
6	rosids	147	74	522
6	rest	27	14	662
Rank	Group	Amount of IR in group	Sequences having this IR	Group size
7	magnoliidae	3	3	41
7	alismatales	1	1	14
7	dioscoreales	1	1	10
7	liliales	29	29	41
7	asparagales	5	5	125
7	early-diverging eudicotyledons	1	1	49
7	saxifragales	2	2	10
7	asterids	26	26	398
7	rosids	72	72	522
7	rest	43	43	662
Rank	Group	Amount of IR in group	Sequences having this IR	Group size
8	chlorophyta	2	1	90
8	alismatales	1	1	14
8	commelinids	110	110	290
8	rest	65	65	662
Rank	Group	Amount of IR in group	Sequences having this IR	Group size
9	asterids	38	19	398
9	rest	115	58	662
Rank	Group	Amount of IR in group	Sequences having this IR	Group size
10	commelinids	86	43	290
10	rosids	37	20	522
10	rest	24	15	662
Rank	Group	Amount of IR in group	Sequences having this IR	Group size
11	chlorophyta	1	1	90
11	bryophyta	1	1	8
11	asterids	106	106	398
11	rest	21	21	662
Rank	Group	Amount of IR in group	Sequences having this IR	Group size
12	asterids	34	17	398
12	rest	84	41	662
Rank	Group	Amount of IR in group	Sequences having this IR	Group size
13	euglenozoa	1	1	9
13	chlorophyta	1	1	90
13	acrogymnospermae	1	1	85
13	alismatales	4	3	14
13	dioscoreales	1	1	10
13	liliales	22	18	41
13	asparagales	14	12	125
13	commelinids	3	3	290
13	early-diverging eudicotyledons	1	1	49
13	caryophyllales	1	1	32
13	asterids	6	6	398
13	rosids	35	22	522
13	rest	25	24	662
Rank	Group	Amount of IR in group	Sequences having this IR	Group size
14	rosids	85	43	522
14	rest	21	11	662
Rank	Group	Amount of IR in group	Sequences having this IR	Group size
15	chlorophyta	1	1	90
15	asterids	1	1	398
15	rest	85	85	662
Rank	Group	Amount of IR in group	Sequences having this IR	Group size
16	rhodophyta	2	2	60
16	chlorophyta	3	3	90
16	polypodiopsida	1	1	49
16	acrogymnospermae	1	1	85
16	early-diverging eudicotyledons	2	2	49
16	caryophyllales	1	1	32
16	asterids	29	29	398
16	rosids	34	29	522
16	rest	6	6	662
Rank	Group	Amount of IR in group	Sequences having this IR	Group size
17	asterids	40	20	398
17	rosids	28	14	522
17	rest	8	4	662
Rank	Group	Amount of IR in group	Sequences having this IR	Group size
18	asparagales	65	65	125
18	rest	10	10	662
Rank	Group	Amount of IR in group	Sequences having this IR	Group size
19	stramenopiles	1	1	37
19	acrogymnospermae	7	7	85
19	alismatales	4	4	14
19	liliales	2	2	41
19	asparagales	16	11	125
19	commelinids	3	3	290
19	early-diverging eudicotyledons	2	2	49
19	caryophyllales	1	1	32
19	asterids	7	6	398
19	rosids	22	20	522
19	rest	9	9	662
Rank	Group	Amount of IR in group	Sequences having this IR	Group size
20	asterids	19	19	398
20	rest	53	53	662
[truncated: 4 more columns]

## Sheet: Similar 22
Amount of IRs of length	3092
Amount of forms	799
Rank	Most usual sequence	Amount of most usual	Amount of all forms	Percent of all	Similar amount	Similar percent of all forms	Amount of similar forms	Similar forms
1	AGAGCTCGGATCGAATCGGTAT	414	590	0.190815	176	0.298305	10	AGATCTCGGATCGAATCGATAT	AGATCTCGGATCGAATCGGTAT	AGAGCTCTGATCAAATCGGTAT	AGAGCTCTGATCGAATCGGTAT	GAGCTCGGATCGGAATCGGTAT	AGAGCTCGGATCGAGTCGGTAT	AGAGCTCGGGTCGAATCGGTAT	AGAGCTCGGATCGAATCGATAT	AGATCTCGGATCAAATCGGTAT	AGAGCTCGGAGCGAATTGGTAT
2	TAATTGAAGTAAGAAGTCCCCC	68	233	0.0753558	165	0.708155	10	TAATTGAGGTAAGAAGTCTCCC	TCATTGAAGTAAGAAGTCTACC	TCATTGAAGTAAGAAGTCCCCC	TCATTGAAGTAAGAAGTCTCCC	TAATTGAAGTAATAAGTCTCCC	TAATTGAAGTAAGAAGTCTCTC	TTATTGAAGTAAGAAGTCTCCC	TAATTGAAGTAAGAAGTCTACC	TCATTTAAGTAAGAAGTCTCCC	TAATTGAAGTAAGAAGTCTCCC
3	CTTTTGTACGTCCCCATGTCCC	75	156	0.0504528	81	0.519231	5	CTTTTTTACGTCCCCATGTCCC	CTTTTTTACGTCCCCATGTCGC	CTTTTGTACGTCCCCATGTCGC	CTTTTTTACGTCCCCGTGTCCC	CCTTTTTACGTCCCCATGTCCC
4	TTGAAGTAATGAGCCTCCCAAT	58	116	0.0375162	58	0.5	21	TTCAAGTAATGAGCCTCCCAAT	TTGAAGTAATGAGCCTACCAAT	TTGAAGTAACGAGCCTCCCAAT	TTGAAGTAATGAGCCTTCCAAT	TTGAAGTAATGAGCCCCCCAAT	TTGAAGTAATGAGCCTCCCAAC	TTGAAGTAATGGGCCTCCCAAT	TTGAAGTAATGAGCCTCCCCAT	TTGAAGTAATGAGTCTCCCAAT	TTGAAGTAACGAGCCTCCTAAT	TTGACGTAATGAGCCTCCAAAT	TTGAAGTAATCAGCCTCCAAAT	TTGAAGTAATGAGCCTACAAAT	TTGAAGTAATGAGCCTACTAAT	TTGAAGTAACGAGCCTCACAAT	TTGACGTAATGAGCCTTCCAAT	TTGAAGTAATGAGCCTCTCAAT	TGTAAGTAATGAGCCTCCCAAT	TTGAAGTAATAAGCCTCCCAAT	TTGAAGTAATGAGCCTCCCGAT	TTGAAGTAATGAGCCTCACACT
5	TAAAGTGTGGTAGAAAGAACTA	89	102	0.0329884	13	0.127451	1	TAAAGTGTGGTAGAAAAAACTA
6	TTTCATTCTTATTACTTTTTCA	47	94	0.030401	47	0.5	2	TCTCATTCTTATTACTTTTTCA	TATCATTCTTATTACTTTTTCA
7	TTTCACTAAAGAAAAATGTTTT	72	73	0.0236093	1	0.0136986	1	TTTCACTAAAGAAAAATGGTTT
8	TTGACGTAATCAGCCTCCAAAT	35	55	0.0177878	20	0.363636	9	TTAACGTAATCAGCCTCCAAAT	TTGAAGTAATCAGCCTCCAAAT	TTGATGTAATCAGCCTCCAAAT	TTGACGTAATCAGCCTCCAACT	TTGACGTAACCAGCCTCCAAAT	TTGACGTAATCATCCTCCAAAT	TTGACGTAATAAGCCTCCAAAT	TTAACGTAATAAGCCTCCAAAT	TTGACGTAATCAGCCTCCAATT
9	AGATAGTATGGTAGAAAGAAAA	42	52	0.0168176	10	0.192308	5	GATAGTATGGTAGAAAGAAAGA	AGATAGTATGGTAGAAAGAAAT	AGATAGTATAGTAGAAAGAAAT	GATAGTATGGTAGAAAGAAATA	AGATAGTATGGTAGAAAGAGAA
10	TTATTATTTAATCGATATTTTA	48	49	0.0158473	1	0.0204082	1	TTATTATTTCATCGATATTTTA
11	ACCTGAGCATAGCTCAGGCTGC	46	46	0.0148771	0	0	0
12	TTTTGATAATAGAATCCTCATA	9	32	0.0103493	23	0.71875	10	TTTTGCTAATAGAATCCTCATA	TTCTGATAATAGAATCCTCATA	TTTTTATAATAGAATCCTCATA	TTTTGGTAATGGAATCCTCATA	TTTTTCTAATAGAATCCTCATA	TTTTGGTAATAGAATCCTCATA	TTTTTGATAATAGAATCCTCAT	TTTTTATAATGGAATCCTCATA	TTTTGATAATGGAATCCTCATA	TTTTCATAATAGAATCCTCATA
13	AATTGAAGTAATGAGCCCCCCA	11	31	0.0100259	20	0.645161	9	AATTGAAGTAATGAGCCCCCCC	AATTGAAGTAATGAGCCTCCCC	TAATTGAAGTAACGAGCCTCCC	TAATTGAAGTAAAGAGCCTCCC	TAATTGAAGTAATGAGCCTCCC	TAATTGAAGTAATGAGCCCCCC	AATTGAAGTAATGAGCCTCCCA	AATTGAAGTAATGAGTCTCCCA	AATTGAAGTAATGAGCCTCGCA
14	GAGAGAAAATTAAAAAATAAAT	8	24	0.00776197	16	0.666667	4	GTGAGAAAATTAAAAAATAAAT	GTGAGAAAATAAAAAAATAAAT	GAGAAAAAATTAAAAAATAAAT	GAGAGAAAATAAAAAAATAAAT
15	AATTGAAGTAATGAGCCTCCCA	14	24	0.00776197	10	0.416667	7	ATTTGAAGTAATGAGCCTACCA	AATTAAAGTAATGAGTCTCCCA	AATTGAAGTAATGCGCCTCCCA	AATTGAAGTAAAAAGCCTCCCA	AATTGAAGTAACGAGCCTCCTA	AAGTAAAGTAATGAGCCTCCCA	AATTGAAATAATGAACCTCCCA
16	GAGAGTATGGTAAGTAAGAAAT	20	21	0.00679172	1	0.047619	1	GAGACTATGGTAAGTAAGAAAT
17	TAAAGATCTTGTATTTCCTCTT	7	19	0.00614489	12	0.631579	6	TAAAGATCTTTTATTTCCTCAT	TAAAGATCTTGTATTTCTTCTT	TAAAGATCTTTTATTTCCTCTT	TAAAGATTTTGTATTTCCTCGT	TAAAGATCTTGTATTTCCTCGT	TAAAGATTTTGTATTTCCTCTT
18	GAGAACCTTTTGAATCACTCCA	14	19	0.00614489	5	0.263158	1	GAGAACCTTTTGAATCACTCAA
19	ATTCATTCTTTATATTTCTTTA	15	15	0.00485123	0	0	0
20	GATCAATACCCAACTTCTTGAT	9	14	0.00452781	5	0.357143	2	GATCAATACCCAACTTCTTGTT	GATCAATACCAAACTTCTTGTT
Rank	Group	Amount of IR in group	Sequences having this IR	Group size
1	santalales	4	2	9
1	caryophyllales	2	1	32
1	asterids	225	114	398
1	rosids	120	60	522
1	rest	239	120	662
Rank	Group	Amount of IR in group	Sequences having this IR	Group size
2	commelinids	153	153	290
2	rest	80	80	662
Rank	Group	Amount of IR in group	Sequences having this IR	Group size
3	alismatales	2	1	14
3	dioscoreales	4	2	10
3	asparagales	130	65	125
3	rest	20	11	662
Rank	Group	Amount of IR in group	Sequences having this IR	Group size
4	saxifragales	1	1	10
4	caryophyllales	2	2	32
4	asterids	17	17	398
4	rosids	35	35	522
4	rest	61	61	662
Rank	Group	Amount of IR in group	Sequences having this IR	Group size
5	commelinids	67	67	290
5	rest	35	35	662
Rank	Group	Amount of IR in group	Sequences having this IR	Group size
6	caryophyllales	8	4	32
6	asterids	2	1	398
6	rosids	78	39	522
6	rest	6	3	662
Rank	Group	Amount of IR in group	Sequences having this IR	Group size
7	commelinids	64	64	290
7	rest	9	9	662
Rank	Group	Amount of IR in group	Sequences having this IR	Group size
8	rosids	52	52	522
8	rest	3	3	662
Rank	Group	Amount of IR in group	Sequences having this IR	Group size
9	asterids	1	1	398
9	rosids	49	49	522
9	rest	2	2	662
Rank	Group	Amount of IR in group	Sequences having this IR	Group size
10	asterids	16	16	398
10	rest	33	33	662
Rank	Group	Amount of IR in group	Sequences having this IR	Group size
11	chlorophyta	46	2	90
Rank	Group	Amount of IR in group	Sequences having this IR	Group size
12	commelinids	29	29	290
12	rest	3	3	662
Rank	Group	Amount of IR in group	Sequences having this IR	Group size
13	dioscoreales	2	2	10
13	asterids	4	4	398
13	rosids	13	13	522
13	rest	12	12	662
Rank	Group	Amount of IR in group	Sequences having this IR	Group size
14	chlorophyta	24	1	90
Rank	Group	Amount of IR in group	Sequences having this IR	Group size
15	liliales	13	13	41
15	commelinids	1	1	290
15	early-diverging eudicotyledons	4	4	49
15	asterids	3	3	398
15	rosids	1	1	522
15	rest	2	2	662
Rank	Group	Amount of IR in group	Sequences having this IR	Group size
16	asterids	10	10	398
16	rest	11	11	662
Rank	Group	Amount of IR in group	Sequences having this IR	Group size
17	rosids	19	19	522
Rank	Group	Amount of IR in group	Sequences having this IR	Group size
18	rosids	18	18	522
18	rest	1	1	662
Rank	Group	Amount of IR in group	Sequences having this IR	Group size
19	rest	15	15	662
Rank	Group	Amount of IR in group	Sequences having this IR	Group size
20	magnoliidae	12	12	41
20	rest	2	2	662

## Sheet: Similar 24
Amount of IRs of length	1620
Amount of forms	578
Rank	Most usual sequence	Amount of most usual	Amount of all forms	Percent of all	Similar amount	Similar percent of all forms	Amount of similar forms	Similar forms
1	AATTGAAGTAATGAGCCTCCCAAT	143	319	0.196914	176	0.551724	21	AATTGAAGTAATGAGCCTTCCAAT	AATTGAAGTAATGAGCCCCCCAAT	AATTGAAGTAATGAGCCGCCCAAT	AATTGAAGTAAAGATCCTCCCAAT	AATTGAAGTAATGAGCCTGCCAAT	AATTGAAGTACTAAGCCTCCCAAT	AATTGAAGTAATGAGCCTCCCCAT	AGTTGAAGTAATGAGCCTCCCAAT	AATTGAAGTAACGAGCCTCCCAAT	AATTGAAGTGACGAGCCTCCCAAT	AATTGAAGTAATGAGCCTCACAAT	AAGTGAAGTAATGAGCCTCCCAAT	AATTGAAGTAATGAGCCTACCAAT	AATTGAAGTAATGAGCCTCCCGAT	AATTGAATTAATGAGCCTCCCAAT	AATTGAAGTAATGAGCCTCTCAAT	AATTGAAGTACTGAGCCTCCCCAT	AATTGACGTAATGAGCCTACCAAT	AATTGAAGTACTGAGCCTCTCAAT	AATTGAAGTAACGAGCCCCCCAAT	AATTAAAGTAATGAGCCTCCCAAT
2	TAAAGTGTGGTAGAAAGAACTACA	32	82	0.0506173	50	0.609756	7	TAAAGTGTGGTAGAAAGAACTATA	TAAAGTGTGGTAGAAAAAACTATA	TAAAGTGTGGTAGAAAAAACTACA	TAAAGTGTGGTAGAAAAAACTAGA	TAAAGTGTGGTAGAAAGAACTAGA	TAAAGTGTGGTAGAAAGAGCTACA	TAAAATGTGGTAGAAAGAACTACA
3	ATGAACTTATAATCATGGAATCGA	50	54	0.0333333	4	0.0740741	2	ATGAACTTAGAATCATGGAATCGA	ATGAACTTCTAATCATGGAATCGA
4	AGTTGAAGTACTGAGCCTCCCGAT	45	47	0.0290123	2	0.0425532	2	AGTTGAAGAACTGAGCCTCCCGGT	AGTTGAAGTACGGAGCCTCCCGAT
5	AATAGAATCTAAAAGAGAATATTT	26	29	0.0179012	3	0.103448	2	AATAGAATCTAAAAGAGAATATCT	AATAGAATCCAAAATAGAATATTT
6	CTTTTTTCTGTTCTGGCTCGGCTA	22	23	0.0141975	1	0.0434783	1	CTTTTTTCTGTTCCGGCTCGGCTA
7	TTTTCTTTGACACAAGAAAGGAAT	13	21	0.012963	8	0.380952	1	TTTTCTTTGACACAAGAAAGAAAT
8	TCTCATTCTTATTACTTTTTCAAT	10	20	0.0123457	10	0.5	1	TTTCATTCTTATTACTTTTTCAAT
9	TTGAAGTAATGAGCCTCCCAATAT	15	20	0.0123457	5	0.25	4	TTGAAGTAATGAACCTCCCAATAT	TTGAAGTAATGAGCCTCTCAATAT	TTGAAGTAATGAGCCTCCAAACAT	TTGAAGTAATGAGCCCCCCAATAT
10	ACTTTTCATAATAGAATTCTCATA	3	17	0.0104938	14	0.823529	11	ACTTTTCATAATAGAATCCTCATA	ACTTTTGAGAATAGAATCCTCATA	ACTTTTGAGAATAGAATCCTCGTA	ACTTTTGATAATAGAATCCTCATA	ACTTTTCATAATAGAATCCTCGTA	ACTTTTCCTAATAGAATCCTCATA	ATTTTTCATAATAGAATTCTCCTA	ACTTTTCGTAATAGAATCCTCATA	ACTTTTCATAATAGAACCCTCATA	ACTTTTCATAATAGAATCCTTATA	ACTTTTCATAATAGAATCTTCATA
11	TAATTGAAGTAAGAAGTCTCCCAG	15	17	0.0104938	2	0.117647	1	TAATTGAAGTAAGAAGTCTCCCGG
12	AGATAGTGTGTAGAAAGAACTATA	12	16	0.00987654	4	0.25	2	AGTTAGTGTGTAGAAAGAACTATA	AGATAGTGTGTAGAAAGAACTAGA
13	TAATTGAAGTAATGAGTCCCCCAT	15	15	0.00925926	0	0	0
14	ATGAAAGCTTAAGAACTCAAGGGA	14	14	0.00864198	0	0	0
15	AATTTAAGTAACGAGCCTCCTAAT	9	14	0.00864198	5	0.357143	2	AGTTTAAGTAACGAGCCTCCTAAT	AATTTAAGTACCGAGCCTCCTAAT
16	ACTTTTGATAATAGAATCCTCCTA	3	14	0.00864198	11	0.785714	8	ATTTTTGATAATAGAATCCTCCTA	ACTTTTGCTAATAGAATCCTCATA	ACTTTTGATAATAGAATCCTACTA	ATTTTTGATAATAGAATCCTCATA	ACTTTTGATAATAGAATCCTCGTA	ACTTTTGAGAATAGAATCCTCGTA	ACTTTTTATAATAGAATCCTCCTA	ACTTTTGATAATGGAATCCTCCTA
17	TAGTTGAAGGAAAGAGCTTCCTAA	6	13	0.00802469	7	0.538462	2	TAGTTGAAGGAAAGAGCTTCAAAA	TAGTTGAAGGAAAGAGCTTCCAAA
18	ATGTATCTAGGGACTAGTCGCTTC	8	11	0.00679012	3	0.272727	1	ATGTATCTAGGGACTAGTCCCTTC
19	AAATAAGTGAAATAGATAAATCAT	11	11	0.00679012	0	0	0
20	ATATAGACTTATTATAATCTATGT	10	10	0.00617284	0	0	0
Rank	Group	Amount of IR in group	Sequences having this IR	Group size
1	early-diverging eudicotyledons	3	3	49
1	saxifragales	1	1	10
1	caryophyllales	1	1	32
1	asterids	159	159	398
1	rosids	91	91	522
1	rest	64	61	662
Rank	Group	Amount of IR in group	Sequences having this IR	Group size
2	commelinids	66	66	290
2	rest	16	16	662
Rank	Group	Amount of IR in group	Sequences having this IR	Group size
3	alismatales	2	1	14
3	asparagales	10	5	125
3	early-diverging eudicotyledons	24	12	49
3	rosids	6	3	522
3	rest	12	6	662
Rank	Group	Amount of IR in group	Sequences having this IR	Group size
4	asterids	44	44	398
4	rest	3	3	662
Rank	Group	Amount of IR in group	Sequences having this IR	Group size
5	asparagales	27	27	125
5	rest	2	2	662
Rank	Group	Amount of IR in group	Sequences having this IR	Group size
6	asparagales	21	21	125
6	rest	2	2	662
Rank	Group	Amount of IR in group	Sequences having this IR	Group size
7	rosids	21	21	522
Rank	Group	Amount of IR in group	Sequences having this IR	Group size
8	rosids	20	10	522
Rank	Group	Amount of IR in group	Sequences having this IR	Group size
9	alismatales	2	2	14
9	asterids	16	16	398
9	rosids	1	1	522
9	rest	1	1	662
Rank	Group	Amount of IR in group	Sequences having this IR	Group size
10	commelinids	6	6	290
10	rest	11	11	662
Rank	Group	Amount of IR in group	Sequences having this IR	Group size
11	commelinids	12	12	290
11	rest	5	5	662
Rank	Group	Amount of IR in group	Sequences having this IR	Group size
12	liliales	9	9	41
12	rest	7	7	662
Rank	Group	Amount of IR in group	Sequences having this IR	Group size
13	magnoliidae	14	14	41
13	rest	1	1	662
Rank	Group	Amount of IR in group	Sequences having this IR	Group size
14	rosids	14	14	522
Rank	Group	Amount of IR in group	Sequences having this IR	Group size
15	rosids	10	9	522
15	rest	4	2	662
Rank	Group	Amount of IR in group	Sequences having this IR	Group size
16	commelinids	8	8	290
16	rest	6	6	662
Rank	Group	Amount of IR in group	Sequences having this IR	Group size
17	rosids	13	13	522
Rank	Group	Amount of IR in group	Sequences having this IR	Group size
18	early-diverging eudicotyledons	11	11	49
Rank	Group	Amount of IR in group	Sequences having this IR	Group size
19	rest	11	11	662
Rank	Group	Amount of IR in group	Sequences having this IR	Group size
20	rosids	6	6	522
20	rest	4	4	662

## Sheet: Similar 27
Amount of IRs of length	1231
Amount of forms	344
Rank	Most usual sequence	Amount of most usual	Amount of all forms	Percent of all	Similar amount	Similar percent of all forms	Amount of similar forms	Similar forms
1	AAATTCTTTTATTTTAGATAGAAGAAA	320	655	0.532088	335	0.51145	12	AAATTCTTTTATTTTGGATAGAAGAAA	ACATTCTTTTATTTTGGATAGAAGAAA	AAATTCTTTGATTTTAGATAGAAGAAA	ACATTCTTTGATTTTAGATAGAAGAAA	AAATTCTTTTATTTTAGATAGAAAAAA	ACATTCTTTTATTTTAGATAGAAAAAA	AAATTCTTTTCTTTTAGATAGAAGAAA	ACATTCTTTTCTTTTAGATAGAAGAAA	ATATTCTTTTATTTTAGATAGAAGAAA	ACATTCTTTTATTTTAGATAGAAGAAA	AAATTCTTTTATTTTAGATAGAACAAA	ACATTCTTTTATTTTAGATAGAACAAA
2	TATAAGTGAACTAGATAAAACGGAATC	34	48	0.0389927	14	0.291667	3	TATAAGTGAACTAGATAAAGCGGAATC	TATAAGTGAACTAGATAAAAGGGAATC	TATAAGTGAACTAGCTAAAACGGAATC
3	TATGAGTCTACTGCATGTATCTATACA	14	14	0.0113729	0	0	0
4	AATAAGTGAACTAGATAAACCAGAATC	7	14	0.0113729	7	0.5	2	AATAAGTGAACTAGATAAACCATAATC	AATAAGTGAAATAGATAAACCATAATC
5	TTCCATTATGAGTCTACTGCACATATA	7	13	0.0105605	6	0.461538	1	TTCCATTATGAGTCTACTGCATATATA
6	ATAGATAGACTGGTAGAAAGATTTATA	12	12	0.00974817	0	0	0
7	ATCTATTTTGAATATATTATATATTAT	6	8	0.00649878	2	0.25	2	ATATATTTAGAATATATTATATATTAT	ATATATTTCGAATATATTATATATTAT
8	AAATAACGGATCAATACTGACCCCCAG	7	7	0.00568643	0	0	0
9	ATTTTCATTTTTATTGTATTTTATATA	6	6	0.00487409	0	0	0
10	CAATTAAATTCGGCTCAATCTTTTTTT	2	6	0.00487409	4	0.666667	4	AATTAAATTGGGCTCAATCTTTTTTTT	AATTAAATTCGGCTCAATCTTTTTTTT	AATTAAATTCGGCTCGATCTTTTTTTT	AATTAAATTCGGCTCAATCCTTTTTTT
11	AATTTTTCTCTATCAATTAAATTTTCA	6	6	0.00487409	0	0	0
12	TAAATCCATTCTATAATAATAATATAT	4	6	0.00487409	2	0.333333	2	TAAATCCATTCTATAATAATAATAAAT	TAAATCCATTTTATAATAATAATATAT
13	AACAGATAAGATACTCGGTATATCAAT	6	6	0.00487409	0	0	0
14	TTATATATATATATATATATATATATA	2	6	0.00487409	4	0.666667	4	TATATATATATATATATATATATATAT	TTTATATACTATATATATATATATATA	TATTATATATATATATATATATATATA	ATATATATATATATATATATATATATA
15	AAAAAATGAGCAATATAAGCCTTCTTT	5	5	0.00406174	0	0	0
16	CTTTATCCTCGACATACATTCAAATGT	4	5	0.00406174	1	0.2	1	CTTTATCCTCGACATATATTCAAATGT
17	TTAGAGTTTTTGAGAACCATTTGACTC	2	4	0.00324939	2	0.5	2	TTTGAGTTTTTGAGAACCATTTGAATC	TAGAGTTTTTGAGAACCATTTGACTCT
18	AATTGAAGCAATGAGCCTCCCAATATT	3	4	0.00324939	1	0.25	1	AATTGAAGTAATGAGCCTCGCAATATT
19	TGCATTTTCAAAATCTTATTAATTTGA	4	4	0.00324939	0	0	0
20	TTCTTTTTTCTTTTCCTTTTCACGAAA	3	4	0.00324939	1	0.25	1	TTTTTTTTTCTTTCCCTTTTCACGAAA
Rank	Group	Amount of IR in group	Sequences having this IR	Group size
1	commelinids	455	228	290
1	rest	200	100	662
Rank	Group	Amount of IR in group	Sequences having this IR	Group size
2	asterids	44	44	398
2	rest	4	4	662
Rank	Group	Amount of IR in group	Sequences having this IR	Group size
3	liliales	8	8	41
3	rest	6	6	662
Rank	Group	Amount of IR in group	Sequences having this IR	Group size
4	asterids	14	14	398
Rank	Group	Amount of IR in group	Sequences having this IR	Group size
5	asparagales	13	13	125
Rank	Group	Amount of IR in group	Sequences having this IR	Group size
6	rosids	12	12	522
Rank	Group	Amount of IR in group	Sequences having this IR	Group size
7	rosids	8	8	522
Rank	Group	Amount of IR in group	Sequences having this IR	Group size
8	rosids	5	5	522
8	rest	2	2	662
Rank	Group	Amount of IR in group	Sequences having this IR	Group size
9	rosids	6	6	522
Rank	Group	Amount of IR in group	Sequences having this IR	Group size
10	commelinids	5	5	290
10	rest	1	1	662
Rank	Group	Amount of IR in group	Sequences having this IR	Group size
11	liliales	2	2	41
11	asparagales	1	1	125
11	rest	3	3	662
Rank	Group	Amount of IR in group	Sequences having this IR	Group size
12	liliales	6	6	41
Rank	Group	Amount of IR in group	Sequences having this IR	Group size
13	asparagales	6	3	125
Rank	Group	Amount of IR in group	Sequences having this IR	Group size
14	bryophyta	1	1	8
14	alismatales	1	1	14
14	asterids	2	2	398
14	rest	2	2	662
Rank	Group	Amount of IR in group	Sequences having this IR	Group size
15	rosids	5	5	522
Rank	Group	Amount of IR in group	Sequences having this IR	Group size
16	acrogymnospermae	5	5	85
Rank	Group	Amount of IR in group	Sequences having this IR	Group size
17	rest	4	4	662
Rank	Group	Amount of IR in group	Sequences having this IR	Group size
18	asterids	1	1	398
18	rosids	3	3	522
Rank	Group	Amount of IR in group	Sequences having this IR	Group size
19	asterids	1	1	398
19	rest	3	3	662
Rank	Group	Amount of IR in group	Sequences having this IR	Group size
20	rosids	4	4	522
